# Supplementary material for: Crystal structure of (E)-2-(furan-2-yl­methyl­idene)-2,3,4,9-tetra­hydro-1H-carbazol-1-one
Source: Acta Crystallogr E Crystallogr Commun. 2018 Jan 1;74(Pt 1):59–61. doi: 10.1107/S2056989017017972 (PMC5778486; doi:10.1107/S2056989017017972)
Supplement: Supplementary file 1 [file e-74-00059-sup1.cif]

##############################################################################
#                                                                            #
# This CIF contains the data in a paper accepted for publication in          #
# Acta Crystallographica Section E. It conforms to the requirements of       #
# Notes for Authors for Acta Crystallographica Section E, and has been       #
# peer reviewed under the auspices of the IUCr Commission on Journals.       #
#                                                                            #
# Full details of the Crystallographic Information File format               #
# are given in the paper "The Crystallographic Information File (CIF):       #
# a New Standard Archive File for Crystallography" by S. R. Hall, F. H.      #
# Allen and I. D. Brown [Acta Cryst. (1991), A47, 655-685].                  #
#                                                                            #
# The current version of the core CIF dictionary is obtainable from          #
# ftp://ftp.iucr.org/pub/cif_core.dic.                                       #
#                                                                            #
# Software is freely available for graphical display of the structure(s)     #
# in this CIF. For information consult the CIF software page                 #
# http://www.iucr.org/resources/cif/software.                                #
#                                                                            #
# This file may be used for bona fide research purposes within the           #
# scientific community so long as proper attribution is given to the journal # 
# article from which it was obtained.                                        #
#                                                                            #
##############################################################################
data_I
_audit_creation_method     'SHELXL-2017/1'
_chemical_name_systematic
;\
(<i>E</i>)-2-(Furan-2-ylmethylidene)-2,3,4,9-tetrahydro-\
1<i>H</i>-carbazol-1-one
;
_chemical_name_common     ?
_chemical_formula_moiety     'C17 H13 N O2'
_chemical_formula_sum     'C17 H13 N O2'
_chemical_formula_iupac     'C17 H13 N O2'
_chemical_formula_weight     263.28
_chemical_melting_point     493
_shelx_space_group_comment
;
The symmetry employed for this shelxl refinement is uniquely defined
by the following loop, which should always be used as a source of
symmetry information in preference to the above space-group names.
They are only intended as comments.
;
_space_group_crystal_system     monoclinic
_space_group_name_H-M_alt     'P 21/c'
_space_group_name_Hall     '-P 2ybc'
loop_
    _space_group_symop_operation_xyz
    'x, y, z'
    '-x, y+1/2, -z+1/2'
    '-x, -y, -z'
    'x, -y-1/2, z-1/2'
_cell_length_a     15.353(3)
_cell_length_b     6.3143(13)
_cell_length_c     26.941(6)
_cell_angle_alpha     90
_cell_angle_beta     96.446(4)
_cell_angle_gamma     90
_cell_volume     2595.3(9)
_cell_formula_units_Z     8
_cell_measurement_reflns_used     2429
_cell_measurement_theta_min     2.67
_cell_measurement_theta_max     30.46
_cell_measurement_temperature     100(2)
_exptl_crystal_description     plate
_exptl_crystal_colour     yellow
_exptl_crystal_size_max     0.430
_exptl_crystal_size_mid     0.140
_exptl_crystal_size_min     0.060
_exptl_crystal_density_diffrn     1.348
_exptl_crystal_density_meas     ?
_exptl_crystal_density_method     ?
_exptl_crystal_F_000     1104
_exptl_absorpt_coefficient_mu     0.089
_exptl_absorpt_correction_type     multi-scan
_exptl_absorpt_process_details
;
(SADABS; Bruker, 2003)
;
_shelx_estimated_absorpt_T_min     0.963
_shelx_estimated_absorpt_T_max     0.995
_exptl_absorpt_correction_T_min     0.707
_exptl_absorpt_correction_T_max     0.995
_diffrn_ambient_temperature     100(2)
_diffrn_radiation_type     MoK\a
_diffrn_radiation_wavelength     0.71073
_diffrn_radiation_source     'fine-focus sealed tube'
_diffrn_radiation_monochromator     graphite
_diffrn_measurement_device_type     'Bruker SMART APEX CCD'
_diffrn_measurement_method     '\w scans'
_diffrn_detector_area_resol_mean     ?
_diffrn_reflns_number     21411
_diffrn_reflns_av_R_equivalents     0.0886
_diffrn_reflns_theta_min     1.908
_diffrn_reflns_theta_max     26.369
_diffrn_reflns_theta_full     25.242
_diffrn_measured_fraction_theta_max     0.999
_diffrn_measured_fraction_theta_full     0.999
_diffrn_reflns_limit_h_min     -19
_diffrn_reflns_limit_h_max     19
_diffrn_reflns_limit_k_min     -7
_diffrn_reflns_limit_k_max     7
_diffrn_reflns_limit_l_min     -33
_diffrn_reflns_limit_l_max     33
_refine_special_details     ?
_reflns_number_total     5293
_reflns_number_gt     3646
_reflns_threshold_expression     'I > 2\s(I)'
_refine_ls_structure_factor_coef     Fsqd
_refine_ls_matrix_type     full
_refine_ls_R_factor_all     0.1207
_refine_ls_R_factor_gt     0.0802
_refine_ls_wR_factor_gt     0.1337
_refine_ls_wR_factor_ref     0.1474
_refine_ls_goodness_of_fit_ref     1.113
_refine_ls_restrained_S_all     1.113
_refine_ls_number_reflns     5293
_refine_ls_number_parameters     369
_refine_ls_number_restraints     0
_refine_ls_hydrogen_treatment     mixed
_refine_ls_weighting_scheme     calc
_refine_ls_weighting_details
              'w=1/[\s^2^(Fo^2^)+(0.0269P)^2^+3.5969P] where P=(Fo^2^+2Fc^2^)/3'
_atom_sites_solution_hydrogens     mixed
_atom_sites_solution_primary     direct
_atom_sites_solution_secondary     difmap
_refine_ls_shift/su_max     0.000
_refine_ls_shift/su_mean     0.000
_refine_diff_density_max     0.246
_refine_diff_density_min     -0.295
_refine_ls_extinction_method     none
_refine_ls_extinction_coef     .
loop_
    _atom_type_symbol
    _atom_type_description
    _atom_type_scat_dispersion_real
    _atom_type_scat_dispersion_imag
    _atom_type_scat_source
    'C' 'C' 0.0033 0.0016
                         'International Tables Vol C Tables 4.2.6.8 and 6.1.1.4'
    'H' 'H' 0.0000 0.0000
                         'International Tables Vol C Tables 4.2.6.8 and 6.1.1.4'
    'N' 'N' 0.0061 0.0033
                         'International Tables Vol C Tables 4.2.6.8 and 6.1.1.4'
    'O' 'O' 0.0106 0.0060
                         'International Tables Vol C Tables 4.2.6.8 and 6.1.1.4'
_computing_data_collection
;
SMART (Bruker, 2003)
;
_computing_cell_refinement
;
SAINT-Plus (Bruker, 2003)
;
_computing_data_reduction
;
SAINT-Plus (Bruker, 2003)
;
_computing_structure_solution
;
SHELXTL (Sheldrick, 2008)
;
_computing_structure_refinement
;
SHELXL2017 (Sheldrick, 2015)
;
_computing_molecular_graphics
;
SHELXTL (Sheldrick, 2008) and Mercury (Macrae <i>et al.</i>,
2008)
;
_computing_publication_material
;
SHELXL2017 (Sheldrick, 2015), PLATON (Spek, 2009) and
publCIF (Westrip, 2010)
;
loop_
    _atom_site_type_symbol
    _atom_site_label
    _atom_site_fract_x
    _atom_site_fract_y
    _atom_site_fract_z
    _atom_site_U_iso_or_equiv
    _atom_site_adp_type
    _atom_site_calc_flag
    _atom_site_occupancy
    _atom_site_disorder_assembly
    _atom_site_disorder_group
    C C1 0.61376(19) -0.2774(5) 0.60261(12) 0.0173(7) Uani d 1 . .
    C C2 0.6086(2) -0.3856(5) 0.64790(12) 0.0217(7) Uani d 1 . .
    H H2 0.578325 -0.516373 0.649057 0.026 Uiso calc 1 . .
    C C3 0.6495(2) -0.2924(5) 0.69026(12) 0.0227(7) Uani d 1 . .
    H H3 0.647151 -0.360851 0.721474 0.027 Uiso calc 1 . .
    C C4 0.6952(2) -0.0974(6) 0.68913(13) 0.0252(8) Uani d 1 . .
    H H4 0.722265 -0.038237 0.719436 0.030 Uiso calc 1 . .
    C C5 0.7008(2) 0.0072(5) 0.64487(12) 0.0216(7) Uani d 1 . .
    H H5 0.732284 0.136616 0.644239 0.026 Uiso calc 1 . .
    C C6 0.65914(18) -0.0813(5) 0.60055(12) 0.0167(7) Uani d 1 . .
    C C7 0.65038(19) -0.0186(5) 0.54922(12) 0.0177(7) Uani d 1 . .
    C C8 0.6917(2) 0.1602(5) 0.52424(12) 0.0216(7) Uani d 1 . .
    H H8A 0.754404 0.127074 0.522669 0.026 Uiso calc 1 . .
    H H8B 0.688716 0.289636 0.544707 0.026 Uiso calc 1 . .
    C C9 0.6481(2) 0.2046(5) 0.47127(12) 0.0203(7) Uani d 1 . .
    H H9A 0.604123 0.318043 0.473396 0.024 Uiso calc 1 . .
    H H9B 0.693385 0.260999 0.451421 0.024 Uiso calc 1 . .
    C C10 0.60272(19) 0.0196(5) 0.44242(11) 0.0165(7) Uani d 1 . .
    C C11 0.57529(19) -0.1702(5) 0.46952(12) 0.0173(7) Uani d 1 . .
    C C12 0.60027(18) -0.1724(5) 0.52269(11) 0.0165(7) Uani d 1 . .
    C C13 0.58102(19) 0.0203(5) 0.39250(12) 0.0199(7) Uani d 1 . .
    H H13 0.553651 -0.104646 0.378684 0.024 Uiso calc 1 . .
    C C14 0.5942(2) 0.1873(6) 0.35736(12) 0.0225(7) Uani d 1 . .
    C C15 0.6212(2) 0.3920(5) 0.35988(13) 0.0246(8) Uani d 1 . .
    H H15 0.640850 0.468177 0.389436 0.030 Uiso calc 1 . .
    C C16 0.6147(2) 0.4717(6) 0.31037(14) 0.0326(9) Uani d 1 . .
    H H16 0.629385 0.610371 0.300397 0.039 Uiso calc 1 . .
    C C17 0.5837(2) 0.3117(7) 0.28029(13) 0.0355(9) Uani d 1 . .
    H H17 0.572466 0.321015 0.244960 0.043 Uiso calc 1 . .
    N N1 0.57937(16) -0.3319(4) 0.55481(9) 0.0179(6) Uani d 1 . .
    H H1A 0.539(3) -0.439(7) 0.5461(17) 0.070(15) Uiso d 1 . .
    O O1 0.53202(14) -0.3178(3) 0.44786(8) 0.0215(5) Uani d 1 . .
    O O2 0.57065(15) 0.1343(4) 0.30757(8) 0.0303(6) Uani d 1 . .
    C C18 0.93890(19) 0.1893(5) 0.61166(12) 0.0189(7) Uani d 1 . .
    C C19 0.9632(2) 0.0632(5) 0.65399(12) 0.0237(8) Uani d 1 . .
    H H19 0.994298 -0.065812 0.651684 0.028 Uiso calc 1 . .
    C C20 0.9400(2) 0.1351(6) 0.69894(13) 0.0279(8) Uani d 1 . .
    H H20 0.954511 0.052622 0.728186 0.033 Uiso calc 1 . .
    C C21 0.8948(2) 0.3294(6) 0.70257(13) 0.0299(8) Uani d 1 . .
    H H21 0.880532 0.375123 0.734269 0.036 Uiso calc 1 . .
    C C22 0.8713(2) 0.4529(5) 0.66135(12) 0.0235(8) Uani d 1 . .
    H H22 0.840757 0.582267 0.664425 0.028 Uiso calc 1 . .
    C C23 0.89304(19) 0.3854(5) 0.61422(12) 0.0184(7) Uani d 1 . .
    C C24 0.87868(19) 0.4659(5) 0.56452(12) 0.0178(7) Uani d 1 . .
    C C25 0.8270(2) 0.6529(5) 0.54360(12) 0.0202(7) Uani d 1 . .
    H H25A 0.843140 0.777687 0.564918 0.024 Uiso calc 1 . .
    H H25B 0.763928 0.624526 0.545017 0.024 Uiso calc 1 . .
    C C26 0.8415(2) 0.7065(5) 0.48933(12) 0.0229(7) Uani d 1 . .
    H H26A 0.786330 0.766923 0.472647 0.028 Uiso calc 1 . .
    H H26B 0.886640 0.818814 0.490275 0.028 Uiso calc 1 . .
    C C27 0.86940(18) 0.5264(5) 0.45686(12) 0.0175(7) Uani d 1 . .
    C C28 0.91238(19) 0.3342(5) 0.48089(12) 0.0178(7) Uani d 1 . .
    C C29 0.91589(18) 0.3218(5) 0.53430(12) 0.0176(7) Uani d 1 . .
    C C30 0.86481(19) 0.5329(5) 0.40647(12) 0.0201(7) Uani d 1 . .
    H H30 0.884312 0.409242 0.390938 0.024 Uiso calc 1 . .
    C C31 0.8343(2) 0.7024(5) 0.37323(12) 0.0221(7) Uani d 1 . .
    C C32 0.8067(2) 0.9061(6) 0.37738(13) 0.0267(8) Uani d 1 . .
    H H32 0.798959 0.978925 0.407429 0.032 Uiso calc 1 . .
    C C33 0.7916(2) 0.9893(6) 0.32760(14) 0.0319(9) Uani d 1 . .
    H H33 0.772148 1.128015 0.318257 0.038 Uiso calc 1 . .
    C C34 0.8102(2) 0.8329(6) 0.29687(14) 0.0332(9) Uani d 1 . .
    H H34 0.805718 0.844498 0.261516 0.040 Uiso calc 1 . .
    N N2 0.95203(17) 0.1539(4) 0.56271(10) 0.0191(6) Uani d 1 . .
    H H2B 0.985(2) 0.049(6) 0.5523(12) 0.026(10) Uiso d 1 . .
    O O3 0.94238(15) 0.1899(4) 0.45586(8) 0.0242(5) Uani d 1 . .
    O O4 0.83651(15) 0.6547(4) 0.32307(8) 0.0306(6) Uani d 1 . .
loop_
    _atom_site_aniso_label
    _atom_site_aniso_U_11
    _atom_site_aniso_U_22
    _atom_site_aniso_U_33
    _atom_site_aniso_U_12
    _atom_site_aniso_U_13
    _atom_site_aniso_U_23
    C1 0.0095(14) 0.0212(17) 0.0213(17) 0.0009(13) 0.0028(12) -0.0031(13)
    C2 0.0188(16) 0.0236(18) 0.0227(18) -0.0002(14) 0.0015(13) 0.0023(14)
    C3 0.0180(16) 0.0317(19) 0.0188(17) 0.0003(15) 0.0036(13) 0.0042(15)
    C4 0.0224(17) 0.0325(19) 0.0203(18) 0.0018(15) 0.0009(14) -0.0043(15)
    C5 0.0170(16) 0.0219(17) 0.0264(19) -0.0015(14) 0.0040(13) -0.0058(15)
    C6 0.0093(14) 0.0178(16) 0.0235(18) 0.0013(12) 0.0044(12) -0.0004(13)
    C7 0.0138(15) 0.0172(16) 0.0222(17) 0.0018(13) 0.0032(12) -0.0032(14)
    C8 0.0190(16) 0.0215(17) 0.0241(18) -0.0035(14) 0.0015(13) 0.0004(14)
    C9 0.0180(16) 0.0180(17) 0.0255(18) -0.0030(14) 0.0048(13) 0.0020(14)
    C10 0.0116(14) 0.0191(16) 0.0191(17) 0.0012(13) 0.0032(12) 0.0012(13)
    C11 0.0111(14) 0.0157(16) 0.0250(17) 0.0013(13) 0.0017(12) -0.0030(14)
    C12 0.0114(14) 0.0159(16) 0.0227(17) 0.0012(13) 0.0047(12) -0.0004(13)
    C13 0.0145(15) 0.0188(16) 0.0272(19) 0.0005(13) 0.0063(13) -0.0013(14)
    C14 0.0152(15) 0.0297(19) 0.0228(18) -0.0001(15) 0.0036(13) 0.0008(15)
    C15 0.0231(17) 0.0285(19) 0.0235(19) -0.0021(15) 0.0081(14) -0.0023(15)
    C16 0.032(2) 0.032(2) 0.035(2) -0.0026(17) 0.0110(16) 0.0117(18)
    C17 0.038(2) 0.048(2) 0.021(2) -0.002(2) 0.0056(16) 0.0135(19)
    N1 0.0154(13) 0.0198(15) 0.0184(14) -0.0022(12) 0.0017(11) 0.0009(12)
    O1 0.0247(12) 0.0194(12) 0.0201(12) -0.0049(10) 0.0014(9) -0.0001(10)
    O2 0.0334(14) 0.0365(15) 0.0211(13) -0.0048(12) 0.0029(11) 0.0018(11)
    C18 0.0125(15) 0.0212(16) 0.0240(17) -0.0023(13) 0.0066(13) -0.0070(14)
    C19 0.0209(17) 0.0248(18) 0.0259(19) 0.0035(14) 0.0049(14) 0.0018(15)
    C20 0.0234(18) 0.038(2) 0.0220(18) -0.0006(16) 0.0006(14) 0.0027(16)
    C21 0.0273(19) 0.038(2) 0.0250(19) 0.0020(17) 0.0045(15) -0.0061(17)
    C22 0.0223(17) 0.0233(18) 0.0251(19) 0.0042(15) 0.0029(14) -0.0044(15)
    C23 0.0116(15) 0.0178(16) 0.0260(18) -0.0012(13) 0.0032(13) -0.0016(14)
    C24 0.0115(14) 0.0182(17) 0.0239(18) -0.0014(13) 0.0030(12) -0.0019(14)
    C25 0.0177(16) 0.0188(17) 0.0248(18) 0.0011(14) 0.0055(13) -0.0018(14)
    C26 0.0188(16) 0.0216(18) 0.0294(19) 0.0032(14) 0.0072(14) 0.0001(15)
    C27 0.0099(14) 0.0181(16) 0.0251(18) -0.0007(13) 0.0050(12) -0.0021(14)
    C28 0.0109(14) 0.0172(16) 0.0263(18) -0.0026(13) 0.0062(12) -0.0033(14)
    C29 0.0108(14) 0.0180(16) 0.0242(17) -0.0037(13) 0.0026(12) -0.0007(14)
    C30 0.0161(16) 0.0196(17) 0.0247(18) -0.0010(13) 0.0021(13) -0.0029(14)
    C31 0.0143(16) 0.0297(19) 0.0223(18) -0.0027(15) 0.0026(13) 0.0000(15)
    C32 0.0182(17) 0.031(2) 0.031(2) 0.0030(15) 0.0055(14) -0.0020(16)
    C33 0.0191(18) 0.034(2) 0.042(2) 0.0046(16) -0.0001(15) 0.0110(18)
    C34 0.0293(19) 0.042(2) 0.026(2) -0.0085(18) -0.0057(15) 0.0138(18)
    N2 0.0162(14) 0.0170(14) 0.0250(15) 0.0043(12) 0.0063(11) 0.0013(12)
    O3 0.0294(13) 0.0213(12) 0.0227(12) 0.0047(11) 0.0060(10) -0.0036(10)
    O4 0.0350(14) 0.0331(14) 0.0228(13) -0.0051(12) -0.0011(11) 0.0020(11)
_geom_special_details
;
 All esds (except the esd in the dihedral angle between two l.s. planes)
 are estimated using the full covariance matrix.  The cell esds are taken
 into account individually in the estimation of esds in distances, angles
 and torsion angles; correlations between esds in cell parameters are only
 used when they are defined by crystal symmetry.  An approximate (isotropic)
 treatment of cell esds is used for estimating esds involving l.s. planes.
;
loop_
    _geom_bond_atom_site_label_1
    _geom_bond_atom_site_label_2
    _geom_bond_site_symmetry_2
    _geom_bond_distance
    _geom_bond_publ_flag
    C1 N1 . 1.379(4) ?
    C1 C2 . 1.408(4) ?
    C1 C6 . 1.425(4) ?
    C2 C3 . 1.372(4) ?
    C2 H2 . 0.9500 ?
    C3 C4 . 1.419(5) ?
    C3 H3 . 0.9500 ?
    C4 C5 . 1.375(5) ?
    C4 H4 . 0.9500 ?
    C5 C6 . 1.406(4) ?
    C5 H5 . 0.9500 ?
    C6 C7 . 1.430(4) ?
    C7 C12 . 1.387(4) ?
    C7 C8 . 1.492(4) ?
    C8 C9 . 1.533(4) ?
    C8 H8A . 0.9900 ?
    C8 H8B . 0.9900 ?
    C9 C10 . 1.527(4) ?
    C9 H9A . 0.9900 ?
    C9 H9B . 0.9900 ?
    C10 C13 . 1.349(4) ?
    C10 C11 . 1.489(4) ?
    C11 O1 . 1.250(4) ?
    C11 C12 . 1.441(4) ?
    C12 N1 . 1.389(4) ?
    C13 C14 . 1.446(4) ?
    C13 H13 . 0.9500 ?
    C14 C15 . 1.357(5) ?
    C14 O2 . 1.391(4) ?
    C15 C16 . 1.419(5) ?
    C15 H15 . 0.9500 ?
    C16 C17 . 1.348(5) ?
    C16 H16 . 0.9500 ?
    C17 O2 . 1.367(4) ?
    C17 H17 . 0.9500 ?
    N1 H1A . 0.93(5) ?
    C18 N2 . 1.374(4) ?
    C18 C19 . 1.406(4) ?
    C18 C23 . 1.430(4) ?
    C19 C20 . 1.377(5) ?
    C19 H19 . 0.9500 ?
    C20 C21 . 1.418(5) ?
    C20 H20 . 0.9500 ?
    C21 C22 . 1.372(5) ?
    C21 H21 . 0.9500 ?
    C22 C23 . 1.414(4) ?
    C22 H22 . 0.9500 ?
    C23 C24 . 1.426(4) ?
    C24 C29 . 1.386(4) ?
    C24 C25 . 1.497(4) ?
    C25 C26 . 1.541(4) ?
    C25 H25A . 0.9900 ?
    C25 H25B . 0.9900 ?
    C26 C27 . 1.525(4) ?
    C26 H26A . 0.9900 ?
    C26 H26B . 0.9900 ?
    C27 C30 . 1.352(4) ?
    C27 C28 . 1.494(4) ?
    C28 O3 . 1.252(4) ?
    C28 C29 . 1.436(4) ?
    C29 N2 . 1.386(4) ?
    C30 C31 . 1.440(5) ?
    C30 H30 . 0.9500 ?
    C31 C32 . 1.363(5) ?
    C31 O4 . 1.389(4) ?
    C32 C33 . 1.435(5) ?
    C32 H32 . 0.9500 ?
    C33 C34 . 1.340(5) ?
    C33 H33 . 0.9500 ?
    C34 O4 . 1.365(4) ?
    C34 H34 . 0.9500 ?
    N2 H2B . 0.89(3) ?
loop_
    _geom_angle_atom_site_label_1
    _geom_angle_atom_site_label_2
    _geom_angle_atom_site_label_3
    _geom_angle_site_symmetry_1
    _geom_angle_site_symmetry_3
    _geom_angle
    _geom_angle_publ_flag
    N1 C1 C2 . . 129.4(3) ?
    N1 C1 C6 . . 108.5(3) ?
    C2 C1 C6 . . 122.0(3) ?
    C3 C2 C1 . . 116.6(3) ?
    C3 C2 H2 . . 121.7 ?
    C1 C2 H2 . . 121.7 ?
    C2 C3 C4 . . 122.4(3) ?
    C2 C3 H3 . . 118.8 ?
    C4 C3 H3 . . 118.8 ?
    C5 C4 C3 . . 121.0(3) ?
    C5 C4 H4 . . 119.5 ?
    C3 C4 H4 . . 119.5 ?
    C4 C5 C6 . . 118.6(3) ?
    C4 C5 H5 . . 120.7 ?
    C6 C5 H5 . . 120.7 ?
    C5 C6 C1 . . 119.4(3) ?
    C5 C6 C7 . . 134.1(3) ?
    C1 C6 C7 . . 106.6(3) ?
    C12 C7 C6 . . 106.9(3) ?
    C12 C7 C8 . . 122.5(3) ?
    C6 C7 C8 . . 130.3(3) ?
    C7 C8 C9 . . 113.2(3) ?
    C7 C8 H8A . . 108.9 ?
    C9 C8 H8A . . 108.9 ?
    C7 C8 H8B . . 108.9 ?
    C9 C8 H8B . . 108.9 ?
    H8A C8 H8B . . 107.7 ?
    C10 C9 C8 . . 117.4(3) ?
    C10 C9 H9A . . 107.9 ?
    C8 C9 H9A . . 107.9 ?
    C10 C9 H9B . . 107.9 ?
    C8 C9 H9B . . 107.9 ?
    H9A C9 H9B . . 107.2 ?
    C13 C10 C11 . . 116.1(3) ?
    C13 C10 C9 . . 123.5(3) ?
    C11 C10 C9 . . 120.3(3) ?
    O1 C11 C12 . . 121.7(3) ?
    O1 C11 C10 . . 122.4(3) ?
    C12 C11 C10 . . 115.9(3) ?
    C7 C12 N1 . . 109.9(3) ?
    C7 C12 C11 . . 125.2(3) ?
    N1 C12 C11 . . 124.9(3) ?
    C10 C13 C14 . . 128.2(3) ?
    C10 C13 H13 . . 115.9 ?
    C14 C13 H13 . . 115.9 ?
    C15 C14 O2 . . 108.8(3) ?
    C15 C14 C13 . . 136.6(3) ?
    O2 C14 C13 . . 114.6(3) ?
    C14 C15 C16 . . 107.6(3) ?
    C14 C15 H15 . . 126.2 ?
    C16 C15 H15 . . 126.2 ?
    C17 C16 C15 . . 106.4(3) ?
    C17 C16 H16 . . 126.8 ?
    C15 C16 H16 . . 126.8 ?
    C16 C17 O2 . . 110.8(3) ?
    C16 C17 H17 . . 124.6 ?
    O2 C17 H17 . . 124.6 ?
    C1 N1 C12 . . 108.0(3) ?
    C1 N1 H1A . . 126(3) ?
    C12 N1 H1A . . 124(3) ?
    C17 O2 C14 . . 106.5(3) ?
    N2 C18 C19 . . 129.2(3) ?
    N2 C18 C23 . . 108.2(3) ?
    C19 C18 C23 . . 122.6(3) ?
    C20 C19 C18 . . 117.1(3) ?
    C20 C19 H19 . . 121.5 ?
    C18 C19 H19 . . 121.5 ?
    C19 C20 C21 . . 121.5(3) ?
    C19 C20 H20 . . 119.2 ?
    C21 C20 H20 . . 119.2 ?
    C22 C21 C20 . . 121.5(3) ?
    C22 C21 H21 . . 119.3 ?
    C20 C21 H21 . . 119.3 ?
    C21 C22 C23 . . 119.2(3) ?
    C21 C22 H22 . . 120.4 ?
    C23 C22 H22 . . 120.4 ?
    C22 C23 C24 . . 135.1(3) ?
    C22 C23 C18 . . 118.1(3) ?
    C24 C23 C18 . . 106.8(3) ?
    C29 C24 C23 . . 106.7(3) ?
    C29 C24 C25 . . 122.2(3) ?
    C23 C24 C25 . . 130.9(3) ?
    C24 C25 C26 . . 113.8(3) ?
    C24 C25 H25A . . 108.8 ?
    C26 C25 H25A . . 108.8 ?
    C24 C25 H25B . . 108.8 ?
    C26 C25 H25B . . 108.8 ?
    H25A C25 H25B . . 107.7 ?
    C27 C26 C25 . . 117.4(3) ?
    C27 C26 H26A . . 107.9 ?
    C25 C26 H26A . . 107.9 ?
    C27 C26 H26B . . 107.9 ?
    C25 C26 H26B . . 107.9 ?
    H26A C26 H26B . . 107.2 ?
    C30 C27 C28 . . 115.5(3) ?
    C30 C27 C26 . . 124.6(3) ?
    C28 C27 C26 . . 119.7(3) ?
    O3 C28 C29 . . 121.7(3) ?
    O3 C28 C27 . . 122.0(3) ?
    C29 C28 C27 . . 116.4(3) ?
    C24 C29 N2 . . 110.1(3) ?
    C24 C29 C28 . . 125.5(3) ?
    N2 C29 C28 . . 124.3(3) ?
    C27 C30 C31 . . 128.6(3) ?
    C27 C30 H30 . . 115.7 ?
    C31 C30 H30 . . 115.7 ?
    C32 C31 O4 . . 109.1(3) ?
    C32 C31 C30 . . 137.2(3) ?
    O4 C31 C30 . . 113.7(3) ?
    C31 C32 C33 . . 106.7(3) ?
    C31 C32 H32 . . 126.6 ?
    C33 C32 H32 . . 126.6 ?
    C34 C33 C32 . . 106.5(3) ?
    C34 C33 H33 . . 126.7 ?
    C32 C33 H33 . . 126.7 ?
    C33 C34 O4 . . 111.1(3) ?
    C33 C34 H34 . . 124.5 ?
    O4 C34 H34 . . 124.5 ?
    C18 N2 C29 . . 108.2(3) ?
    C18 N2 H2B . . 125(2) ?
    C29 N2 H2B . . 127(2) ?
    C34 O4 C31 . . 106.6(3) ?
loop_
    _geom_torsion_atom_site_label_1
    _geom_torsion_atom_site_label_2
    _geom_torsion_atom_site_label_3
    _geom_torsion_atom_site_label_4
    _geom_torsion_site_symmetry_1
    _geom_torsion_site_symmetry_2
    _geom_torsion_site_symmetry_3
    _geom_torsion_site_symmetry_4
    _geom_torsion
    _geom_torsion_publ_flag
    N1 C1 C2 C3 . . . . -179.9(3) ?
    C6 C1 C2 C3 . . . . 0.1(4) ?
    C1 C2 C3 C4 . . . . -0.2(5) ?
    C2 C3 C4 C5 . . . . -0.4(5) ?
    C3 C4 C5 C6 . . . . 1.0(5) ?
    C4 C5 C6 C1 . . . . -1.1(4) ?
    C4 C5 C6 C7 . . . . 179.3(3) ?
    N1 C1 C6 C5 . . . . -179.5(3) ?
    C2 C1 C6 C5 . . . . 0.5(4) ?
    N1 C1 C6 C7 . . . . 0.2(3) ?
    C2 C1 C6 C7 . . . . -179.7(3) ?
    C5 C6 C7 C12 . . . . -179.4(3) ?
    C1 C6 C7 C12 . . . . 0.9(3) ?
    C5 C6 C7 C8 . . . . 6.7(6) ?
    C1 C6 C7 C8 . . . . -172.9(3) ?
    C12 C7 C8 C9 . . . . 21.2(4) ?
    C6 C7 C8 C9 . . . . -165.8(3) ?
    C7 C8 C9 C10 . . . . -27.5(4) ?
    C8 C9 C10 C13 . . . . -163.0(3) ?
    C8 C9 C10 C11 . . . . 20.5(4) ?
    C13 C10 C11 O1 . . . . -2.4(4) ?
    C9 C10 C11 O1 . . . . 174.3(3) ?
    C13 C10 C11 C12 . . . . 178.7(3) ?
    C9 C10 C11 C12 . . . . -4.6(4) ?
    C6 C7 C12 N1 . . . . -1.7(3) ?
    C8 C7 C12 N1 . . . . 172.7(3) ?
    C6 C7 C12 C11 . . . . 179.7(3) ?
    C8 C7 C12 C11 . . . . -5.9(5) ?
    O1 C11 C12 C7 . . . . 177.9(3) ?
    C10 C11 C12 C7 . . . . -3.2(4) ?
    O1 C11 C12 N1 . . . . -0.5(5) ?
    C10 C11 C12 N1 . . . . 178.4(3) ?
    C11 C10 C13 C14 . . . . 175.9(3) ?
    C9 C10 C13 C14 . . . . -0.7(5) ?
    C10 C13 C14 C15 . . . . -7.8(6) ?
    C10 C13 C14 O2 . . . . 175.4(3) ?
    O2 C14 C15 C16 . . . . 0.0(4) ?
    C13 C14 C15 C16 . . . . -176.9(4) ?
    C14 C15 C16 C17 . . . . 0.3(4) ?
    C15 C16 C17 O2 . . . . -0.5(4) ?
    C2 C1 N1 C12 . . . . 178.7(3) ?
    C6 C1 N1 C12 . . . . -1.3(3) ?
    C7 C12 N1 C1 . . . . 1.9(3) ?
    C11 C12 N1 C1 . . . . -179.5(3) ?
    C16 C17 O2 C14 . . . . 0.5(4) ?
    C15 C14 O2 C17 . . . . -0.3(4) ?
    C13 C14 O2 C17 . . . . 177.4(3) ?
    N2 C18 C19 C20 . . . . -178.6(3) ?
    C23 C18 C19 C20 . . . . 0.8(5) ?
    C18 C19 C20 C21 . . . . -1.0(5) ?
    C19 C20 C21 C22 . . . . 0.9(5) ?
    C20 C21 C22 C23 . . . . -0.4(5) ?
    C21 C22 C23 C24 . . . . 178.5(3) ?
    C21 C22 C23 C18 . . . . 0.1(5) ?
    N2 C18 C23 C22 . . . . 179.2(3) ?
    C19 C18 C23 C22 . . . . -0.3(4) ?
    N2 C18 C23 C24 . . . . 0.3(3) ?
    C19 C18 C23 C24 . . . . -179.2(3) ?
    C22 C23 C24 C29 . . . . -179.1(3) ?
    C18 C23 C24 C29 . . . . -0.6(3) ?
    C22 C23 C24 C25 . . . . -5.3(6) ?
    C18 C23 C24 C25 . . . . 173.3(3) ?
    C29 C24 C25 C26 . . . . -16.9(4) ?
    C23 C24 C25 C26 . . . . 170.0(3) ?
    C24 C25 C26 C27 . . . . 26.2(4) ?
    C25 C26 C27 C30 . . . . 163.6(3) ?
    C25 C26 C27 C28 . . . . -22.1(4) ?
    C30 C27 C28 O3 . . . . 0.3(4) ?
    C26 C27 C28 O3 . . . . -174.4(3) ?
    C30 C27 C28 C29 . . . . -178.4(3) ?
    C26 C27 C28 C29 . . . . 6.8(4) ?
    C23 C24 C29 N2 . . . . 0.6(3) ?
    C25 C24 C29 N2 . . . . -173.9(3) ?
    C23 C24 C29 C28 . . . . 176.3(3) ?
    C25 C24 C29 C28 . . . . 1.8(5) ?
    O3 C28 C29 C24 . . . . -174.9(3) ?
    C27 C28 C29 C24 . . . . 3.9(4) ?
    O3 C28 C29 N2 . . . . 0.2(5) ?
    C27 C28 C29 N2 . . . . 179.0(3) ?
    C28 C27 C30 C31 . . . . -174.4(3) ?
    C26 C27 C30 C31 . . . . 0.1(5) ?
    C27 C30 C31 C32 . . . . 5.3(6) ?
    C27 C30 C31 O4 . . . . -178.6(3) ?
    O4 C31 C32 C33 . . . . -0.4(4) ?
    C30 C31 C32 C33 . . . . 175.9(4) ?
    C31 C32 C33 C34 . . . . 0.3(4) ?
    C32 C33 C34 O4 . . . . -0.2(4) ?
    C19 C18 N2 C29 . . . . 179.5(3) ?
    C23 C18 N2 C29 . . . . 0.0(3) ?
    C24 C29 N2 C18 . . . . -0.4(3) ?
    C28 C29 N2 C18 . . . . -176.2(3) ?
    C33 C34 O4 C31 . . . . -0.1(4) ?
    C32 C31 O4 C34 . . . . 0.3(3) ?
    C30 C31 O4 C34 . . . . -177.0(3) ?
loop_
    _geom_hbond_atom_site_label_D
    _geom_hbond_atom_site_label_H
    _geom_hbond_atom_site_label_A
    _geom_hbond_site_symmetry_A
    _geom_hbond_distance_DH
    _geom_hbond_distance_HA
    _geom_hbond_distance_DA
    _geom_hbond_angle_DHA
    _geom_hbond_publ_flag
    N1 H1A O1 3_646 0.93(5) 1.90(5) 2.792(3) 160(4) yes
    N2 H2B O3 3_756 0.89(3) 1.91(4) 2.788(3) 168(3) yes
    C5 H5 Cg10 1_555 0.95 2.92 3.661(3) 136 yes
    C8 H8A Cg9 1_555 0.99 2.95 3.687(3) 132 yes
    C25 H25B Cg2 1_565 0.99 2.65 3.464(3) 140 yes
    C33 H33 Cg1 1_565 0.95 2.92 3.564(4) 126 yes
_shelx_hkl_file
;
  -1   0   0   -0.98    0.66
  -1   0   0   -0.67    0.82
  -1   0   0   -0.41    0.55
  -2   0   0  381.66    8.85
  -2   0   0  378.34    7.44
  -2   0   0  372.05    6.62
  -3   0   0    0.42    3.33
  -3   0   0    0.55    2.76
  -3   0   0   -0.23    2.69
  -4   0   0 9987.13   69.87
  -4   0   0 9999.35   75.26
  -4   0   0 9697.25   90.67
  -5   0   0  794.91   18.81
  -5   0   0  800.39   16.25
  -5   0   0  786.98   14.33
  -6   0   0  295.39   12.53
  -6   0   0  306.19   11.38
  -6   0   0  304.67   10.10
  -7   0   0   61.40    7.47
  -7   0   0   54.50    6.29
  -7   0   0   59.90    6.80
  -8   0   0  418.69   15.16
  -8   0   0  437.30   16.59
  -9   0   0  274.24   13.28
  -9   0   0  271.06   13.26
 -10   0   0   24.63    5.44
 -10   0   0   15.20    5.74
  10   0   0   23.03    4.77
 -11   0   0  194.39   12.22
 -11   0   0  190.10   13.03
  11   0   0  185.87   10.16
 -12   0   0    6.49    2.55
  12   0   0    1.42    3.76
 -12   0   0    3.56    6.06
 -13   0   0   37.96    8.79
  13   0   0   50.87    7.02
 -13   0   0   45.81    7.60
  14   0   0    2.39    4.70
 -14   0   0    2.01    1.78
 -14   0   0    3.85    6.28
 -15   0   0   12.71    6.22
 -15   0   0   12.37    2.53
  15   0   0   -1.99    4.26
 -16   0   0    1.32    6.97
 -17   0   0  121.37   15.46
 -18   0   0   -3.67    7.42
   0  -1   0   -0.86    2.40
   0   1   0    1.15    2.27
   0  -1   0   -1.37    2.40
   1  -1   0  201.86    5.40
   1   1   0  214.82    6.49
  -1  -1   0  193.65    8.38
  -1  -1   0  210.91    5.70
   1  -1   0  208.92    6.63
  -1   1   0  217.44    7.00
  -2  -1   0  267.61    6.80
   2  -1   0  266.91    8.09
  -2  -1   0  251.44   10.49
  -2   1   0  262.76    8.48
   2   1   0  282.75    7.95
   3   1   0 1370.90   19.04
  -3   1   0 1375.64   20.38
  -3  -1   0 1344.37   25.27
   3  -1   0 1389.98   18.65
  -3  -1   0 1341.57   15.88
  -4   1   0 4956.09   47.53
   4  -1   0 5088.09   44.04
  -4  -1   0 4798.83   58.26
  -4  -1   0 4892.88   39.60
  -4   1   0 4987.96   51.67
   4   1   0 5010.95   46.08
  -5   1   0 1765.03   24.01
  -5  -1   0 1712.92   32.63
  -5   1   0 1753.34   26.83
   5   1   0 1716.77   25.00
   5  -1   0 1760.20   24.26
  -5  -1   0 1759.69   20.96
   6   1   0   32.87    5.12
   6  -1   0   33.19    5.22
  -6  -1   0   31.09    6.66
  -6   1   0   45.17    3.87
  -6  -1   0   26.24    4.48
  -7  -1   0  337.69   10.58
   7   1   0  319.23   12.66
  -7   1   0  353.74   11.49
  -7  -1   0  343.51   16.01
   7  -1   0  349.81   12.16
  -7   1   0  341.39   13.75
  -8  -1   0  108.80   10.57
  -8   1   0   97.25    9.02
  -8   1   0  109.18    6.42
  -8  -1   0   99.26    7.66
   8  -1   0  103.41    8.12
  -9   1   0   88.37    6.24
  -9  -1   0   82.13    7.03
   9  -1   0   93.59    7.91
  -9  -1   0   72.83    9.22
  -9   1   0   86.72    9.36
 -10   1   0   90.88    6.37
 -10  -1   0   84.99    7.57
 -10   1   0   99.49   10.41
  10  -1   0   92.75    8.62
 -10  -1   0   86.27    9.69
 -11  -1   0    6.12    3.69
  11  -1   0    3.90    3.93
 -11  -1   0   -0.91    3.90
 -11   1   0    1.80    5.12
 -11   1   0   -0.18    1.28
 -12   1   0    0.08    5.85
 -12   1   0    3.50    1.38
 -12  -1   0   12.32    3.46
  12  -1   0    4.58    4.84
 -12  -1   0   -1.73    4.48
 -13   1   0   92.47    7.19
 -13   1   0  110.26   12.50
 -13  -1   0  101.32   10.92
  13  -1   0  109.63    9.86
 -14   1   0    2.29    6.34
  14   1   0   30.10    6.27
 -14  -1   0   19.95    6.53
  14  -1   0   20.10    5.88
  14   1   0    9.22    6.58
  15   1   0   12.07    6.53
 -15   1   0    8.36    7.94
  15  -1   0   21.72    7.32
 -15  -1   0   12.77    4.68
  16  -1   0   17.41    6.41
 -16  -1   0    7.34    3.35
 -16   1   0   -2.49    6.46
  16   1   0   -3.48    5.16
 -17  -1   0   10.77    3.12
 -17   1   0    6.17    5.90
  17  -1   0   33.84    8.36
  17   1   0    6.33    5.80
 -18   1   0   24.00   10.42
  18   1   0    9.21    7.67
 -18  -1   0    7.04    2.80
   0   2   0  145.39    7.80
   0  -2   0  146.64    8.21
   0  -2   0  147.62    7.26
  -1   2   0    8.99    3.88
   1  -2   0   10.16    4.18
  -1  -2   0    5.74    4.60
  -1  -2   0    8.30    4.07
   1  -2   0    6.11    2.94
   1   2   0    7.49    3.57
  -2   2   0  292.61   10.84
  -2  -2   0  292.88   12.88
   2  -2   0  299.54   10.36
   2   2   0  300.30   10.18
  -2   2   0  296.63    7.22
  -2  -2   0  285.18    8.79
  -3  -2   0   17.71    4.20
   3  -2   0   10.48    4.54
   3   2   0   15.68    4.04
  -3   2   0   13.83    4.47
  -3  -2   0   16.02    5.25
   4  -2   0    7.07    4.51
  -4   2   0    4.59    4.21
  -4  -2   0    6.86    3.51
   4   2   0    2.61    3.28
  -4  -2   0    1.58    4.45
  -5  -2   0   29.83    7.04
  -5  -2   0   32.08    4.78
  -5   2   0   30.94    6.11
   5   2   0   35.88    5.25
   5  -2   0   36.44    5.99
   6   2   0   46.50    5.98
  -6  -2   0   52.35    8.70
   6  -2   0   43.75    6.71
  -6  -2   0   46.64    5.34
  -6   2   0   45.56    7.01
  -7  -2   0  108.20   11.52
  -7   2   0  103.81    9.32
  -7  -2   0  103.86    7.15
   7   2   0  105.42    8.49
   7  -2   0   85.68    8.48
  -8  -2   0  326.90   18.31
  -8   2   0  367.11   15.96
   8   2   0  354.15   14.72
  -8   2   0  391.06    9.47
  -8  -2   0  366.30   11.83
   8  -2   0  371.46   14.79
  -9  -2   0  194.79   15.35
  -9  -2   0  202.69    9.79
   9  -2   0  216.31   12.32
   9   2   0  198.00   12.23
  -9   2   0  214.57    7.20
  -9   2   0  218.56   13.71
 -10   2   0   41.19    2.65
 -10  -2   0   55.05    6.88
  10  -2   0   40.89    8.43
 -10  -2   0   56.65   10.50
 -10   2   0   54.72    9.09
  10   2   0   48.59    7.53
 -11  -2   0   87.68    8.24
  11   2   0   78.53    9.73
 -11   2   0   94.37   11.56
 -11  -2   0   99.60   14.13
  11  -2   0   80.70   10.02
  12  -2   0  257.47   15.40
 -12  -2   0  278.27   13.15
 -12   2   0  267.87   17.23
  12   2   0  280.28   16.19
 -12  -2   0  261.30   18.64
 -13  -2   0   31.64    9.10
 -13   2   0   42.00   10.00
  13  -2   0   51.76    8.85
  13   2   0   32.81    8.17
  14   2   0    1.20    6.05
 -14   2   0    4.82    7.48
  14  -2   0    7.04    6.34
 -14  -2   0   13.50    5.22
  15  -2   0   34.92    9.09
 -15   2   0   34.00    9.52
  15   2   0   21.48    7.84
 -15  -2   0   39.52   10.12
 -16  -2   0   16.70    6.89
 -16   2   0   23.04    8.93
  16  -2   0   21.48    8.10
  16   2   0   27.22    8.38
  17   2   0    2.28    5.62
 -17   2   0   -3.70    7.04
 -17  -2   0    9.82    2.93
  17  -2   0    5.23    6.58
 -18   2   0    2.75    7.73
  18   2   0    8.69    7.72
 -18  -2   0    4.23    3.22
  18  -2   0   11.11    8.74
   0   3   0    3.23    4.09
   0  -3   0    7.61    2.48
   0  -3   0    1.64    4.46
   1   3   0    0.02    3.78
  -1  -3   0    2.14    4.00
  -1  -3   0    1.37    2.65
   1  -3   0   -1.20    4.32
   1  -3   0    8.35    2.56
  -1   3   0   -3.62    3.59
   2   3   0   20.20    5.03
   2  -3   0   15.88    5.41
  -2   3   0   17.27    5.24
  -2  -3   0    9.17    4.75
  -2  -3   0   20.81    5.58
  -3   3   0  222.82    6.33
   3   3   0  236.85   11.31
   3  -3   0  223.08   10.93
  -3   3   0  218.46   11.47
  -3  -3   0  220.18    9.47
  -3  -3   0  241.99   13.62
  -4   3   0   24.99    6.00
   4  -3   0   20.40    5.92
  -4  -3   0   25.89    5.28
   4   3   0   24.57    5.39
  -4  -3   0   26.34    7.03
  -5   3   0   20.85    6.35
  -5  -3   0   21.11    4.64
   5   3   0   22.27    5.26
   5  -3   0   17.77    6.25
  -5  -3   0   11.74    5.96
  -6  -3   0    3.26    5.36
   6   3   0    1.31    3.70
   6  -3   0    6.01    5.52
  -6  -3   0   -0.16    3.66
  -6   3   0    0.97    4.83
  -7  -3   0   64.89    6.73
  -7   3   0   79.62    9.66
   7   3   0   77.09    8.19
   7  -3   0   67.67    8.85
  -7  -3   0   88.02   12.41
  -8  -3   0   46.06    6.37
  -8   3   0   43.45    8.45
   8   3   0   42.93    7.21
  -8  -3   0   36.48    9.36
   8  -3   0   38.78    7.93
  -9  -3   0   40.86    6.08
  -9   3   0   30.74    8.66
  -9  -3   0   52.77   11.31
   9   3   0   33.49    6.62
   9  -3   0   37.02    8.60
 -10   3   0   -4.03    5.34
  10   3   0   -1.31    3.61
 -10  -3   0   -1.77    4.55
 -10  -3   0    2.78    5.47
  10  -3   0   -5.47    6.47
 -11   3   0   25.79    8.37
  11   3   0   36.92    7.74
 -11  -3   0   38.73   10.52
  11  -3   0   27.42    7.83
 -12  -3   0   10.15    5.51
 -12   3   0    7.59    6.70
  12   3   0    8.15    5.26
  12  -3   0    3.76    7.49
  13   3   0   -3.91    4.51
  13  -3   0    7.36    7.05
 -13   3   0    2.36    6.66
 -13  -3   0    9.18    6.70
  14   3   0    8.19    6.06
 -14   3   0   24.07    9.30
  14  -3   0   14.88    8.57
 -14  -3   0   16.38    7.31
 -15   3   0   25.85    8.70
  15   3   0    8.56    6.15
  15  -3   0   17.38    8.74
 -15  -3   0   22.43    6.40
  16   3   0   13.98    7.99
 -16   3   0    5.70    8.84
  16  -3   0   13.91    7.75
 -16  -3   0   13.28    3.23
  17   3   0   11.43    7.42
  17  -3   0   14.58    7.16
 -17   3   0    4.41    7.60
 -17  -3   0    0.55    3.73
   0  -4   0   99.42    9.24
   0  -4   0   93.51    6.77
   0   4   0   94.27    9.48
  -1   4   0   14.76    6.15
   1  -4   0   16.55    6.30
  -1  -4   0   26.36    4.89
   1  -4   0   29.89    3.12
  -1  -4   0   24.49    6.33
   1   4   0   10.42    5.32
  -2  -4   0   45.55    6.52
  -2   4   0   49.40    8.12
   2   4   0   54.84    7.61
  -2  -4   0   51.35    6.20
   2  -4   0   43.23    7.45
  -3  -4   0   -0.72    4.76
   3   4   0    8.06    4.83
  -3   4   0    6.03    5.14
   3  -4   0    6.08    5.92
  -3  -4   0    8.77    4.42
   4  -4   0   14.16    6.63
  -4  -4   0   14.12    5.43
   4   4   0    9.46    5.12
  -4  -4   0   15.98    5.81
  -4   4   0   13.06    6.23
  -5  -4   0   -2.12    4.12
   5   4   0    1.96    4.24
  -5  -4   0   -2.10    5.28
   5  -4   0   -1.16    5.71
  -5   4   0    1.14    5.61
  -6   4   0   46.35    8.87
  -6  -4   0   51.70   10.87
   6  -4   0   48.38    9.04
   6   4   0   38.00    7.30
  -6  -4   0   50.74    7.09
  -7  -4   0    3.85    5.21
   7  -4   0    3.52    6.67
   7   4   0    9.98    4.90
  -7  -4   0    7.73    7.68
  -7   4   0   11.67    7.21
   8   4   0  151.75   12.03
  -8   4   0  147.71   12.81
   8  -4   0  143.84   12.35
  -8  -4   0  149.93   10.77
  -8  -4   0  155.63   15.43
  -9  -4   0    7.02    5.13
   9   4   0    8.23    5.33
   9  -4   0    5.37    7.52
  -9  -4   0   18.22    9.53
  -9   4   0   15.26    7.64
  10  -4   0    8.99    7.51
  10   4   0    6.37    5.41
 -10   4   0   -1.38    6.05
 -10  -4   0    0.06    5.42
  11  -4   0   12.68    8.51
 -11  -4   0   55.43   12.26
  11   4   0   19.58    6.80
 -11   4   0   16.08    8.54
 -12  -4   0   35.68    8.72
 -12   4   0   30.19    9.58
  12   4   0   25.08    8.42
  12  -4   0   23.27    8.90
  13   4   0   -1.23    5.22
 -13   4   0    5.11    8.14
 -13  -4   0    7.45    5.05
  13  -4   0   -8.16    7.01
 -14   4   0   28.34    9.87
 -14  -4   0   41.37   10.80
  14  -4   0   29.16    9.03
  14   4   0   24.92    8.82
  15  -4   0   22.15    8.74
 -15   4   0   35.87   10.57
 -15  -4   0   28.33    7.37
  15   4   0   27.13    8.18
 -16   4   0    1.44    9.07
  16  -4   0    7.41    8.98
 -16  -4   0    5.21    3.86
   0  -5   0    0.74    1.59
   0  -5   0    1.69    5.08
   0   5   0   -1.07    5.01
  -1  -5   0   -1.93    1.66
   1  -5   0    7.45    6.90
  -1  -5   0   -1.46    6.22
   1   5   0    0.43    5.37
  -1   5   0    3.48    5.82
  -2   5   0   28.09    8.25
  -2   5   0   38.05    2.10
   2   5   0   31.74    7.63
   2  -5   0   23.65    8.42
  -2  -5   0   34.53    7.73
  -2  -5   0   38.43    4.50
   3   5   0   -0.62    5.55
  -3   5   0    3.37    6.62
  -3  -5   0    0.00    5.97
   3  -5   0   10.66    7.27
  -3  -5   0    7.05    2.64
  -4  -5   0  291.32   14.23
   4  -5   0  284.33   16.02
  -4   5   0  282.29   16.66
  -4  -5   0  315.18   17.54
   4   5   0  310.05   16.58
  -5  -5   0   17.63    6.73
  -5   5   0    8.92    5.97
   5  -5   0   12.15    7.50
  -5  -5   0   12.95    6.38
   5   5   0   19.26    6.33
  -6  -5   0    6.47    3.78
  -6  -5   0   -1.53    5.85
   6  -5   0    3.37    7.42
   6   5   0    1.70    5.44
  -6   5   0    6.21    6.74
  -7  -5   0   -1.09    5.85
   7  -5   0   -3.74    6.52
  -7   5   0   -3.72    6.03
  -7  -5   0   11.56    7.68
   7   5   0   -2.15    4.28
  -8   5   0   85.62   12.54
  -8  -5   0  114.70   12.30
   8   5   0   77.20   10.40
   8  -5   0   89.62   12.09
   9   5   0    1.14    5.41
   9  -5   0    6.83    7.57
  -9  -5   0    4.04    5.02
  -9   5   0   -8.11    6.49
  10   5   0  -12.78    4.68
 -10   5   0   11.43    7.68
  10  -5   0   -2.66    7.17
 -10  -5   0    4.96    5.02
  11   5   0    8.62    6.79
  11  -5   0    5.29    7.82
 -11   5   0   20.02    8.94
 -11  -5   0   17.15    6.85
  12  -5   0   -2.26    8.08
  12   5   0    4.70    6.49
 -12   5   0    4.54    6.92
 -12  -5   0    1.72    3.65
 -13   5   0   20.70    8.88
  13  -5   0   38.96   10.48
 -13  -5   0   48.79   10.59
 -14  -5   0    4.07    4.55
  14  -5   0   13.44    7.39
 -14   5   0   10.96    9.67
   0   6   0  661.44   26.29
  -1   6   0   -1.77    5.76
   1   6   0   -2.76    6.05
   1  -6   0   -3.92    7.18
  -1  -6   0    0.61    6.53
  -1  -6   0    6.44    2.01
   2  -6   0   50.66   10.17
  -2  -6   0   46.10    9.93
  -2   6   0   42.14   10.07
   2   6   0   53.12    9.90
  -2  -6   0   36.54    4.42
  -3  -6   0   27.58    9.29
   3   6   0   28.93    8.62
   3  -6   0   20.26    8.41
  -3   6   0   22.43    7.73
  -3  -6   0   26.84    4.43
  -4   6   0   47.33   10.47
   4  -6   0   47.96   11.08
   4   6   0   43.16    9.78
  -4  -6   0   52.35    9.72
  -4  -6   0   58.60    9.54
  -5  -6   0    3.02    3.25
   5  -6   0   -1.04    7.89
   5   6   0    6.24    6.93
  -5  -6   0    6.12    7.35
  -5   6   0    3.73    7.53
  -6   6   0   87.50   12.12
   6   6   0   71.21   10.27
  -6  -6   0   70.93    8.72
   6  -6   0   61.98   11.26
  -7   6   0    5.73    7.96
   7   6   0   15.91    6.93
   7  -6   0   16.03    8.93
  -7  -6   0   18.46    5.60
   8   6   0   73.05   11.58
  -8   6   0   71.04   12.34
   8  -6   0   77.27   12.10
  -8  -6   0   90.52   10.41
  -9  -6   0   37.18    5.95
  -9   6   0    7.22    7.56
   9   6   0   23.31    8.42
   9  -6   0   15.48    9.34
 -10  -6   0   12.83    4.48
 -10   6   0   -4.60    7.47
  10  -6   0    1.46    7.37
  11  -6   0    9.85    8.69
 -11  -6   0   13.23    4.10
 -11   6   0   12.07    8.99
  12  -6   0   21.80   10.45
 -12   6   0   22.39    9.83
 -12  -6   0   37.25    7.87
   0   7   0   -3.54    7.05
   0  -7   0   -3.84    7.92
   1  -7   0   10.06    9.57
  -1   7   0    8.27    7.88
  -1  -7   0   -5.49    7.82
   1   7   0    0.72    6.28
   2  -7   0    5.39    8.49
  -2  -7   0   -3.79    7.80
   2   7   0    2.31    6.55
  -2   7   0    2.50    5.86
   3  -7   0   17.95    9.14
  -3   7   0    7.56    7.46
  -3  -7   0   19.05    9.49
   3   7   0   10.38    7.23
  -4   7   0  125.96   15.25
   4  -7   0   99.78   14.77
   4   7   0  146.12   14.91
  -4  -7   0  106.61    7.49
  -5  -7   0   17.68    3.67
   5   7   0   13.00    7.99
  -5   7   0    8.38    7.79
   5  -7   0   16.68    9.08
   6   7   0   11.19    6.83
  -6  -7   0   23.08    3.24
  -6   7   0    4.42    6.17
   6  -7   0   16.37    9.38
  -7   7   0   -3.55    7.41
  -7  -7   0   11.16    3.45
   7  -7   0   12.50   11.06
   8  -7   0   -4.31    9.72
  -8  -7   0    3.60    3.51
  -8   7   0   -8.70    5.75
 -18   0   1    3.02    9.17
 -17   0   1    1.14    5.85
  16   0  -1   -0.57    4.67
 -16   0   1    0.04    6.16
 -16   0   1    3.30    1.99
  15   0  -1   -7.18    3.54
 -15   0   1    6.15    2.37
 -15   0   1    4.55    5.48
 -14   0   1   -2.14    1.73
  14   0  -1   -0.73    3.81
 -14   0   1    2.79    5.64
 -13   0   1    2.17    1.76
 -13   0   1    9.60    6.19
  13   0  -1    1.76    3.04
  12   0  -1   -5.65    2.82
 -12   0   1    2.19    4.93
 -12   0   1    4.59    2.35
 -11   0   1    2.89    4.94
 -11   0   1    3.75    1.81
 -10   0   1    6.26    2.38
 -10   0   1    3.67    4.48
  -9   0   1    9.73    2.76
  -9   0   1    1.44    3.94
  -9   0   1   -4.08    3.58
  -8   0   1    1.09    4.00
  -8   0   1    0.83    2.23
  -8   0   1    0.67    3.93
  -7   0   1   -1.45    3.55
  -7   0   1   -1.93    3.30
  -7   0   1   -0.48    3.47
  -6   0   1    1.61    3.32
  -6   0   1    1.37    3.63
  -6   0   1   -2.60    3.13
  -5   0   1   -2.53    3.36
  -5   0   1   -0.85    3.23
  -5   0   1   -0.76    3.35
  -4   0   1   -1.42    3.08
  -4   0   1   -1.92    3.91
  -4   0   1   -0.02    3.38
  -3   0   1    0.97    2.80
  -3   0   1   -1.49    2.77
  -3   0   1    1.10    3.28
  -2   0   1  -11.48    2.06
  -2   0   1   -8.15    2.60
  -2   0   1  -10.81    1.92
  -1   0   1   -0.26    0.80
  -1   0   1   -0.65    0.65
  -1   0   1   -0.42    1.03
   0   0  -1    0.02    0.07
   1   0   1   -0.65    1.00
  -1   0  -1   -0.72    1.01
  -1   0  -1   -0.65    0.97
  -2   0  -1   -3.27    1.85
   2   0   1   -4.86    1.89
  -2   0  -1   -2.73    2.37
  -3   0  -1    1.84    3.57
  -3   0  -1   -0.79    2.70
  -4   0  -1    0.68    3.55
  -4   0  -1   -0.31    3.16
  -5   0  -1    3.11    3.29
  -5   0  -1    1.68    3.81
  -6   0  -1   -2.05    2.71
  -6   0  -1    0.08    3.40
   7   0   1    9.70    3.34
  -7   0  -1   -1.32    2.62
  -7   0  -1    0.73    3.69
  -8   0  -1    6.43    4.45
  -8   0  -1    0.18    2.31
   8   0   1    1.41    2.85
   9   0   1    2.18    3.39
  -9   0  -1   -0.55    4.34
  -9   0  -1    3.91    2.22
 -10   0  -1    2.77    2.10
 -10   0  -1    0.42    3.79
  10   0   1    2.80    2.78
 -11   0  -1    5.67    5.28
  11   0   1   -0.15    2.97
 -11   0  -1    3.99    2.28
 -12   0  -1    3.28    1.91
  12   0   1   -2.91    2.59
 -12   0  -1   -3.18    5.15
 -13   0  -1    5.52    6.29
  13   0   1   -0.33    3.53
 -13   0  -1    8.62    2.16
  14   0   1   -6.83    4.47
 -14   0  -1    1.32    1.86
 -14   0  -1    3.70    6.75
  15   0   1   -8.99    4.36
 -15   0  -1    5.47    6.73
 -15   0  -1   -2.22    2.06
 -16   0  -1   11.25    6.27
 -16   0  -1    4.61    2.08
 -17   0  -1    6.28    7.50
 -18   0  -1    7.27    8.20
 -18  -1   1    5.24    2.71
  18   1  -1   -7.55    5.58
 -18   1   1    0.03    8.02
 -17   1   1   30.68    9.60
  17   1  -1   18.05    8.94
  17  -1  -1   27.00    8.07
 -17  -1   1   32.13    6.87
  16  -1  -1   21.34    6.69
  16   1  -1    8.14    5.68
 -16   1   1    5.60    6.51
 -16  -1   1    3.47    2.52
  15  -1  -1    6.66    6.38
 -15   1   1    4.05    7.24
 -15  -1   1   16.92    4.35
  15   1  -1    4.38    5.49
 -14   1   1   -0.08    6.75
 -14  -1   1   23.27    6.34
  14  -1  -1    9.96    6.09
 -13   1   1   16.21    2.82
 -13  -1   1   21.27    6.83
  13  -1  -1   28.86    7.38
 -13   1   1   26.86    8.07
 -13  -1   1   20.44    6.29
 -12  -1   1  132.33   11.86
 -12   1   1  152.00    9.03
 -12  -1   1  147.35   10.42
  12  -1  -1  153.19   11.18
 -12   1   1  144.93   13.14
 -11   1   1   14.45    6.22
  11  -1  -1   10.02    5.29
 -11  -1   1    9.06    5.31
 -11  -1   1   26.60    6.99
 -11   1   1   14.69    3.12
 -10  -1   1   82.77    9.73
 -10   1   1   98.54   10.33
 -10  -1   1   89.10    7.75
  10  -1  -1   90.31    8.89
 -10   1   1   84.05    6.17
   9  -1  -1  253.64   11.64
  -9   1   1  237.70   10.58
  -9  -1   1  243.51   11.03
  -9   1   1  229.86   13.19
  -9  -1   1  224.39   14.32
  -8   1   1 1130.69   25.33
  -8  -1   1 1106.68   29.99
  -8  -1   1 1110.00   20.40
  -8   1   1 1150.64   23.15
   8  -1  -1 1128.04   22.71
  -7   1   1  725.20   19.13
  -7   1   1  733.93   16.68
  -7  -1   1  678.29   15.24
  -7  -1   1  698.94   22.48
   7  -1  -1  723.55   17.29
  -6  -1   1   10.96    4.00
  -6   1   1   10.27    4.54
  -6  -1   1    5.97    4.38
   6  -1  -1    8.97    4.49
   6   1  -1    5.66    3.54
  -6   1   1   11.83    2.57
   5  -1  -1  515.44   13.18
  -5  -1   1  483.50   17.37
  -5   1   1  537.48   11.63
  -5  -1   1  501.34   11.71
  -5   1   1  517.66   14.09
   5   1  -1  491.30   12.58
  -4   1   1   70.10    6.82
  -4  -1   1   70.92    6.12
   4  -1  -1   75.53    6.38
  -4  -1   1   70.77    9.04
  -4   1   1   70.55    4.38
   4   1  -1   77.35    5.68
  -3  -1   1 2438.38   24.26
   3   1  -1 2535.68   26.45
  -3   1   1 2543.10   28.87
  -3  -1   1 2427.90   35.46
   3  -1  -1 2504.76   26.58
  -2  -1   1   56.11    7.19
   2  -1  -1   61.71    5.46
  -2   1   1   67.17    5.71
   2   1  -1   66.47    4.65
  -2  -1   1   61.70    4.60
  -1  -1   1  515.45    9.00
   1  -1  -1  518.62    9.37
   1  -1  -1  506.40    9.28
  -1   1   1  511.57   10.50
  -1  -1   1  509.58   12.43
   1   1  -1  509.00    8.88
   0   1   1   48.34    4.35
   0   1  -1   48.47    3.91
   0  -1  -1   50.06    5.05
   0  -1   1   50.40    4.16
   0  -1  -1   51.16    3.94
   0  -1   1   51.86    4.88
  -1   1  -1  485.43    9.73
  -1  -1  -1  448.49   11.99
  -1   1  -1  480.19    8.84
  -1  -1  -1  472.87    7.50
   1  -1   1  502.66    9.48
   1   1   1  482.60    9.96
   2  -1   1  188.50    7.33
   2   1   1  186.80    7.37
  -2   1  -1  192.54    7.60
  -2  -1  -1  191.02   10.17
  -2   1  -1  183.38    5.26
  -2  -1  -1  184.08    5.37
   3  -1   1 1579.22   19.93
  -3  -1  -1 1523.20   27.07
  -3   1  -1 1508.31   19.95
  -3   1  -1 1551.70   21.76
   3   1   1 1561.05   21.36
  -3  -1  -1 1569.43   16.37
  -4  -1  -1 3506.63   47.59
  -4  -1  -1 3668.08   30.90
  -4   1  -1 3601.68   39.22
  -4   1  -1 3658.82   39.08
   4  -1   1 3679.57   35.57
   4   1   1 3740.94   38.65
  -5  -1  -1  224.27   12.29
   5  -1   1  223.48    9.18
  -5  -1  -1  227.66    7.43
  -5   1  -1  217.84    9.92
  -5   1  -1  215.35    8.08
   5   1   1  210.61    9.39
  -6   1  -1    2.64    4.20
  -6  -1  -1    0.95    2.89
   6  -1   1    2.74    3.69
  -6  -1  -1    2.46    3.90
  -6   1  -1    4.79    1.75
   6   1   1   -4.80    3.02
  -7  -1  -1    5.96    3.58
   7   1   1    3.86    3.90
  -7  -1  -1    4.22    4.75
   7  -1   1    9.64    4.38
  -7   1  -1    0.47    4.24
   8   1   1  239.92   12.40
  -8  -1  -1  220.24    9.23
  -8  -1  -1  230.59   14.41
   8  -1   1  215.35   10.20
  -8   1  -1  214.15   12.27
  -8   1  -1  227.35    9.72
  -9   1  -1   65.60    5.33
  -9  -1  -1   60.66    6.22
  -9   1  -1   57.00    8.13
  -9  -1  -1   67.83    9.93
   9  -1   1   62.40    6.92
 -10  -1  -1   70.02    7.26
 -10   1  -1   64.55    9.18
 -10  -1  -1   70.57    9.94
  10  -1   1   76.88    8.03
 -10   1  -1   65.32    5.65
 -11   1  -1   70.04    5.82
  11  -1   1   83.88    7.74
 -11   1  -1   75.07   10.12
 -11  -1  -1   87.72   10.01
 -11  -1  -1   70.71    7.50
 -12  -1  -1   33.89    7.62
 -12   1  -1   28.27    5.23
  12   1   1   28.62    7.98
 -12   1  -1   29.86    8.29
  12  -1   1   34.64    6.48
 -13  -1  -1   96.97   10.70
  13   1   1   96.92   12.11
  13   1   1  103.76    8.64
 -13   1  -1  106.20   12.57
 -13   1  -1   92.54    7.03
  13  -1   1   97.18    9.06
 -14  -1  -1   91.72    9.75
  14   1   1   90.49   12.28
 -14   1  -1  105.89   13.03
  14  -1   1   98.06    9.21
  15   1   1    5.89    5.79
 -15   1  -1    0.54    6.91
  15  -1   1   15.58    6.18
 -15  -1  -1    3.46    2.48
  16   1   1   20.12    7.87
  16  -1   1   49.07    8.35
 -16  -1  -1   28.37    7.50
 -16   1  -1   40.49   10.62
  17   1   1    9.78    6.55
 -17   1  -1    3.98    7.23
 -17  -1  -1    1.15    2.54
 -18  -1  -1    5.53    2.88
 -18   1  -1    1.40    7.51
  18   1   1    7.89    6.40
 -18   2   1   -2.69    8.13
  18  -2  -1   -0.45    8.46
  18   2  -1   -1.84    5.92
 -18  -2   1    1.88    3.08
  17  -2  -1   18.41    8.01
  17   2  -1   12.65    7.91
 -17   2   1   14.30    9.06
 -17  -2   1   18.09    3.70
 -16   2   1    5.75    7.44
  16   2  -1    3.56    5.13
 -16  -2   1    6.22    3.97
  16  -2  -1   -1.88    5.95
  15   2  -1    4.19    5.50
 -15  -2   1   -2.61    3.21
  15  -2  -1   -4.63    7.06
 -15   2   1   -3.05    5.25
 -14   2   1    6.18    7.46
  14   2  -1   14.02    6.26
 -14  -2   1   -0.37    2.77
  14  -2  -1    1.06    7.02
  13   2  -1   24.52    6.91
 -13  -2   1   29.92    9.26
  13  -2  -1   20.20    7.00
 -13  -2   1   13.44    5.90
 -13   2   1   18.96    8.26
 -12  -2   1  283.96   19.65
  12  -2  -1  275.36   15.92
 -12   2   1  308.08   17.95
  12   2  -1  285.43   15.67
 -12  -2   1  307.79   13.84
  11   2  -1   47.22    8.17
  11  -2  -1   60.91    9.61
 -11  -2   1   65.96    8.00
 -11   2   1   72.66   10.63
 -11  -2   1   94.39   13.69
 -10  -2   1   12.52    4.85
 -10   2   1   13.57    6.66
 -10  -2   1   18.26    7.59
  10   2  -1   11.34    5.11
  10  -2  -1   13.01    6.78
  -9   2   1   12.55    1.36
  -9   2   1   12.63    6.41
  -9  -2   1   14.12    5.15
  -9  -2   1   16.13    7.12
   9   2  -1   16.72    5.03
   9  -2  -1   15.09    6.15
   8   2  -1  199.83   11.07
  -8   2   1  217.32   12.91
  -8  -2   1  203.34    9.61
   8  -2  -1  204.12   11.90
  -8  -2   1  188.46   14.57
  -7  -2   1   23.34    4.91
  -7  -2   1   31.81    7.84
   7  -2  -1   17.39    5.97
  -7   2   1   23.02    6.11
   7   2  -1   25.20    5.07
  -6  -2   1    9.65    4.12
   6   2  -1   12.29    4.00
  -6   2   1    6.72    4.83
   6  -2  -1   13.64    5.38
  -6  -2   1    7.73    5.62
   5  -2  -1  944.79   19.61
  -5  -2   1  971.31   17.10
  -5   2   1  968.58   21.60
  -5  -2   1  947.91   26.46
   5   2  -1  964.23   19.47
   4   2  -1    7.35    3.43
  -4  -2   1    8.86    3.73
  -4  -2   1   10.95    5.30
   4  -2  -1    7.09    4.40
  -4   2   1    6.77    4.36
  -3  -2   1  406.79   10.82
   3   2  -1  419.82   11.79
   3  -2  -1  415.29   12.14
  -3  -2   1  409.64   15.84
  -3   2   1  421.31   13.30
  -2  -2   1   10.95    4.72
  -2   2   1    7.65    4.08
   2  -2  -1   10.17    2.41
   2   2  -1    7.90    3.52
  -2  -2   1    7.83    3.91
   2  -2  -1    9.43    4.39
  -1   2   1   74.58    6.76
  -1  -2   1   75.77    6.26
   1  -2  -1   73.70    6.36
   1  -2  -1   75.25    5.56
   1   2  -1   77.94    6.15
  -1  -2   1   81.64    8.04
   0  -2   1    1.90    3.86
   0   2  -1    1.94    3.29
   0  -2   1   -4.58    2.98
   0  -2  -1    0.66    3.67
   0  -2  -1    3.11    3.41
   0   2   1   -2.78    3.36
   1  -2   1   95.07    6.98
  -1  -2  -1   87.79    6.07
   1   2   1   83.97    6.67
  -1   2  -1  110.58    7.19
  -1  -2  -1   88.50    7.67
  -2   2  -1   23.31    2.80
  -2  -2  -1   26.20    5.76
  -2   2  -1   24.01    4.78
  -2  -2  -1   16.81    3.94
   2   2   1   17.62    4.21
   2  -2   1   28.09    5.17
   3  -2   1   85.70    7.29
  -3  -2  -1   85.72    5.75
  -3  -2  -1   78.84    8.69
  -3   2  -1   74.40    6.94
   3   2   1   79.55    6.70
  -4  -2  -1  185.94   12.12
  -4  -2  -1  189.16    7.43
   4  -2   1  198.86    9.69
  -4   2  -1  196.17    9.76
   4   2   1  196.11    9.92
   5  -2   1   77.06    7.37
  -5  -2  -1   67.73    9.23
   5   2   1   67.44    6.94
  -5  -2  -1   64.82    5.99
  -5   2  -1   68.93    7.40
   6   2   1   82.23    7.89
  -6  -2  -1   90.44   11.10
  -6  -2  -1   69.13    6.22
  -6   2  -1   94.15    8.76
   6  -2   1   84.97    8.22
   7  -2   1 1443.28   26.51
  -7   2  -1 1447.78   29.62
  -7   2  -1 1486.82   20.83
  -7  -2  -1 1394.84   35.96
  -7  -2  -1 1468.33   21.21
   7   2   1 1424.55   27.88
  -8  -2  -1  517.35   13.14
  -8  -2  -1  473.59   21.71
  -8   2  -1  495.42   18.35
   8  -2   1  501.22   16.77
   8   2   1  504.23   17.64
  -8   2  -1  494.17   11.54
  -9  -2  -1  437.38   12.83
   9   2   1  427.60   17.64
  -9  -2  -1  399.39   20.85
  -9   2  -1  430.43   18.30
   9  -2   1  430.94   16.11
  -9   2  -1  450.90   11.64
 -10   2  -1   12.61    6.65
 -10  -2  -1   10.53    5.65
  10   2   1   13.79    5.71
  10  -2   1    7.90    6.17
 -10  -2  -1   11.57    4.46
 -10   2  -1   12.11    1.29
  11  -2   1   68.24    9.21
  11   2   1   86.17   10.38
 -11  -2  -1   94.01   13.81
 -11  -2  -1   75.90    7.78
 -11   2  -1   72.59   10.78
 -12   2  -1   26.64    8.28
 -12  -2  -1   47.90   10.69
  12   2   1   46.95    8.84
  12  -2   1   34.40    8.41
 -13   2  -1   -3.15    5.99
  13   2   1    6.42    5.83
 -13  -2  -1   14.25    6.99
  13  -2   1    1.42    5.73
  14   2   1   -2.87    4.56
 -14  -2  -1    8.13    3.60
 -14   2  -1    0.74    6.94
  14  -2   1    6.81    6.46
  15  -2   1   57.43    9.95
 -15   2  -1   45.25   10.83
  15   2   1   68.24   11.59
 -15  -2  -1   73.91   13.71
 -16  -2  -1  103.04   15.58
  16   2   1   95.73   13.31
  16  -2   1  101.10   12.03
 -16   2  -1  114.66   14.42
 -17   2  -1   -5.47    6.65
  17   2   1   -1.33    5.98
  17  -2   1   -3.95    7.15
 -17  -2  -1    4.71    3.09
  18   2   1    7.85    6.29
 -18  -2  -1    7.04    3.24
 -18   2  -1    0.02    7.29
  18  -2   1   14.00    7.53
 -17  -3   1   21.68    5.50
 -17   3   1   19.49    9.41
  17  -3  -1    2.08    6.98
  16   3  -1  120.97   13.91
 -16  -3   1  154.91   14.35
  16  -3  -1  137.36   15.23
 -16   3   1  148.32   17.42
 -15   3   1   47.86   11.50
  15  -3  -1   44.98   10.43
 -15  -3   1   68.01   13.83
  15   3  -1   45.64    9.88
 -14   3   1   14.84    8.36
  14  -3  -1   11.94    8.12
 -14  -3   1   19.56    6.38
  14   3  -1   21.64    6.77
  13  -3  -1   42.01    9.71
 -13   3   1   45.09   10.49
  13   3  -1   35.24    8.24
 -13  -3   1   46.13   11.86
  12   3  -1   29.56    7.15
 -12   3   1   14.67    7.85
  12  -3  -1   25.58    8.72
 -12  -3   1   28.39    9.00
  11  -3  -1  134.47   12.29
 -11   3   1  144.30   13.77
 -11  -3   1  133.24   14.60
  11   3  -1  136.77   11.71
 -11  -3   1  131.16   10.16
 -10  -3   1   28.98    9.88
 -10  -3   1   23.62    6.28
  10  -3  -1   22.72    7.86
 -10   3   1   28.01    8.41
  10   3  -1   25.78    6.24
   9   3  -1    8.28    4.67
  -9  -3   1    5.91    7.51
   9  -3  -1    3.83    6.55
  -9   3   1    1.49    6.35
  -9  -3   1   -4.12    4.10
   8  -3  -1    6.62    6.27
  -8  -3   1    9.28    6.82
   8   3  -1    7.40    4.42
  -8   3   1    9.48    6.25
  -8  -3   1   13.26    4.91
   7   3  -1   29.41    5.89
   7  -3  -1   31.97    7.42
  -7   3   1   28.48    7.50
  -7  -3   1   32.11    6.07
  -7  -3   1   25.73    8.30
   6   3  -1   36.99    6.01
  -6   3   1   30.01    7.09
  -6  -3   1   39.76    9.06
  -6  -3   1   32.80    5.78
   6  -3  -1   38.94    7.03
  -5  -3   1   86.28   11.14
   5  -3  -1   74.21    8.22
   5   3  -1   88.55    7.96
  -5   3   1   86.12    9.10
  -5  -3   1   75.01    7.42
  -4  -3   1   36.66    7.78
  -4  -3   1   35.68    5.59
  -4   3   1   36.02    6.72
   4   3  -1   39.25    5.83
   4  -3  -1   22.85    5.89
   3  -3  -1  250.02   11.56
  -3   3   1  250.60   12.35
   3   3  -1  261.42   11.26
  -3  -3   1  253.46   14.09
  -3  -3   1  255.52   10.44
  -3   3   1  247.85    6.56
   2  -3  -1   52.58    6.83
  -2  -3   1   53.89    6.24
   2  -3  -1   57.56    3.77
   2   3  -1   59.70    6.53
  -2  -3   1   65.15    7.78
  -2   3   1   55.79    7.39
   1   3  -1  309.04   12.06
  -1  -3   1  314.40   13.13
  -1  -3   1  310.82   11.49
  -1   3   1  315.56   12.95
   1  -3  -1  315.58   10.80
   1  -3  -1  307.31   11.56
   0  -3  -1   42.05    4.60
   0  -3  -1   41.92    5.95
   0  -3   1   63.16    5.21
   0  -3   1   48.32    6.51
   0   3  -1   41.39    5.92
   0   3   1   41.80    6.45
  -1  -3  -1   48.07    5.68
  -1   3  -1   54.17    6.84
   1  -3   1   44.28    6.58
  -1  -3  -1   60.09    6.58
   1  -3   1   59.53    4.67
   1   3   1   48.81    6.55
  -2   3  -1  243.98    7.97
   2   3   1  243.81   11.73
   2  -3   1  244.53   11.35
  -2  -3  -1  240.45   12.65
  -2  -3  -1  242.86    9.93
  -2   3  -1  244.83   11.52
   3  -3   1   52.39    7.00
  -3  -3  -1   59.26    6.10
  -3   3  -1   55.50    7.16
  -3  -3  -1   71.74    9.03
   3   3   1   63.40    7.03
  -3   3  -1   46.23    2.89
  -4  -3  -1    2.76    3.86
  -4   3  -1    0.61    4.57
   4   3   1   -3.24    3.58
  -4  -3  -1    2.41    4.28
   4  -3   1    3.83    5.07
  -5  -3  -1    4.12    5.09
  -5   3  -1    1.94    4.85
   5  -3   1    1.35    5.26
   5   3   1   -2.83    3.50
  -5  -3  -1   -3.40    3.44
   6  -3   1   17.81    6.41
   6   3   1   18.63    5.56
  -6  -3  -1   27.07    8.08
  -6   3  -1   22.54    6.47
  -6  -3  -1   19.59    4.62
   7   3   1   99.82    9.55
  -7  -3  -1  102.54   12.99
  -7  -3  -1   89.19    7.31
  -7   3  -1   94.11   10.42
   7  -3   1   85.84    9.75
   8  -3   1   13.45    6.69
  -8  -3  -1   22.24    7.92
   8   3   1   15.62    5.81
  -8   3  -1    8.79    5.92
  -8  -3  -1   12.75    4.68
   9  -3   1    4.03    6.60
  -9   3  -1   13.62    7.35
  -9  -3  -1    7.51    6.66
  -9  -3  -1   10.01    4.70
   9   3   1    5.19    5.02
  10   3   1   74.78    9.89
 -10  -3  -1   83.91    7.80
 -10  -3  -1   92.98   14.04
 -10   3  -1   94.89   11.67
  10  -3   1   83.48   10.64
 -11  -3  -1  369.76   22.87
  11  -3   1  402.48   18.24
 -11   3  -1  390.60   20.43
  11   3   1  385.07   18.83
  12   3   1  328.56   18.18
 -12   3  -1  348.37   20.17
  12  -3   1  330.72   17.74
 -12  -3  -1  344.85   22.25
  13  -3   1   55.49    9.80
 -13  -3  -1   95.45   15.50
 -13   3  -1   68.72   12.29
  13   3   1   73.00   10.89
 -14   3  -1    1.10    7.34
  14  -3   1   12.61    7.72
 -14  -3  -1   16.33    6.63
  14   3   1    7.17    6.41
 -15  -3  -1   75.79   13.95
 -15   3  -1   71.71   12.42
  15   3   1   70.44   11.37
  15  -3   1   69.69   11.88
 -16   3  -1  138.75   16.55
  16   3   1  149.09   15.26
  16  -3   1  123.18   14.09
 -16  -3  -1  142.96   14.34
  17  -3   1    4.33    6.91
  17   3   1    3.43    6.91
 -17   3  -1    4.16    7.53
 -17  -3  -1   14.41    5.26
  16  -4  -1   11.21    8.88
 -16  -4   1    3.15    4.85
 -16   4   1   -0.48    8.71
 -15   4   1    0.63    5.82
 -15  -4   1   15.94    4.48
  15  -4  -1    1.63    7.33
 -14   4   1    0.56    7.52
 -14  -4   1    7.57    4.61
  14  -4  -1   -2.31    6.21
  14   4  -1    3.52    5.02
 -13  -4   1   80.07   14.59
 -13   4   1   60.85   12.03
  13  -4  -1   60.64   11.47
  13   4  -1   62.70   10.59
  12  -4  -1   -3.57    6.25
 -12   4   1    2.90    5.94
  12   4  -1    6.91    5.64
 -12  -4   1    0.28    3.26
  11  -4  -1   77.30   11.81
 -11  -4   1   79.85   14.32
  11   4  -1   83.64   10.53
 -11   4   1   71.44   12.50
 -10   4   1   46.14   10.05
 -10  -4   1   33.84    9.99
  10   4  -1   40.75    8.09
  10  -4  -1   28.59    9.05
  -9  -4   1  141.42   10.65
   9   4  -1  143.54   11.95
  -9  -4   1  144.63   15.67
   9  -4  -1  129.58   12.69
  -9   4   1  132.14   13.54
   8  -4  -1   -4.96    5.80
  -8  -4   1    4.65    6.57
  -8   4   1   12.99    7.19
  -8  -4   1    3.01    5.18
   8   4  -1   -0.23    4.51
   7  -4  -1  265.61   15.19
   7   4  -1  292.07   14.80
  -7  -4   1  282.02   13.00
  -7   4   1  281.70   16.35
  -7  -4   1  292.05   20.07
  -6  -4   1    8.32    5.14
  -6   4   1   16.64    7.04
   6  -4  -1   15.33    7.00
   6   4  -1    6.64    4.68
  -6  -4   1   15.47    7.22
  -5   4   1   85.29   10.20
   5  -4  -1   79.68    9.51
   5   4  -1   69.76    8.32
  -5  -4   1   73.67    8.12
  -5  -4   1   89.14   12.51
  -4  -4   1   12.64    5.40
  -4   4   1    3.77    5.60
  -4  -4   1    7.83    4.84
   4  -4  -1    7.53    6.17
   4   4  -1    4.03    3.89
  -3   4   1   56.91    2.96
   3   4  -1   68.13    7.89
   3  -4  -1   54.14    8.13
  -3   4   1   59.31    8.51
  -3  -4   1   70.73    7.46
  -3  -4   1   60.67    7.79
  -2  -4   1   21.42    4.97
  -2   4   1   23.75    6.65
   2   4  -1   20.98    5.34
  -2  -4   1   24.20    5.77
   2  -4  -1   13.06    6.12
   2  -4  -1   23.51    2.26
  -1  -4   1  144.37   10.43
   1   4  -1  142.98    9.86
  -1   4   1  137.21   11.00
  -1  -4   1  132.28    9.05
   1  -4  -1  140.26    7.73
   1  -4  -1  130.94   10.12
   0   4   1    3.12    5.18
   0  -4   1   -0.11    5.25
   0  -4  -1    1.36    5.19
   0   4  -1    8.11    5.02
   0  -4   1    6.68    2.26
   0  -4  -1    4.05    1.91
   1  -4   1  255.77   12.89
  -1  -4  -1  290.17   12.19
   1   4   1  275.25   14.29
  -1   4  -1  254.53   13.58
  -1  -4  -1  263.36   12.79
   2   4   1   -1.54    4.48
  -2   4  -1   -0.17    4.90
  -2  -4  -1    2.15    2.31
  -2  -4  -1   -4.16    4.54
   2  -4   1    1.00    5.09
  -2   4  -1    1.47    1.02
   3  -4   1   -0.81    5.50
  -3   4  -1   -0.96    0.86
  -3  -4  -1    5.89    4.01
   3   4   1    3.21    4.62
  -3  -4  -1    6.90    4.66
  -3   4  -1    0.66    4.80
  -4   4  -1   38.68    7.65
  -4  -4  -1   25.41    6.63
   4  -4   1   26.30    7.28
  -4  -4  -1   38.69    6.00
   4   4   1   32.71    6.97
  -5  -4  -1    4.64    5.92
  -5   4  -1   -5.91    4.82
   5   4   1    0.88    4.48
  -5  -4  -1   -1.87    3.90
   5  -4   1   -2.76    5.51
   6  -4   1   26.28    7.79
  -6   4  -1   27.73    7.78
   6   4   1   25.15    6.72
  -6  -4  -1   25.56    5.69
  -6  -4  -1   25.62    8.72
  -7  -4  -1  172.81   16.84
   7   4   1  201.30   13.61
  -7   4  -1  200.99   14.83
   7  -4   1  186.69   13.30
  -7  -4  -1  193.41   10.67
   8  -4   1    3.46    6.75
  -8  -4  -1    0.25    4.89
  -8   4  -1   -1.38    5.37
   8   4   1   -0.19    5.02
  -8  -4  -1   14.25    7.33
   9   4   1    4.66    5.29
  -9  -4  -1    7.34    7.65
   9  -4   1    5.47    7.38
  -9   4  -1    2.66    6.86
  10   4   1   15.91    6.25
  10  -4   1    3.10    7.04
 -10   4  -1    5.93    6.56
 -10  -4  -1   15.91    7.25
 -11  -4  -1    4.03    6.44
 -11   4  -1    1.94    7.37
  11  -4   1   -6.08    7.47
  11   4   1    5.19    5.46
 -12  -4  -1    9.01    4.68
  12   4   1    3.54    5.81
 -12   4  -1   11.28    8.08
  12  -4   1    2.98    7.08
 -13  -4  -1    9.98    6.63
 -13   4  -1   -3.03    6.73
  13  -4   1   10.74    8.65
  13   4   1    4.24    5.93
  14   4   1   60.66   10.74
  14  -4   1   67.59   11.07
 -14  -4  -1   93.62   16.21
 -14   4  -1   84.51   13.63
 -15   4  -1   50.53   12.66
  15   4   1   50.26   11.49
 -15  -4  -1   68.15   14.45
  15  -4   1   52.93   10.82
  16  -4   1   99.67   14.50
 -16  -4  -1  106.49   12.73
 -16   4  -1   79.91   14.51
 -14   5   1    0.13    8.65
  14  -5  -1   -3.37    7.53
 -14  -5   1   -3.09    4.12
  13  -5  -1   16.60    8.24
 -13   5   1   23.93    9.41
 -13  -5   1   16.11    5.46
 -12  -5   1    8.76    4.38
  12  -5  -1   -5.51    7.13
 -12   5   1   -3.62    6.92
 -11  -5   1   24.15    7.98
  11  -5  -1   16.19    8.88
 -11   5   1   10.84    8.11
  11   5  -1    6.59    6.27
  10  -5  -1   12.35    8.50
  10   5  -1   21.83    7.67
 -10   5   1   20.39    8.77
 -10  -5   1   31.79    8.92
   9  -5  -1   12.89    7.77
  -9  -5   1   18.18    7.31
  -9   5   1   18.62    8.92
   9   5  -1    8.27    5.22
  -8  -5   1   33.08    8.38
  -8   5   1   20.94    8.86
   8  -5  -1    7.70    7.65
   8   5  -1   14.11    6.41
  -8  -5   1   20.12    7.29
  -7  -5   1   17.62    7.14
  -7   5   1   37.51    9.48
  -7  -5   1   34.11   10.29
   7   5  -1   22.47    6.70
   7  -5  -1   28.72    8.72
   6  -5  -1    8.86    7.76
  -6  -5   1   19.06    5.36
  -6   5   1   17.16    7.60
   6   5  -1   12.43    5.55
  -6  -5   1   -4.04    5.52
  -5   5   1   17.88    7.30
   5  -5  -1   20.47    7.43
  -5  -5   1   24.75    7.76
   5   5  -1   15.53    6.54
  -5  -5   1   28.24    7.10
   4  -5  -1    4.86    7.13
   4   5  -1   10.05    6.13
  -4  -5   1   12.99    6.59
  -4   5   1    9.59    7.28
  -4  -5   1   14.95    4.69
  -3  -5   1  170.81   12.14
  -3  -5   1  176.94   11.95
   3  -5  -1  165.16   12.80
  -3   5   1  175.86   13.77
   3   5  -1  192.37   13.17
  -2  -5   1    3.22    2.30
  -2   5   1    3.77    6.73
  -2  -5   1    7.36    6.67
   2   5  -1    4.42    5.10
   2  -5  -1   -0.76    6.90
   1   5  -1   12.02    6.11
  -1  -5   1    7.04    2.32
   1  -5  -1   11.80    6.67
  -1  -5   1    6.85    6.20
  -1   5   1    2.48    6.41
   0  -5  -1    3.88    1.79
   0   5  -1    4.28    5.64
   0   5   1   -5.26    4.84
   0  -5   1    2.12    6.07
   0  -5  -1    2.52    6.09
  -1   5  -1   46.89    4.06
   1  -5   1   26.96    8.34
  -1  -5  -1   39.94    8.12
  -1  -5  -1   36.96    4.09
   1   5   1   37.02    8.07
  -1   5  -1   33.20    7.57
  -2   5  -1   27.37    2.07
  -2  -5  -1   32.41    7.69
   2   5   1   34.12    7.78
   2  -5   1   29.21    8.40
  -2  -5  -1   27.13    5.19
  -2   5  -1   31.89    8.14
  -3   5  -1  147.70   13.12
   3  -5   1  143.06   12.59
   3   5   1  138.77   12.08
  -3  -5  -1  147.26   11.06
  -3  -5  -1  135.75   10.74
  -4  -5  -1   26.42    7.02
   4   5   1   13.53    6.08
  -4  -5  -1   31.52    6.69
  -4   5  -1   20.66    7.80
   4  -5   1   20.79    7.98
  -5   5  -1   40.57    8.69
   5  -5   1   35.33    8.95
   5   5   1   39.04    8.46
  -5  -5  -1   38.73    8.02
  -5  -5  -1   47.75   10.06
  -6  -5  -1  140.46   11.30
   6   5   1  143.98   12.47
   6  -5   1  118.24   13.11
  -6   5  -1  126.56   12.98
  -6  -5  -1  148.56   13.17
   7   5   1    7.42    5.28
   7  -5   1    7.16    7.19
  -7   5  -1   11.22    7.72
  -7  -5  -1   15.46    7.89
   8   5   1    0.97    5.16
   8  -5   1    8.48    8.30
  -8   5  -1    0.23    6.69
  -8  -5  -1    9.99    5.45
   9   5   1    3.92    6.40
  -9  -5  -1   25.39    8.51
  -9   5  -1    4.80    7.66
   9  -5   1   -3.76    7.18
 -10  -5  -1    3.27    5.34
  10   5   1    7.17    5.44
  10  -5   1   -3.92    7.57
 -10   5  -1    0.87    6.57
 -11  -5  -1   26.52    8.88
 -11   5  -1   20.69    8.78
  11   5   1   10.46    7.10
  11  -5   1   14.13    9.08
 -12  -5  -1   16.24    6.31
 -12   5  -1    4.59    7.37
  12  -5   1    8.59    8.58
  12   5   1   -1.91    5.82
 -13  -5  -1    7.26    3.86
 -13   5  -1    9.02    7.13
  13   5   1    1.91    5.66
  13  -5   1   -0.79    8.00
  14  -5   1   11.44    7.17
 -14   5  -1    6.79    8.88
 -14  -5  -1   16.19    5.56
 -12   6   1   -6.13    7.06
 -12  -6   1    6.19    4.53
  12  -6  -1    5.06    9.04
  11  -6  -1    6.71    7.87
 -11  -6   1    0.92    3.93
 -11   6   1    4.85    7.93
  10  -6  -1  -10.66    7.06
 -10   6   1   -0.27    7.61
 -10  -6   1    2.88    3.97
  -9   6   1   31.04   10.24
   9  -6  -1   15.35    9.18
  -9  -6   1   29.81    6.21
   8   6  -1   -6.86    5.14
  -8   6   1    1.87    6.66
   8  -6  -1    4.85    7.44
  -8  -6   1    2.68    4.43
  -7  -6   1    7.91    3.99
  -7   6   1    6.00    7.65
   7   6  -1   -0.36    5.85
   7  -6  -1    6.55    8.15
   6  -6  -1    8.08    7.54
   6   6  -1   -4.22    5.77
  -6   6   1   -4.56    5.26
  -6  -6   1   -4.59    6.48
  -6  -6   1    4.65    3.69
  -5  -6   1    5.57    7.64
   5   6  -1   -1.05    5.59
  -5  -6   1    9.37    4.21
   5  -6  -1    9.38    8.06
  -5   6   1    4.55    7.03
   4  -6  -1    2.32    8.12
  -4  -6   1   -0.50    7.38
   4   6  -1    4.17    5.96
  -4   6   1    8.44    7.40
  -4  -6   1   11.36    3.84
   3  -6  -1   76.68   11.24
  -3   6   1   72.61   11.18
  -3  -6   1   78.84   10.85
   3   6  -1   56.72    9.65
  -3  -6   1   56.28    5.84
  -2  -6   1    2.02    2.21
   2  -6  -1   -5.07    7.15
   2   6  -1   -1.28    4.85
  -2  -6   1    6.40    7.36
  -2   6   1   -9.09    8.93
   1  -6  -1  -11.33    6.59
  -1  -6   1    4.66    7.94
  -1   6   1   -2.30    6.61
   1   6  -1    2.76    6.07
   0  -6  -1   20.00    8.40
   0   6  -1    0.27    6.28
   0  -6   1   -1.44    7.50
   0   6   1    0.07    5.58
   1  -6   1   54.96   10.50
  -1  -6  -1   44.46    3.58
   1   6   1   58.84   10.33
  -1   6  -1   49.60    9.97
  -1  -6  -1   47.70    9.60
  -2  -6  -1    7.10    2.22
  -2  -6  -1   -9.69    6.74
   2  -6   1    0.37    6.93
  -2   6  -1    1.79    6.24
   2   6   1   -1.72    5.69
  -3   6  -1   -2.80    5.18
   3   6   1   -1.83    6.00
  -3  -6  -1    5.24    7.23
  -3  -6  -1    5.48    2.27
   3  -6   1   -2.13    6.91
  -4  -6  -1   14.34    8.08
   4   6   1    7.09    6.28
   4  -6   1    9.26    8.84
  -4   6  -1    6.86    6.73
  -4  -6  -1   21.21    4.86
   5   6   1    2.24    5.21
  -5  -6  -1   -1.50    7.19
   5  -6   1   11.33    8.15
  -5  -6  -1   13.48    4.62
  -5   6  -1   -1.91    6.91
   6   6   1    5.40    5.79
   6  -6   1   10.64    8.25
  -6   6  -1   -2.04    5.87
  -6  -6  -1   11.56    4.20
  -7  -6  -1    4.36    4.04
  -7   6  -1    8.58    7.62
   7   6   1    7.58    6.29
   7  -6   1   -3.24    7.62
   8   6   1   28.92    9.10
   8  -6   1    6.87    7.33
  -8   6  -1   18.98    8.64
  -8  -6  -1   22.96    6.27
   9   6   1    8.54    6.69
  -9   6  -1    5.82    8.42
  -9  -6  -1    4.13    3.39
   9  -6   1    4.57    7.80
 -10   6  -1    1.32    6.92
  10   6   1   -7.29    5.37
 -10  -6  -1    4.37    3.89
  10  -6   1   14.97    7.73
  11  -6   1    7.07    8.25
 -11  -6  -1    8.79    5.07
 -11   6  -1    1.82    7.76
 -12  -6  -1    9.05    5.54
 -12   6  -1   16.82    8.97
  12  -6   1   14.27   10.15
  -8   7   1   -2.61    6.25
   8  -7  -1    4.84    9.95
  -8  -7   1    6.23    3.48
  -7   7   1   -6.32    6.82
   7  -7  -1    3.48   10.05
  -6   7   1   -2.30    6.77
   6  -7  -1    5.67    9.60
  -6  -7   1   14.42    3.31
   5   7  -1   14.16    7.67
  -5  -7   1   17.53    3.37
  -5   7   1   15.67    7.97
   5  -7  -1    5.50    8.78
  -4   7   1   13.39    8.23
   4  -7  -1    5.32    9.22
   4   7  -1    9.84    7.18
  -4  -7   1   20.55    9.36
  -3   7   1    5.48    7.63
  -3  -7   1    3.63    8.52
   3   7  -1   -1.76    5.38
   3  -7  -1    0.93    8.91
   2   7  -1    2.26    6.40
  -2  -7   1   -1.22    7.99
   2  -7  -1   11.12    8.57
  -2   7   1   -2.65    5.58
   1   7  -1   20.32    7.87
  -1   7   1   21.85    7.96
  -1  -7   1   13.00    9.55
   1  -7  -1   21.67   10.01
   0  -7  -1    2.08    8.01
   0  -7   1    9.95    9.40
   0   7   1    0.17    7.01
   0   7  -1    1.35    6.23
   1  -7   1   -0.68    8.06
  -1   7  -1   18.18    9.05
  -1  -7  -1   10.00    9.01
   1   7   1   12.64    8.48
  -2   7  -1    4.61    6.88
   2   7   1   -3.09    6.93
   2  -7   1   -1.54    8.50
  -2  -7  -1    0.00    7.84
  -3   7  -1   -6.91    5.26
   3  -7   1    1.26    7.52
   3   7   1   -1.43    6.18
  -3  -7  -1    1.22    8.52
   4   7   1   15.96    8.83
   4  -7   1   14.07    9.92
  -4  -7  -1   22.23    3.07
  -4   7  -1   11.88    7.55
   5   7   1    0.59    7.38
  -5  -7  -1    6.42    3.11
   5  -7   1   10.05    9.32
  -5   7  -1   -2.99    7.27
  -6   7  -1    3.22    7.11
   6  -7   1   -3.23    9.06
  -6  -7  -1   -0.94    3.28
   6   7   1    4.15    6.81
   7  -7   1    5.58    9.36
   7   7   1    6.25    6.44
  -7   7  -1   13.97    8.56
  -7  -7  -1    4.69    3.60
   8  -7   1    3.58   11.45
  -8  -7  -1    7.75    3.66
  -8   7  -1    5.25    6.35
 -19   0   2   -4.24    8.46
 -18   0   2   57.75   13.12
 -17   0   2   81.62   13.57
 -16   0   2    5.83    6.50
 -16   0   2    7.71    2.02
  16   0  -2   -2.44    4.82
 -15   0   2  147.98   14.14
  15   0  -2  105.81    9.40
 -15   0   2  118.80    9.82
 -14   0   2    6.78    2.03
 -14   0   2    1.91    4.39
  14   0  -2   -6.64    3.69
  13   0  -2   10.95    6.03
 -13   0   2   28.33    5.91
 -13   0   2   14.87    7.39
 -12   0   2   30.84    6.49
 -12   0   2   31.63    7.56
 -11   0   2   77.29    8.69
 -11   0   2   68.38    9.11
 -11   0   2   72.65    7.09
 -10   0   2  156.16   10.04
 -10   0   2  164.74   11.38
 -10   0   2  172.18   10.95
  -9   0   2   71.03    6.78
  -9   0   2   71.10    7.93
  -9   0   2   76.08    7.82
  -8   0   2   56.74    6.41
  -8   0   2   51.99    6.62
  -8   0   2   45.69    6.50
  -7   0   2    0.40    3.26
  -7   0   2   -1.38    3.65
  -7   0   2    2.93    4.33
  -6   0   2   -0.21    3.49
  -6   0   2    6.38    4.44
  -6   0   2    5.92    3.76
  -5   0   2  312.13   10.11
  -5   0   2  317.53   10.33
  -5   0   2  309.79   12.50
  -4   0   2 9754.60   72.88
  -4   0   2 9515.79   88.98
  -4   0   2 9419.45   69.07
  -3   0   2   37.85    5.19
  -3   0   2   42.71    4.55
  -3   0   2   34.01    3.88
  -2   0   2  249.73    6.40
  -2   0   2  258.88    5.61
   1   0  -2   27.37    2.86
  -1   0   2   27.21    2.77
   0   0   2   -0.24    0.69
  -1   0  -2   17.16    2.07
  -1   0  -2   18.08    2.53
   1   0   2   18.11    1.81
  -2   0  -2  485.62   11.34
  -2   0  -2  487.05    9.37
   2   0   2  512.29    7.23
  -3   0  -2   43.96    4.50
  -3   0  -2   43.14    5.77
   3   0   2   44.28    4.08
   4   0   2 3547.14   30.16
  -4   0  -2 3388.81   35.78
  -4   0  -2 3327.40   41.57
  -5   0  -2  143.68    8.40
  -5   0  -2  130.11    9.07
   5   0   2  155.34    6.40
  -6   0  -2   95.47    8.13
  -6   0  -2   89.58    7.68
   6   0   2   97.44    6.04
   7   0   2   28.87    4.14
  -7   0  -2   28.97    5.72
  -7   0  -2   30.22    5.80
  -8   0  -2   57.81    7.41
   8   0   2   61.08    5.85
  -8   0  -2   68.13    8.32
   9   0   2   13.92    4.05
  -9   0  -2   15.07    5.62
  -9   0  -2   22.45    5.37
 -10   0  -2   -4.24    4.33
  10   0   2    1.34    3.16
 -10   0  -2    4.82    2.29
 -11   0  -2    3.35    1.98
 -11   0  -2    2.06    4.70
  11   0   2    2.49    3.93
 -12   0  -2   47.01    9.12
 -12   0  -2   50.61    6.37
  12   0   2   42.20    6.29
 -13   0  -2    6.48    5.77
 -13   0  -2    6.60    2.82
  14   0   2   -9.39    4.41
 -14   0  -2   -6.04    5.37
 -14   0  -2    0.13    1.82
 -15   0  -2    8.43    2.20
 -15   0  -2    5.86    7.33
 -16   0  -2   80.25    8.03
 -16   0  -2   99.59   13.91
 -17   0  -2    2.12    6.17
 -19   1   2   -0.67    8.23
  19   1  -2   -1.38    5.56
 -18   1   2   15.78    8.26
 -18  -1   2    3.47    2.79
  18  -1  -2    0.13    6.07
  18   1  -2    7.03    6.89
 -17   1   2    4.52    8.10
  17   1  -2    7.65    6.62
 -17  -1   2   14.16    2.38
  17  -1  -2   14.47    6.91
  16  -1  -2   13.35    7.06
 -16   1   2    9.94    6.95
 -16  -1   2   29.39    6.35
  16   1  -2   15.52    7.99
  15   1  -2   13.62    6.37
 -15   1   2   17.12    7.97
 -15  -1   2    7.80    4.56
  15  -1  -2   17.13    6.83
 -14  -1   2    1.01    6.44
 -14   1   2    4.62    6.53
  14  -1  -2   -5.22    5.19
 -14  -1   2    3.09    2.82
 -13  -1   2   40.44    9.07
 -13  -1   2   28.67    7.36
 -13   1   2   36.88    3.27
  13  -1  -2   37.26    7.92
 -13   1   2   27.01    8.12
 -12   1   2   10.60    1.52
 -12  -1   2   20.37    5.87
 -12   1   2   14.92    7.61
  12  -1  -2   22.49    6.49
 -12  -1   2   16.44    5.81
 -11   1   2   10.33    2.19
 -11  -1   2   17.69    5.46
 -11  -1   2   17.70    5.97
 -11  -1   2   22.42    5.93
 -11   1   2   23.40    7.17
  11  -1  -2    8.72    6.16
 -10  -1   2  241.31   12.86
 -10   1   2  237.40   10.76
 -10   1   2  237.08   13.64
 -10  -1   2  238.06   11.59
  10  -1  -2  226.43   12.48
 -10  -1   2  226.07   15.03
  -9  -1   2    2.40    4.16
  -9   1   2    0.86    4.91
  -9  -1   2    3.94    3.67
   9  -1  -2   -1.37    4.41
  -9   1   2    0.50    1.13
  -9  -1   2    6.27    4.50
  -8  -1   2  487.03   20.38
  -8   1   2  564.47   15.29
  -8   1   2  576.77   18.13
  -8  -1   2  538.48   14.87
  -8  -1   2  554.85   16.44
   8  -1  -2  576.59   16.92
   7  -1  -2   97.66    8.04
  -7  -1   2   88.85    7.53
  -7   1   2   90.60    8.22
  -7   1   2   91.78    5.58
  -7  -1   2   86.74    9.11
  -6   1   2  778.24   15.68
  -6   1   2  739.90   18.01
  -6  -1   2  721.96   15.27
  -6  -1   2  704.68   21.79
   6  -1  -2  769.13   17.31
  -5  -1   2 1064.27   25.49
   5  -1  -2 1136.79   19.77
  -5   1   2 1093.81   20.49
  -5  -1   2 1061.97   17.41
  -5   1   2 1098.35   17.50
   5   1  -2 1086.72   18.11
  -4   1   2 4951.01   46.93
  -4  -1   2 4746.31   41.01
   4  -1  -2 4938.55   50.48
  -4  -1   2 4710.27   57.66
   4  -1  -2 4905.20   44.07
   4   1  -2 4796.06   42.70
  -3   1   2 3293.70   34.27
  -3  -1   2 3183.49   30.13
  -3  -1   2 3280.59   42.82
   3  -1  -2 3363.20   32.38
   3   1  -2 3263.47   30.67
  -2   1   2  281.13    9.11
   2   1  -2  288.03    6.78
   2  -1  -2  280.13    8.44
  -2  -1   2  277.10    8.12
  -2  -1   2  265.75   11.39
  -1  -1   2 3296.16   38.26
   1   1  -2 3440.83   30.82
   1  -1  -2 3265.23   37.66
   1  -1  -2 3432.55   29.27
  -1   1   2 3448.87   32.56
  -1  -1   2 3322.93   29.19
   0  -1  -2    4.52    3.14
   0   1   2    4.44    2.83
   0  -1  -2    3.91    2.61
   0   1  -2    5.81    2.43
   0  -1   2    2.43    3.19
   0   1  -2    3.88    2.72
   1   1   2 2734.35   28.22
  -1  -1  -2 2641.57   33.20
   1  -1   2 2740.62   25.88
  -1   1  -2 2768.21   26.83
  -1  -1  -2 2764.90   24.01
  -1   1  -2 2708.69   30.82
  -2   1  -2  275.03    8.65
   2   1   2  279.51    8.90
  -2   1  -2  262.10    7.70
  -2  -1  -2  263.01   11.19
   2  -1   2  280.76    8.37
  -2  -1  -2  264.23    5.34
  -3  -1  -2  219.58   11.34
  -3  -1  -2  226.13    5.46
   3   1   2  237.38    9.14
   3  -1   2  226.14    8.25
  -3   1  -2  208.53    7.26
  -3   1  -2  220.48    8.67
   4  -1   2  920.96   15.82
  -4   1  -2  938.70   18.05
  -4  -1  -2  926.12   11.81
  -4  -1  -2  875.95   21.82
  -4   1  -2  894.49   15.86
   4   1   2  935.35   18.13
   5   1   2  177.02    9.21
  -5  -1  -2  178.43    6.30
  -5   1  -2  174.97    9.19
   5  -1   2  189.20    8.24
  -5  -1  -2  181.52   11.74
  -5   1  -2  183.71    7.95
  -6  -1  -2    4.58    4.71
   6  -1   2    9.09    3.98
   6   1   2    3.59    3.67
  -6  -1  -2    4.42    2.96
  -6   1  -2   -1.17    3.60
  -6   1  -2    9.84    2.30
  -7   1  -2  144.71    7.52
   7   1   2  130.32    9.57
   7  -1   2  138.51    8.33
  -7  -1  -2  128.67    6.82
  -7  -1  -2  125.14   10.94
  -7   1  -2  132.43    9.87
   8  -1   2   15.02    4.26
  -8   1  -2   27.07    3.41
  -8  -1  -2   17.41    5.78
  -8  -1  -2   16.57    4.10
  -8   1  -2   11.83    5.38
   8   1   2   19.18    5.60
  -9   1  -2   -1.35    4.46
  -9  -1  -2   -2.04    3.28
  -9   1  -2    1.92    1.29
  -9  -1  -2   -1.89    3.39
   9  -1   2    1.37    4.07
   9   1   2   -0.22    4.42
 -10   1  -2   10.87    5.91
 -10   1  -2   11.05    2.79
  10   1   2    5.76    5.05
 -10  -1  -2   15.07    5.00
  10  -1   2    1.49    3.90
 -10  -1  -2    8.73    4.05
 -11   1  -2   27.56    2.90
 -11   1  -2   15.25    7.13
  11   1   2   20.93    7.33
 -11  -1  -2   19.47    6.71
  11  -1   2   17.58    5.47
 -12   1  -2   26.32    3.25
 -12   1  -2   35.35    8.76
  12   1   2   24.06    8.04
  12   1   2   28.09    5.93
 -12  -1  -2   29.42    7.62
  12  -1   2   45.58    7.06
 -13   1  -2   19.36    8.06
  13  -1   2   35.92    6.40
 -13   1  -2   18.31    3.11
  13   1   2   26.23    7.88
 -13  -1  -2   28.60    7.74
  14  -1   2   59.33    8.00
  14   1   2   34.13    9.78
 -14   1  -2   37.17    9.36
 -14  -1  -2   36.21    8.93
  15  -1   2   14.10    5.95
 -15   1  -2    5.54    7.38
  15   1   2    4.39    7.15
 -16  -1  -2    0.09    2.47
 -16   1  -2    4.20    6.73
  16  -1   2   12.55    5.39
  16   1   2    2.45    5.61
  17   1   2    2.59    6.24
 -17  -1  -2    2.22    2.68
 -17   1  -2   -3.72    6.32
  18   1   2   -6.01    5.47
 -18   1  -2    1.77    9.05
 -18  -1  -2    1.93    2.95
  18  -2  -2   -5.49    7.07
 -18  -2   2    4.12    3.08
 -18   2   2  -12.53    8.00
  18   2  -2    4.33    6.14
 -17  -2   2   37.48    7.50
 -17   2   2   36.62   10.80
  17  -2  -2   40.23    9.22
  17   2  -2   29.89    9.41
  16  -2  -2   60.89   10.54
  16   2  -2   70.11   11.32
 -16   2   2   68.76   12.65
 -16  -2   2   76.12   13.94
  15   2  -2   14.57    5.24
  15  -2  -2   -0.09    7.86
 -15  -2   2   20.04    6.36
 -15   2   2    3.50    5.93
 -14  -2   2    0.89    2.60
 -14   2   2   -1.21    6.37
  14   2  -2   -1.12    4.85
  14  -2  -2   -2.87    6.51
  13  -2  -2  126.47   12.16
  13   2  -2  138.68   11.93
 -13   2   2  143.62   14.42
 -13  -2   2  124.57   10.84
 -13  -2   2  144.28   14.22
  12  -2  -2    6.98    6.96
 -12  -2   2   13.82    5.80
  12   2  -2   17.25    6.22
 -12   2   2   19.08    7.57
 -12  -2   2   15.06    7.39
  11   2  -2   13.30    4.53
  11  -2  -2   12.29    7.24
 -11  -2   2    9.34    7.11
 -11   2   2   10.17    7.23
 -11  -2   2    9.64    5.24
 -10  -2   2    5.23    5.60
  10   2  -2    4.50    3.72
 -10   2   2    5.94    6.22
  10  -2  -2    0.09    5.72
 -10  -2   2   -1.06    4.16
   9  -2  -2   24.23    6.90
   9   2  -2   33.48    5.86
  -9  -2   2   31.06    5.65
  -9   2   2   28.96    7.58
  -9  -2   2   23.03    8.08
  -8  -2   2  139.26    9.07
  -8   2   2  143.31   10.91
  -8  -2   2  140.01   12.99
   8   2  -2  139.60    9.12
   8  -2  -2  141.74   10.52
   7   2  -2   90.58    7.21
  -7  -2   2   84.53    7.43
   7  -2  -2   87.77    8.51
  -7   2   2   90.50    9.25
  -7  -2   2   94.20   11.23
  -6  -2   2  341.24   17.17
   6  -2  -2  337.70   13.13
  -6  -2   2  335.20   11.54
   6   2  -2  345.45   11.96
  -6   2   2  347.53   14.06
  -5   2   2    8.29    4.73
  -5  -2   2    9.16    4.17
   5   2  -2   11.07    3.48
   5  -2  -2    3.57    4.51
  -5  -2   2    1.52    4.49
  -4  -2   2  343.47   15.66
   4   2  -2  348.99   10.75
  -4   2   2  365.62   12.83
   4  -2  -2  347.68   11.98
  -4  -2   2  336.09   10.72
  -3   2   2   11.15    4.53
  -3  -2   2    8.85    4.75
   3  -2  -2    6.87    4.30
   3   2  -2    7.60    3.33
  -3  -2   2    4.57    3.73
  -2   2   2  131.06    8.37
   2  -2  -2  134.60    7.75
   2  -2  -2  135.50    5.39
   2   2  -2  127.85    6.66
  -2  -2   2  131.87    9.39
  -2  -2   2  130.73    7.45
  -1  -2   2    2.70    4.02
   1   2  -2    2.91    2.94
  -1   2   2    3.26    3.79
   1  -2  -2    2.50    3.86
   1  -2  -2    1.83    2.55
  -1  -2   2    4.01    4.22
   0  -2   2  364.92   10.64
   0  -2  -2  363.82   11.87
   0  -2  -2  369.70    9.93
   0   2  -2  392.21   10.97
   0   2   2  387.07   12.11
  -1  -2  -2    6.14    4.19
  -1  -2  -2    5.55    3.55
   1   2   2    4.52    3.54
   1  -2   2    6.12    4.26
  -1   2  -2    6.16    2.98
  -1   2  -2    3.15    3.45
  -2  -2  -2   -3.49    3.37
  -2  -2  -2    0.45    3.12
  -2   2  -2    2.20    1.78
   2  -2   2    0.33    3.83
   2   2   2    0.82    3.41
  -2   2  -2   -2.20    3.17
  -3   2  -2  184.80    9.26
  -3  -2  -2  166.17   11.11
  -3  -2  -2  185.98    6.84
   3   2   2  168.54    9.07
  -3   2  -2  183.21    5.59
   3  -2   2  172.63    8.85
  -4  -2  -2    0.05    2.59
   4   2   2    2.41    3.67
  -4   2  -2    2.13    0.74
  -4   2  -2    4.15    3.96
   4  -2   2    6.86    4.46
  -4  -2  -2    1.19    4.03
   5   2   2   -2.51    3.21
   5  -2   2   -2.07    4.13
  -5  -2  -2   -0.23    2.99
  -5   2  -2   -3.01    3.83
  -5  -2  -2    5.62    5.04
  -6   2  -2   87.31    8.67
  -6  -2  -2   86.80    5.98
   6  -2   2   86.45    8.17
   6   2   2   91.68    8.28
  -6  -2  -2   84.54   10.62
  -6   2  -2   93.13    3.90
  -7   2  -2  372.40    9.56
  -7   2  -2  370.23   15.66
  -7  -2  -2  392.52   10.70
   7  -2   2  369.81   14.10
   7   2   2  394.59   15.32
  -7  -2  -2  360.60   18.72
  -8  -2  -2  109.19   11.70
  -8   2  -2  106.35    5.02
  -8   2  -2   96.17    9.79
  -8  -2  -2  115.45    7.21
   8   2   2  116.25    9.99
   8  -2   2  103.88    9.65
   9  -2   2  183.14   11.41
   9   2   2  173.60   12.32
  -9   2  -2  176.16    7.16
  -9   2  -2  170.26   12.85
  -9  -2  -2  186.20   15.27
  -9  -2  -2  182.28    8.78
 -10   2  -2    1.68    1.00
  10   2   2    1.85    5.34
  10  -2   2    4.71    6.06
 -10  -2  -2    5.88    4.71
 -10   2  -2    1.54    5.86
 -10  -2  -2   -2.10    3.95
 -11  -2  -2   12.92    4.64
  11   2   2   18.44    6.56
  11  -2   2    5.13    5.68
 -11  -2  -2   15.45    7.84
 -11   2  -2    4.14    5.87
  12   2   2    9.70    6.78
  12  -2   2   17.48    7.42
 -12   2  -2   27.57    8.30
 -12  -2  -2   11.56    5.90
 -13   2  -2   29.53    8.67
  13   2   2   23.88    7.64
 -13  -2  -2   25.37    9.89
  13  -2   2   23.12    7.75
  14   2   2    5.28    6.58
 -14  -2  -2    8.51    4.10
 -14   2  -2   -2.06    6.29
  14  -2   2    4.80    6.48
  15   2   2   21.93    8.06
  15  -2   2   32.58    8.60
 -15   2  -2   22.41    9.12
 -15  -2  -2   21.71    7.23
 -16   2  -2   28.57    9.31
 -16  -2  -2   24.16    6.71
  16  -2   2   30.73    8.00
  16   2   2   32.22   10.34
  17  -2   2    6.53    7.47
  17   2   2   -7.80    4.63
 -17   2  -2   -2.05    6.37
 -17  -2  -2   10.82    4.25
 -18  -2  -2   16.72    3.87
  18   2   2   14.68    8.13
 -18   2  -2   23.97   10.57
 -17  -3   2    8.31    3.41
 -17   3   2   14.97    9.47
  17  -3  -2    1.37    7.16
 -16  -3   2    6.39    3.44
  16  -3  -2    7.45    8.13
 -16   3   2    3.27    7.68
 -15   3   2  -11.91    5.82
  15  -3  -2    3.80    7.10
  15   3  -2    5.13    5.35
 -15  -3   2   -4.55    3.22
  14  -3  -2   10.39    7.58
  14   3  -2    9.66    6.60
 -14   3   2    0.74    6.49
 -14  -3   2   20.94    6.10
  13  -3  -2    9.15    7.56
  13   3  -2    9.64    5.22
 -13  -3   2   14.70    6.72
 -13   3   2    7.45    7.74
  12  -3  -2  129.20   12.90
 -12  -3   2  146.76   11.31
  12   3  -2  140.64   11.90
 -12   3   2  130.00   14.12
 -12  -3   2  115.40   13.75
 -11   3   2   15.14    8.17
  11   3  -2    9.40    4.52
 -11  -3   2    8.47    5.43
 -11  -3   2    3.52    5.47
  11  -3  -2    5.24    6.46
 -10  -3   2   -3.18    4.80
  10   3  -2   -3.05    3.00
 -10  -3   2    5.31    5.02
  10  -3  -2   -3.08    6.16
 -10   3   2    0.49    5.89
  -9  -3   2    0.97    4.96
  -9  -3   2   -1.32    6.19
   9  -3  -2   -1.86    6.12
  -9   3   2    3.35    6.26
   9   3  -2    8.96    3.99
  -8   3   2   58.68    9.20
   8  -3  -2   60.92    8.97
  -8  -3   2   61.07   11.08
   8   3  -2   59.97    7.55
  -8  -3   2   59.04    6.93
  -7  -3   2    1.08    4.00
   7   3  -2    4.88    3.41
  -7  -3   2   -0.07    5.08
   7  -3  -2   -0.92    5.20
  -7   3   2   -2.42    5.31
  -6  -3   2   68.11   10.74
   6   3  -2   52.85    6.49
   6  -3  -2   61.59    7.87
  -6   3   2   55.23    8.06
  -6  -3   2   65.84    7.13
   5  -3  -2    7.93    5.38
  -5  -3   2   10.85    4.70
  -5  -3   2    7.99    5.70
   5   3  -2   12.99    4.33
  -5   3   2    7.27    5.48
   4  -3  -2   79.38    8.02
  -4  -3   2   73.05    9.76
  -4   3   2   70.75    8.34
  -4  -3   2   77.12    7.29
   4   3  -2   72.96    6.93
   3   3  -2  210.81    9.90
   3  -3  -2  208.12   10.74
   3  -3  -2  204.03    6.11
  -3  -3   2  204.72   12.60
  -3  -3   2  189.98    9.91
  -3   3   2  195.63   11.57
  -2  -3   2    4.28    4.05
   2  -3  -2   11.78    5.04
  -2  -3   2   -0.18    4.46
   2   3  -2   10.41    3.96
  -2   3   2    4.83    4.69
   1  -3  -2  298.01   10.58
   1   3  -2  280.33   11.18
  -1  -3   2  290.94   12.79
  -1  -3   2  288.02   11.51
  -1   3   2  291.31   12.92
   1  -3  -2  280.55   11.04
   0  -3  -2   30.12    3.74
   0  -3   2   23.43    5.47
   0  -3  -2   31.89    5.46
   0  -3   2   34.50    4.14
   0   3  -2   28.43    5.23
   0   3   2   29.82    5.91
   1   3   2  443.30   15.30
   1  -3   2  434.43   14.20
  -1   3  -2  416.87   14.06
  -1  -3  -2  401.75   11.98
  -1   3  -2  413.43   12.36
  -1  -3  -2  415.80   15.18
  -2  -3  -2   -1.69    3.54
   2   3   2    3.98    4.04
  -2   3  -2   -3.51    3.62
  -2  -3  -2    0.69    3.95
  -2   3  -2    2.16    1.01
   2  -3   2    1.32    4.78
   3   3   2   12.56    4.96
   3  -3   2    2.18    4.90
  -3   3  -2    7.68    1.37
  -3   3  -2    5.97    4.49
  -3  -3  -2    9.77    4.43
  -3  -3  -2    5.28    4.69
  -4   3  -2   40.16    2.28
   4   3   2   48.59    7.01
  -4  -3  -2   54.58    8.96
  -4   3  -2   40.59    6.81
  -4  -3  -2   55.71    5.70
   4  -3   2   41.43    6.96
   5   3   2   19.44    5.46
  -5  -3  -2   19.23    4.33
  -5   3  -2   14.29    5.93
  -5  -3  -2   22.09    7.44
   5  -3   2   19.91    6.50
   6  -3   2   29.29    6.93
  -6  -3  -2   34.25    5.04
   6   3   2   16.90    5.62
  -6  -3  -2   17.66    7.20
  -6   3  -2   23.07    6.45
  -7   3  -2   14.92    6.16
   7   3   2    9.93    5.35
   7  -3   2   16.47    6.54
  -7  -3  -2    8.67    4.42
  -7  -3  -2   16.40    6.67
  -8   3  -2    5.08    5.65
   8  -3   2    5.19    6.39
  -8  -3  -2    7.32    5.63
   8   3   2   -1.65    3.98
  -8  -3  -2    1.06    4.07
   9  -3   2   44.32    8.94
  -9   3  -2   56.95    9.89
  -9  -3  -2   52.79    5.95
   9   3   2   54.54    8.71
  -9  -3  -2   60.29   11.67
  10   3   2   -0.96    4.57
 -10   3  -2    1.33    5.85
 -10  -3  -2    1.96    5.41
  10  -3   2   -0.56    6.70
 -11   3  -2   87.32   12.12
  11  -3   2   79.83   10.64
 -11  -3  -2  116.49   15.87
  11   3   2   79.25   10.64
  12  -3   2   19.70    8.43
 -12  -3  -2   20.34    7.86
 -12   3  -2   19.62    7.69
  12   3   2   18.87    6.75
  13   3   2  104.58   12.54
 -13   3  -2  115.21   14.55
 -13  -3  -2  110.74   13.54
  13  -3   2  104.86   11.73
  14   3   2   21.47    8.34
  14  -3   2    4.56    7.29
 -14   3  -2   11.06    7.60
 -14  -3  -2   19.33    6.89
  15  -3   2    5.09    8.69
 -15   3  -2    9.98    7.76
  15   3   2    5.28    5.86
  16   3   2    4.36    5.49
 -16  -3  -2   -0.42    3.65
  16  -3   2   -5.90    6.51
 -16   3  -2    2.11    6.79
 -17  -3  -2    1.60    3.93
  17   3   2   -0.29    6.10
 -17   3  -2    5.52    8.77
  17  -3   2   13.09    8.11
  16  -4  -2    1.57    7.68
 -16   4   2    6.07    8.84
 -16  -4   2   13.01    4.28
 -15  -4   2   12.13    3.56
  15  -4  -2    7.95    7.88
 -15   4   2    6.98    7.83
 -14  -4   2   10.19    5.22
 -14   4   2   -0.24    7.54
  14  -4  -2    5.50    7.34
  13   4  -2    1.59    5.23
 -13   4   2   -0.21    7.52
  13  -4  -2   -2.36    7.29
 -13  -4   2    6.91    4.78
 -12   4   2   36.00    9.95
  12  -4  -2   28.10    8.66
  12   4  -2   35.72    7.91
 -12  -4   2   39.53    9.31
  11   4  -2    1.33    4.67
 -11   4   2    1.84    6.80
 -11  -4   2    9.84    5.95
  11  -4  -2   -2.19    7.01
  10   4  -2    3.30    5.05
  10  -4  -2   -1.92    6.36
 -10  -4   2   10.94    6.28
 -10   4   2   -6.28    5.96
 -10  -4   2   -2.66    5.90
   9  -4  -2    2.86    6.92
  -9   4   2    4.39    6.70
  -9  -4   2   -1.63    5.60
  -9  -4   2    2.47    6.32
   9   4  -2    2.38    4.38
   8   4  -2   46.00    7.77
  -8  -4   2   53.29    7.99
  -8   4   2   52.34    9.73
  -8  -4   2   39.09   10.36
   8  -4  -2   48.70    9.03
  -7  -4   2   -2.99    5.91
  -7   4   2    0.22    5.86
   7  -4  -2   -0.70    6.20
  -7  -4   2    2.17    5.21
   7   4  -2    4.90    3.90
  -6   4   2   27.94    8.01
  -6  -4   2   36.95    9.17
  -6  -4   2   24.08    6.09
   6   4  -2   28.30    6.03
   6  -4  -2   31.75    7.97
  -5  -4   2   13.89    5.44
  -5  -4   2   12.83    6.87
  -5   4   2    6.73    6.12
   5   4  -2   12.69    4.39
   5  -4  -2   16.20    6.63
   4   4  -2   25.85    5.56
   4  -4  -2   16.14    7.02
  -4  -4   2   21.78    6.20
  -4   4   2   28.46    7.43
  -4  -4   2   29.85    7.30
  -3  -4   2   16.14    5.67
  -3  -4   2   12.52    5.45
  -3   4   2   16.84    6.59
   3  -4  -2   10.41    5.70
   3   4  -2   15.52    5.45
  -2  -4   2   19.29    4.69
   2   4  -2   17.16    5.46
  -2   4   2   11.34    5.86
   2  -4  -2   18.17    1.94
   2  -4  -2   16.15    6.17
  -2  -4   2   20.70    6.42
  -1  -4   2    9.78    5.92
   1  -4  -2   13.35    6.06
  -1  -4   2   13.05    3.13
   1  -4  -2   13.56    2.64
   1   4  -2    7.79    4.55
  -1   4   2   11.48    6.03
   0   4   2   42.24    7.74
   0  -4  -2   49.92    4.79
   0  -4   2   44.36    7.60
   0  -4  -2   43.40    6.89
   0   4  -2   53.31    6.99
  -1   4  -2   10.07    5.32
  -1  -4  -2   12.06    3.42
  -1  -4  -2    7.15    5.12
   1  -4   2    6.93    5.83
  -1   4  -2    6.02    1.90
   1   4   2   17.47    6.05
   2  -4   2   20.93    7.00
  -2   4  -2   15.25    5.90
   2   4   2   19.66    6.27
  -2  -4  -2   26.16    5.19
  -2   4  -2   19.83    2.90
  -2  -4  -2   29.18    5.88
  -3   4  -2   56.06    3.51
  -3  -4  -2   68.50    8.09
  -3  -4  -2   72.29    7.17
   3  -4   2   52.06    8.53
  -3   4  -2   71.71    8.65
   3   4   2   61.50    8.57
  -4   4  -2  105.76   10.12
   4   4   2  107.61   10.18
  -4  -4  -2  108.28    8.14
   4  -4   2  105.83   10.52
  -4  -4  -2  107.42   10.54
  -4   4  -2   83.80    3.97
   5  -4   2    3.77    6.01
  -5  -4  -2    7.19    4.60
  -5   4  -2    0.37    5.20
   5   4   2   -3.68    3.90
  -5  -4  -2   -0.39    5.20
  -6   4  -2   -2.51    5.40
   6  -4   2    0.77    6.57
   6   4   2   -3.16    5.05
  -6  -4  -2   -2.82    3.97
  -6  -4  -2    9.17    6.34
   7   4   2   41.80    8.28
  -7   4  -2   39.59    9.10
   7  -4   2   36.31    8.88
  -7  -4  -2   43.14    6.72
  -7  -4  -2   47.38   11.34
  -8   4  -2    2.17    6.09
   8   4   2    0.71    4.70
  -8  -4  -2   10.49    5.85
   8  -4   2   -0.68    6.45
  -9   4  -2    3.80    6.37
   9   4   2    4.34    5.05
  -9  -4  -2    1.11    6.88
   9  -4   2   -4.02    7.18
  10  -4   2   51.66    9.86
 -10   4  -2   48.33   10.22
  10   4   2   50.05    9.36
 -10  -4  -2   50.23   11.66
  11  -4   2    8.34    8.47
  11   4   2   -3.21    4.99
 -11   4  -2   14.45    8.40
 -11  -4  -2    3.89    5.93
 -12   4  -2   -3.99    6.65
  12   4   2    3.34    5.57
 -12  -4  -2    7.58    5.75
  12  -4   2   -4.44    6.28
  13  -4   2   20.54    8.72
  13   4   2   20.13    8.69
 -13   4  -2   21.32    8.84
 -13  -4  -2   18.90    8.54
 -14   4  -2   31.63   10.25
  14  -4   2   36.01    9.40
  14   4   2   23.88    8.90
 -14  -4  -2   36.52    9.82
  15   4   2   12.86    7.19
  15  -4   2    8.61    7.60
 -15   4  -2    8.55    9.46
 -15  -4  -2   11.81    4.89
 -16   4  -2    1.57    8.26
  16   4   2    3.22    7.44
  16  -4   2   11.77    9.42
 -16  -4  -2   14.61    4.74
  14  -5  -2    3.88    7.16
 -14   5   2    5.42    9.68
 -14  -5   2    1.35    4.16
  13  -5  -2    2.59    6.92
 -13   5   2   -2.97    6.33
 -13  -5   2    5.84    3.79
 -12  -5   2    8.96    5.46
 -12   5   2   -1.79    7.39
  12  -5  -2    6.74    8.21
 -11  -5   2   27.98    8.06
 -11   5   2   23.53    9.27
  11  -5  -2   25.51    9.66
  10   5  -2   34.61    8.03
 -10  -5   2   40.38   10.53
  10  -5  -2   11.88    8.73
 -10   5   2   15.09    8.88
  -9  -5   2   11.43    5.79
   9   5  -2   -6.36    5.12
   9  -5  -2   -0.39    6.97
  -9   5   2    4.54    7.37
   8   5  -2   31.27    7.52
  -8   5   2   44.04   10.23
   8  -5  -2   36.54    9.59
  -8  -5   2   50.56   10.44
  -8  -5   2   40.81    9.12
  -7   5   2    2.50    6.19
  -7  -5   2   15.49    7.60
   7  -5  -2   15.64    8.00
   7   5  -2   23.59    6.84
  -7  -5   2   30.29   10.19
  -6  -5   2   14.72    7.01
  -6   5   2   12.66    7.95
  -6  -5   2   14.53    5.80
   6  -5  -2   18.07    7.96
   6   5  -2   15.73    5.99
   5   5  -2   25.56    6.61
  -5  -5   2   41.75    9.77
  -5   5   2   32.56    8.62
   5  -5  -2   34.85    8.28
  -5  -5   2   40.47    8.47
  -4  -5   2  152.45   12.40
   4  -5  -2  155.79   12.59
  -4   5   2  153.50   13.36
   4   5  -2  160.62   11.78
  -4  -5   2  146.07   11.93
   3  -5  -2    2.41    7.03
  -3   5   2    4.29    6.83
  -3  -5   2   10.88    7.31
  -3  -5   2   15.73    3.88
   3   5  -2    2.58    4.91
  -2  -5   2  104.13   10.24
   2  -5  -2   91.57   10.82
   2   5  -2   86.66    9.71
  -2   5   2   86.20   11.31
  -2  -5   2   89.52    8.04
   1   5  -2    5.15    5.13
  -1   5   2   -0.47    5.87
   1  -5  -2   -2.17    4.97
   1  -5  -2    1.57    1.64
  -1  -5   2    3.22    5.56
   0   5  -2    3.08    5.30
   0  -5  -2   -6.06    5.45
   0   5  -2    6.91    2.24
   0   5   2   -1.18    6.20
   0  -5  -2    5.06    1.94
   0  -5   2    2.02    7.11
  -1   5  -2   21.72    2.51
   1   5   2   23.93    7.82
  -1  -5  -2   27.48    3.47
  -1  -5  -2   12.96    6.61
  -1   5  -2   18.13    6.77
   1  -5   2   22.99    8.37
  -2  -5  -2   81.24    7.55
   2   5   2   95.06   11.35
  -2  -5  -2   92.90    9.83
  -2   5  -2   57.93    4.19
  -2   5  -2   82.83   10.03
   2  -5   2   77.43   10.67
  -3  -5  -2   71.67    7.76
   3  -5   2   62.55   10.22
   3   5   2   62.64   10.05
  -3  -5  -2   86.15    9.45
  -3   5  -2   71.23   10.48
  -4   5  -2  103.60   11.80
   4   5   2   81.03   10.80
  -4  -5  -2  104.25   10.45
   4  -5   2   88.81   11.35
  -4  -5  -2  105.26   10.12
  -5   5  -2   19.21    7.34
  -5  -5  -2   13.41    6.83
  -5  -5  -2   14.88    5.89
   5  -5   2   20.18    8.32
   5   5   2   17.94    7.18
  -6  -5  -2   -0.28    5.79
   6   5   2    4.98    5.27
  -6  -5  -2    3.88    3.69
   6  -5   2   -7.46    6.41
  -6   5  -2   -6.63    6.01
   7  -5   2   91.50   11.94
  -7  -5  -2  121.72   13.68
   7   5   2  109.62   12.09
  -7   5  -2  102.47   12.91
  -8   5  -2    0.86    6.56
  -8  -5  -2    7.12    4.77
   8   5   2   -2.08    4.69
   8  -5   2    2.65    7.20
  -9  -5  -2   51.56   12.06
  -9   5  -2   45.04   10.46
   9   5   2   28.94    8.52
   9  -5   2   36.93    9.64
 -10   5  -2    5.68    7.72
 -10  -5  -2    4.88    6.04
  10   5   2    0.72    6.10
  10  -5   2   16.72    8.78
  11  -5   2    2.28    7.14
 -11  -5  -2   10.00    4.73
  11   5   2   20.24    8.47
 -11   5  -2   12.59    7.18
  12   5   2   19.16    7.90
  12  -5   2    5.03    8.13
 -12   5  -2   32.75   10.74
 -12  -5  -2   21.06    6.09
  13   5   2   14.64    8.19
  13  -5   2    7.41    8.85
 -13  -5  -2   25.64    7.32
 -13   5  -2   29.51   10.30
  14   5   2   15.11    7.05
 -14   5  -2   11.54    8.86
  14  -5   2   26.38    9.53
 -14  -5  -2   35.01    8.63
  12  -6  -2   -4.46    8.05
 -12  -6   2   -0.10    4.07
 -12   6   2   -1.50    7.99
 -11  -6   2   14.76    4.16
  11  -6  -2    8.46    8.86
 -11   6   2    7.67    7.93
  10  -6  -2  -11.64    7.47
 -10  -6   2    9.15    4.15
 -10   6   2   -4.65    6.73
  -9  -6   2    9.85    3.34
  -9   6   2    6.42    8.64
   9  -6  -2   -6.96    7.53
   8  -6  -2    1.54    7.37
  -8  -6   2    2.38    4.42
  -8   6   2    6.76    6.99
   7   6  -2    1.68    5.79
  -7  -6   2    1.73    3.69
  -7   6   2   -3.17    6.57
   7  -6  -2    0.89    7.47
  -6   6   2   24.94    8.58
   6   6  -2   28.82    8.12
   6  -6  -2   24.32    8.64
  -6  -6   2   31.88    6.91
  -6  -6   2   35.25    9.32
  -5   6   2    8.92    7.80
   5  -6  -2   23.17    9.21
   5   6  -2   10.15    6.54
  -5  -6   2   20.28    5.23
  -5  -6   2   14.96    8.49
   4   6  -2   84.54   10.96
  -4  -6   2   98.78   11.82
  -4  -6   2   78.90    8.73
  -4   6   2   79.55   12.70
   4  -6  -2   83.10   11.97
  -3   6   2   49.36   10.58
   3   6  -2   49.91    9.45
  -3  -6   2   43.75    9.84
   3  -6  -2   43.40    9.32
  -3  -6   2   39.43    4.81
  -2  -6   2   13.58    8.74
   2  -6  -2   18.68    8.50
  -2   6   2    1.42    6.14
   2   6  -2   16.12    7.23
   1  -6  -2    7.33    8.26
  -1   6   2    6.09   11.13
   1   6  -2   -0.63    5.25
   1   6  -2    7.35    2.33
  -1  -6   2   10.42    8.44
   0   6   2  187.84   15.84
   0   6  -2  191.11   14.65
   0  -6  -2  185.78   13.92
   0  -6   2  190.43   14.90
  -1   6  -2   17.46    8.03
   1  -6   2   10.79    8.40
   1   6   2   20.01    7.75
  -1  -6  -2   19.13    8.66
  -1  -6  -2   21.81    2.68
  -2   6  -2   71.42   10.94
  -2  -6  -2   75.71   10.59
  -2  -6  -2   59.22    5.83
   2   6   2   70.84   11.02
   2  -6   2   63.46   10.47
  -3  -6  -2    8.49    2.62
   3   6   2    1.01    5.88
  -3   6  -2   -2.21    5.82
   3  -6   2    0.20    7.70
  -3  -6  -2    3.71    7.39
   4   6   2   11.63    6.73
  -4  -6  -2    8.11    3.11
  -4   6  -2    7.14    6.40
  -4  -6  -2    0.64    7.21
   4  -6   2   -1.96    8.06
   5   6   2    4.49    6.28
  -5   6  -2   -1.92    6.34
  -5  -6  -2    4.37    3.15
   5  -6   2   -8.36    6.00
  -6   6  -2   16.82    7.32
   6   6   2   23.57    8.30
  -6  -6  -2   13.73    4.95
   6  -6   2    6.27    8.64
   7  -6   2   -3.10    8.19
   7   6   2    5.15    6.96
  -7  -6  -2   -1.22    3.16
  -7   6  -2    3.18    7.08
  -8  -6  -2   19.55    5.27
  -8   6  -2   32.65    9.43
   8   6   2   22.03    7.98
   8  -6   2   32.93    9.91
   9   6   2   14.22    7.50
  -9   6  -2    8.89    8.54
   9  -6   2    6.85    8.58
  -9  -6  -2   13.02    3.94
 -10  -6  -2   -1.60    3.42
  10   6   2    1.67    7.14
 -10   6  -2    4.25    7.27
  10  -6   2    2.79    7.58
 -11  -6  -2   13.72    4.64
 -11   6  -2   16.15    8.46
  11  -6   2   10.74    9.37
  11   6   2   16.64    8.36
 -12   6  -2   12.82    8.52
  12  -6   2    6.14   10.16
 -12  -6  -2   13.06    5.41
  -8   7   2    7.45    7.33
  -8  -7   2    8.02    3.42
   8  -7  -2    9.36    9.55
  -7   7   2    6.79    8.95
  -7  -7   2   14.44    3.32
   7  -7  -2   10.52   10.51
  -6   7   2   69.25   12.82
   6  -7  -2   66.19   13.05
  -6  -7   2   53.39    5.42
  -5  -7   2   -1.81    8.30
   5  -7  -2    6.63    8.91
  -5   7   2    7.27    6.55
   4   7  -2   31.75    8.47
   4  -7  -2   46.24   11.35
  -4   7   2   32.45   10.75
  -4  -7   2   49.75   11.13
   3  -7  -2   19.50   10.05
  -3   7   2   14.51    8.50
   3   7  -2   11.79    7.23
  -3  -7   2   22.00    9.86
   2   7  -2   21.91    7.91
   2  -7  -2   37.85   10.59
  -2  -7   2   31.76   10.46
  -2   7   2   17.17    8.87
  -1   7   2   17.59    7.92
  -1  -7   2   10.69    9.53
   1  -7  -2    8.21    8.95
   1   7  -2   16.42    7.70
   0   7  -2   26.96    8.74
   0  -7   2   24.74   10.28
   0  -7  -2   42.63   10.60
   0   7   2   29.67    8.82
   1   7   2   27.65    9.42
   1  -7   2   18.99   10.10
  -1   7  -2   22.04    8.73
  -1  -7  -2   27.49    9.28
   2  -7   2   27.89   10.51
  -2  -7  -2   44.75   10.98
  -2   7  -2   52.55   11.41
   2   7   2   26.73    9.56
   3  -7   2   -4.01    8.53
   3   7   2    4.19    7.08
  -3   7  -2    3.41    6.04
   4   7   2   75.61   12.52
  -4   7  -2   73.92   12.27
   4  -7   2   74.97   13.23
  -4  -7  -2   65.78    5.16
  -5   7  -2   38.99   10.86
   5  -7   2   33.87   11.54
   5   7   2   31.94    9.26
  -5  -7  -2   30.87    4.72
  -6  -7  -2   -5.14    3.28
  -6   7  -2    4.65    6.41
   6  -7   2    5.29    9.02
   6   7   2   -1.07    5.53
  -7   7  -2   -1.69    7.08
   7  -7   2  -10.14    8.50
   7   7   2    3.15    6.73
  -7  -7  -2    4.57    3.62
  -8   7  -2   34.84    9.94
   8  -7   2   19.97   11.45
   8   7   2   42.82   10.51
  -8  -7  -2   48.72    5.40
 -19   0   3   -8.56    7.53
 -18   0   3   -0.46    7.15
  17   0  -3    0.43    5.04
 -17   0   3   -1.01    7.34
 -16   0   3    4.77    7.39
 -16   0   3    6.31    2.08
  16   0  -3   -2.38    3.77
  15   0  -3  -10.15    4.14
 -15   0   3   -3.50    5.55
  14   0  -3  -12.81    3.71
 -14   0   3    0.40    5.82
 -14   0   3    5.78    1.98
 -13   0   3    5.04    1.84
 -13   0   3   -4.64    5.18
 -12   0   3    3.37    1.89
 -12   0   3   -3.65    4.53
 -12   0   3    7.32    5.72
 -11   0   3    5.13    5.10
 -11   0   3    0.96    4.08
 -11   0   3    2.04    1.71
 -10   0   3    6.12    4.71
 -10   0   3   -0.31    4.07
 -10   0   3   -0.53    1.51
  -9   0   3   -4.44    3.61
  -9   0   3    4.69    2.02
  -9   0   3    4.18    4.34
  -8   0   3    2.19    3.84
  -8   0   3    5.65    3.92
  -8   0   3    7.26    2.68
  -7   0   3    0.80    3.45
  -7   0   3    0.59    3.90
  -7   0   3   -0.40    3.35
  -6   0   3    0.52    3.73
  -6   0   3   -1.28    3.02
  -6   0   3   -1.33    3.27
  -5   0   3   -2.46    3.00
  -5   0   3    4.08    3.91
  -5   0   3   -1.10    3.84
  -4   0   3   -2.80    3.54
  -4   0   3   -2.32    3.62
  -4   0   3    2.10    3.10
  -3   0   3    1.06    2.63
  -3   0   3   -1.76    3.44
  -2   0   3    0.51    1.99
  -2   0   3   -1.04    2.62
   2   0  -3   -3.14    2.22
  -1   0   3   -0.76    1.23
  -1   0   3   -2.55    1.98
   1   0  -3   -0.36    1.92
   0   0   3   -1.24    1.17
   0   0  -3   -3.37    1.78
   0   0   3    0.25    1.81
   1   0   3   -0.52    1.60
  -1   0  -3   -1.63    2.11
   2   0   3   -4.27    1.80
  -2   0  -3   -1.72    3.12
  -2   0  -3   -1.44    2.42
  -3   0  -3   -3.52    3.48
   3   0   3   -0.33    2.33
  -3   0  -3   -0.55    2.89
   4   0   3   -1.53    2.59
  -4   0  -3   -2.18    3.63
  -4   0  -3   -1.94    2.97
  -5   0  -3    2.21    3.24
  -5   0  -3   -4.13    2.88
   5   0   3   -2.69    2.68
  -6   0  -3    0.25    3.40
  -6   0  -3    4.49    3.70
   6   0   3   -8.08    2.68
   7   0   3   -1.87    2.76
  -7   0  -3    0.09    3.88
  -7   0  -3    3.71    3.52
  -8   0  -3   -3.05    3.29
  -8   0  -3    5.64    3.08
   8   0   3   -4.11    3.03
  -9   0  -3    2.85    2.02
   9   0   3   -1.14    2.67
  -9   0  -3    2.86    4.45
 -10   0  -3   -0.11    4.84
 -10   0  -3    5.72    2.13
  10   0   3   -0.09    3.28
  11   0   3   -8.19    2.91
 -11   0  -3    1.40    4.83
 -11   0  -3    1.86    2.18
 -12   0  -3    4.61    2.97
  12   0   3   -8.70    3.02
 -12   0  -3   -1.09    5.96
 -13   0  -3    7.10    2.49
 -13   0  -3   -1.49    4.91
  14   0   3   -9.06    4.32
 -14   0  -3    4.56    6.27
 -14   0  -3    2.88    2.19
 -15   0  -3   -3.64    6.90
 -15   0  -3   -0.99    1.98
 -16   0  -3    4.93    2.13
 -16   0  -3   -6.50    6.78
 -19   1   3    3.23    8.98
  19   1  -3    3.18    6.40
  18   1  -3   29.03    9.20
  18  -1  -3   61.70   10.81
 -18  -1   3   32.82    5.60
 -18   1   3   42.04   11.55
  17   1  -3   -1.08    5.45
 -17  -1   3    4.55    2.98
  17  -1  -3   11.45    6.97
 -17   1   3    2.98    7.25
  16   1  -3    2.72    5.50
  16  -1  -3    1.35    6.93
 -16   1   3   15.18    8.23
 -16  -1   3    3.11    2.28
 -15  -1   3    5.73    2.94
  15  -1  -3    8.36    6.00
 -15   1   3    5.81    5.47
 -15  -1   3    1.95    6.20
  14  -1  -3   22.39    7.21
 -14   1   3   51.94   10.31
 -14  -1   3   49.22    9.69
 -14  -1   3   30.53    8.00
 -13   1   3   94.98    6.61
 -13  -1   3  109.60   10.44
 -13  -1   3  103.37   10.54
  13  -1  -3  103.00   11.28
 -13   1   3   93.74   11.70
 -12   1   3   -3.63    5.62
 -12  -1   3   -0.22    4.82
 -12  -1   3    5.26    5.01
 -12   1   3    3.25    1.26
  12  -1  -3    0.68    5.10
 -12  -1   3    0.30    2.49
  11  -1  -3   27.17    7.22
 -11   1   3   17.25    3.22
 -11  -1   3   25.19    6.91
 -11   1   3   31.12    7.92
 -11  -1   3   22.75    6.39
 -11  -1   3   27.79    6.42
  10  -1  -3   26.42    6.66
 -10  -1   3   20.77    5.37
 -10  -1   3   23.02    6.91
 -10  -1   3   19.77    5.83
 -10   1   3   22.32    6.55
 -10   1   3   31.19    2.92
  -9  -1   3  561.03   16.48
  -9   1   3  592.02   19.31
  -9   1   3  596.33   17.11
  -9  -1   3  551.77   22.10
  -9  -1   3  593.71   17.59
   9  -1  -3  599.19   18.49
   8  -1  -3 1107.01   23.45
  -8   1   3 1114.65   24.64
  -8  -1   3 1107.40   21.73
  -8  -1   3 1136.75   22.72
  -8  -1   3 1047.28   29.42
  -8   1   3 1119.03   22.75
  -7  -1   3  288.42   14.97
  -7  -1   3  300.27   11.30
  -7   1   3  306.20   10.30
  -7   1   3  298.65   12.47
   7  -1  -3  297.26   12.11
  -7  -1   3  274.90   11.11
  -6  -1   3   35.71    7.00
  -6   1   3   33.04    5.67
  -6  -1   3   40.03    5.76
  -5  -1   3  352.12   10.75
  -5   1   3  361.60   12.08
   5   1  -3  363.34    9.87
   5  -1  -3  358.88    9.06
  -5  -1   3  355.64   15.01
  -4  -1   3 2696.44   28.94
   4   1  -3 2721.13   27.64
  -4   1   3 2742.51   32.15
   4  -1  -3 2727.56   30.65
  -4  -1   3 2660.33   40.19
   3  -1  -3  494.96   11.79
  -3  -1   3  505.33   11.37
  -3   1   3  487.35   12.21
  -3  -1   3  498.21   16.03
   3   1  -3  507.02    9.19
   3  -1  -3  459.55    8.89
  -2   1   3    0.66    3.52
   2   1  -3    2.48    1.92
   2  -1  -3    3.16    3.93
  -2  -1   3    4.07    4.37
  -2  -1   3    6.14    3.69
   2  -1  -3    5.11    2.34
   1  -1  -3  248.93    7.28
   1  -1  -3  237.09    7.60
   1   1  -3  248.69    5.45
   1   1  -3  243.25    9.35
  -1   1   3  253.67    8.20
  -1  -1   3  239.04    7.83
   0  -1  -3   64.55    4.35
   0   1  -3   71.32    4.04
   0  -1   3   72.58    5.32
   0  -1  -3   64.12    6.19
   0   1  -3   64.26    6.14
   0   1   3   72.77    5.47
  -1  -1  -3  215.63    9.73
   1   1   3  259.25    8.65
  -1   1  -3  244.96    7.20
   1  -1   3  237.00    7.71
  -1  -1  -3  256.33    5.27
  -1   1  -3  239.83    8.46
   2   1   3   91.86    6.74
   2  -1   3   90.00    6.18
  -2   1  -3   83.55    6.10
  -2  -1  -3   85.85    8.45
  -2   1  -3   91.24    6.09
   3  -1   3   -4.66    3.48
  -3   1  -3    2.55    2.89
  -3   1  -3   -1.49    3.36
  -3  -1  -3   -5.33    3.54
   3   1   3    2.57    3.32
  -4   1  -3  188.71    8.26
   4  -1   3  183.54    7.96
   4   1   3  185.88    9.27
  -4  -1  -3  175.41    4.91
  -4  -1  -3  169.92   11.01
  -4   1  -3  198.00    9.26
  -5  -1  -3   26.52    3.12
  -5   1  -3   25.13    5.34
   5  -1   3   32.57    5.04
  -5   1  -3   35.97    4.54
   5   1   3   31.09    5.37
  -5  -1  -3   30.73    6.76
  -6  -1  -3   13.22    5.41
   6   1   3    8.10    4.35
  -6   1  -3   15.13    3.67
  -6  -1  -3    9.98    3.16
  -6   1  -3   12.18    4.64
   6  -1   3   14.85    4.23
  -7   1  -3  124.54    7.10
  -7   1  -3  116.00    9.30
  -7  -1  -3  120.30    6.47
   7   1   3  124.03    9.66
  -7  -1  -3  111.59   10.64
   7  -1   3  123.58    7.83
  -8  -1  -3  159.51   11.76
  -8   1  -3  164.97    8.74
   8   1   3  169.66   11.25
  -8  -1  -3  146.33    7.45
   8  -1   3  170.09    8.84
  -8   1  -3  152.36   11.69
  -9  -1  -3   87.22    9.89
   9  -1   3   92.12    7.46
   9   1   3   89.56    9.84
  -9   1  -3   97.22    6.78
  -9   1  -3   97.14    9.94
 -10  -1  -3   14.92    5.18
 -10   1  -3   11.30    2.91
  10  -1   3   11.88    4.38
 -10   1  -3   17.59    6.50
  10   1   3   10.26    4.02
  10   1   3   10.09    5.89
  11   1   3    1.93    5.44
 -11   1  -3    1.07    6.11
 -11  -1  -3   18.58    6.26
 -11   1  -3    7.14    1.30
  11  -1   3    7.96    4.57
  11   1   3    7.48    4.87
  12   1   3    5.67    6.33
 -12  -1  -3    7.42    4.27
  12   1   3   11.02    4.55
 -12   1  -3    4.93    6.13
  12  -1   3    8.93    4.78
  13  -1   3   17.61    5.61
 -13   1  -3    2.53    1.87
 -13  -1  -3    6.05    3.03
  13   1   3   -4.86    5.26
 -13   1  -3    2.72    6.68
  14   1   3   29.34    9.58
 -14   1  -3   20.20    8.16
 -14  -1  -3   34.98    8.61
  14  -1   3   34.56    6.18
 -15  -1  -3   12.33    5.24
  15   1   3   15.58    8.17
 -15   1  -3   10.16    6.99
 -16  -1  -3    9.65    3.40
  16   1   3   10.82    7.95
 -16   1  -3    1.91    6.32
 -17  -1  -3    5.18    2.76
  17   1   3   -2.18    6.70
 -17   1  -3    1.61    6.30
  18   1   3   52.16   11.65
 -18   1  -3   65.45   14.11
 -18  -1  -3   49.17    5.41
 -18   2   3   -1.16    8.62
 -18  -2   3    6.28    3.06
  18  -2  -3   -0.57    7.42
  17   2  -3   13.04    6.38
 -17   2   3   -1.53    7.55
  17  -2  -3   -7.60    5.81
 -17  -2   3    6.82    3.03
  16  -2  -3    6.12    7.41
  16   2  -3   18.03    6.73
 -16  -2   3    9.82    4.97
 -16   2   3    1.40    6.82
  15  -2  -3  181.84   14.95
  15   2  -3  190.48   14.55
 -15   2   3  210.04   16.78
 -15  -2   3  200.13   15.97
  14  -2  -3    0.99    6.61
 -14  -2   3    0.55    3.28
  14   2  -3    3.74    4.10
 -14   2   3    6.91    7.73
 -14  -2   3    9.74    7.02
 -13  -2   3   14.79    6.43
 -13   2   3   21.11    9.28
 -13  -2   3    2.15    4.34
  13  -2  -3    0.60    6.89
  13   2  -3   15.17    5.19
 -12  -2   3    1.15    4.68
  12  -2  -3   -0.01    6.74
 -12   2   3    0.46    6.25
 -12  -2   3    6.45    6.01
  12   2  -3    2.86    3.05
  11   2  -3   80.33    8.59
 -11  -2   3  101.37    9.60
  11  -2  -3   82.77   10.72
 -11  -2   3   92.31   13.55
 -11   2   3   96.75   11.86
  10  -2  -3   21.29    7.18
  10   2  -3   13.58    4.46
 -10   2   3   12.08    6.47
 -10  -2   3   22.85    5.95
 -10  -2   3   23.77    7.96
  -9  -2   3    2.17    3.88
  -9   2   3    9.04    5.98
  -9  -2   3   -1.88    4.56
   9   2  -3    4.19    2.52
   9  -2  -3   -0.63    5.47
   8   2  -3  311.04   12.46
  -8  -2   3  310.25   17.79
   8  -2  -3  321.90   14.28
  -8   2   3  316.51   14.84
  -8  -2   3  317.77   12.36
  -7   2   3  221.66   12.28
  -7  -2   3  213.44   14.84
  -7  -2   3  220.90   10.72
   7  -2  -3  222.85   11.74
   7   2  -3  224.51    9.91
  -6  -2   3  177.78   13.32
   6   2  -3  184.29    8.72
  -6   2   3  177.39   10.60
   6  -2  -3  184.33   10.48
  -6  -2   3  192.73    9.63
  -5  -2   3   -1.70    3.82
  -5   2   3   -2.36    4.08
  -5  -2   3    2.70    4.26
   5  -2  -3   -1.99    4.07
   5   2  -3    6.18    2.65
   4  -2  -3  171.47    9.05
   4   2  -3  172.89    7.62
  -4  -2   3  177.34    8.97
  -4  -2   3  167.43   11.72
  -4   2   3  158.26    9.47
   3  -2  -3  258.75   10.18
  -3  -2   3  253.53   13.03
  -3  -2   3  253.29   10.03
  -3   2   3  258.57   11.30
   3   2  -3  265.59    8.75
  -2  -2   3   10.84    4.67
   2  -2  -3    9.74    2.22
  -2  -2   3    4.03    3.90
   2  -2  -3    7.28    4.17
   2   2  -3    7.82    3.05
  -2   2   3    4.85    4.13
   1  -2  -3   55.78    5.56
   1  -2  -3   54.81    5.36
  -1   2   3   38.53    5.65
   1   2  -3   47.71    4.58
  -1  -2   3   48.87    5.66
  -1  -2   3   47.98    6.24
   0   2  -3   -2.04    2.94
   0  -2  -3    2.06    3.70
   0  -2  -3   -1.55    3.11
   0  -2   3    3.80    4.10
   0   2   3   -1.17    3.41
   0   2  -3    0.96    3.07
  -1  -2  -3   52.11    5.12
   1  -2   3   51.98    6.01
  -1  -2  -3   58.52    6.86
  -1   2  -3   53.21    5.39
  -1   2  -3   50.76    5.19
   1   2   3   49.61    5.78
  -2   2  -3   57.79    5.76
  -2   2  -3   49.45    4.66
   2   2   3   56.12    6.20
   2  -2   3   50.96    6.12
  -2  -2  -3   63.49    7.58
  -2  -2  -3   50.88    4.52
   3   2   3  463.36   14.36
  -3  -2  -3  471.14    9.28
  -3  -2  -3  441.47   16.99
  -3   2  -3  457.47   13.51
  -3   2  -3  455.20   10.38
   3  -2   3  455.64   13.12
   4   2   3   15.09    4.72
  -4  -2  -3    7.07    2.87
   4  -2   3    3.39    4.72
  -4  -2  -3    7.87    5.58
  -4   2  -3   13.33    4.52
  -5   2  -3  342.36    8.90
   5  -2   3  343.94   12.59
  -5  -2  -3  360.29   17.06
   5   2   3  345.03   13.60
  -5  -2  -3  349.60    8.56
  -5   2  -3  344.42   13.33
   6   2   3    6.58    4.41
   6  -2   3   -2.58    4.74
  -6  -2  -3    0.93    3.07
  -6   2  -3    7.32    4.98
  -6  -2  -3    1.78    4.85
   7   2   3    6.78    4.54
  -7  -2  -3   10.45    5.98
   7  -2   3    7.43    5.38
  -7  -2  -3   10.47    3.35
  -7   2  -3   12.52    5.73
  -7   2  -3    8.19    1.35
   8   2   3    2.08    4.94
   8  -2   3    6.43    5.55
  -8   2  -3    2.26    5.08
  -8  -2  -3    3.63    4.20
  -8  -2  -3    3.94    3.63
  -8   2  -3    4.09    1.12
  -9  -2  -3   88.78    6.56
   9  -2   3   90.80    9.29
   9   2   3   92.35   10.05
  -9   2  -3   97.19   10.66
  -9  -2  -3  104.94   13.49
  -9   2  -3   79.07    4.66
 -10  -2  -3    1.92    5.83
 -10  -2  -3    4.80    3.64
  10   2   3    6.44    5.95
 -10   2  -3    4.09    6.06
  10  -2   3    9.03    6.80
  11  -2   3  131.20   10.88
 -11   2  -3  133.06   12.44
  11   2   3  140.94   13.21
 -11  -2  -3  134.46   14.55
 -12  -2  -3   11.92    5.08
 -12   2  -3   13.51    7.71
  12  -2   3   12.47    6.53
  12   2   3   10.36    6.85
  13   2   3   20.15    8.06
  13  -2   3    6.72    7.25
 -13   2  -3   23.34    8.40
 -13  -2  -3   14.96    7.12
 -14  -2  -3   -0.45    3.07
  14  -2   3    5.96    6.69
 -14   2  -3   -0.70    5.99
  14   2   3   -1.82    4.55
 -15   2  -3   -0.13    6.14
 -15  -2  -3    5.09    3.92
  15   2   3    3.00    6.20
  15  -2   3    8.69    6.96
  16   2   3   69.73   12.25
  16  -2   3   65.57   10.15
 -16  -2  -3   73.37   13.19
 -16   2  -3   78.95   13.68
 -17  -2  -3   67.36   12.53
  17  -2   3   37.35    9.35
  17   2   3   49.75   12.16
 -17   2  -3   27.61   10.06
 -18   2  -3    2.48    8.32
  18   2   3   -4.88    6.50
 -18  -2  -3    0.66    3.48
 -17   3   3   35.44   12.24
  17  -3  -3   44.21   10.26
 -17  -3   3   64.28   11.58
 -16   3   3    5.12    7.38
 -16  -3   3   14.02    3.95
  16  -3  -3    4.97    8.08
 -15   3   3   -0.09    7.35
 -15  -3   3   15.38    4.41
  15  -3  -3    4.45    7.47
  15   3  -3   11.55    4.57
 -14  -3   3    5.63    3.53
  14   3  -3    1.12    4.55
  14  -3  -3    4.30    7.16
 -14   3   3    0.87    6.57
 -13   3   3   29.46   10.18
  13   3  -3   57.08    8.32
 -13  -3   3   49.61   12.39
  13  -3  -3   36.78    9.76
 -12  -3   3   21.05    8.06
 -12  -3   3    6.41    6.24
  12  -3  -3   13.31    7.94
 -12   3   3    7.71    7.74
  12   3  -3   15.55    5.97
  11   3  -3  182.30   12.04
  11  -3  -3  173.22   13.53
 -11  -3   3  157.62   15.07
 -11  -3   3  163.36   11.67
 -11   3   3  166.77   14.23
 -10  -3   3   22.14    8.55
  10  -3  -3   17.09    7.57
  10   3  -3   27.68    6.06
 -10  -3   3   34.49    6.75
 -10   3   3   21.24    7.83
   9  -3  -3    1.88    6.28
  -9   3   3    0.15    6.06
  -9  -3   3    1.93    4.49
   9   3  -3    8.82    4.03
  -9  -3   3   -2.12    5.87
   8  -3  -3   24.71    7.15
  -8  -3   3   22.82    7.81
   8   3  -3   23.45    5.11
  -8  -3   3   18.86    5.97
  -8   3   3   16.23    6.85
   7  -3  -3   -4.98    4.81
  -7  -3   3    5.71    4.12
  -7  -3   3    0.50    5.09
   7   3  -3    2.09    3.21
  -7   3   3   -0.83    5.49
  -6  -3   3   53.26    6.90
   6  -3  -3   51.54    7.51
   6   3  -3   57.69    6.63
  -6   3   3   59.15    8.45
  -6  -3   3   47.39    9.23
  -5  -3   3   60.73    9.77
   5   3  -3   55.89    6.18
   5  -3  -3   48.81    7.40
  -5  -3   3   47.78    6.43
  -5   3   3   54.01    7.83
  -4  -3   3    8.14    5.00
  -4   3   3    3.21    4.72
  -4  -3   3    6.42    4.44
   4  -3  -3    5.35    4.92
   4   3  -3    0.96    3.14
  -3   3   3   78.62    8.57
   3   3  -3   77.41    6.74
   3  -3  -3   81.02    3.67
  -3  -3   3   70.78    7.11
  -3  -3   3   68.05    8.82
   3  -3  -3   73.59    7.71
  -2  -3   3  107.49    8.20
  -2   3   3  113.76    9.38
   2   3  -3  115.56    7.65
  -2  -3   3  119.01    9.69
   2  -3  -3  115.16    5.51
   2  -3  -3  105.67    8.05
   1  -3  -3   32.93    3.54
  -1  -3   3   31.43    5.82
   1   3  -3   24.42    4.76
  -1  -3   3   36.39    5.89
  -1   3   3   31.15    6.34
   1  -3  -3   26.77    5.58
   0  -3  -3   71.86    5.76
   0  -3   3   61.92    7.37
   0   3  -3   61.82    6.49
   0  -3  -3   65.88    6.43
   0   3  -3   59.81    6.15
   0   3   3   58.15    7.58
  -1   3  -3    4.84    1.66
   1   3   3    2.29    4.21
  -1   3  -3    0.24    3.36
  -1  -3  -3    0.85    2.65
   1  -3   3   -6.68    4.32
  -1  -3  -3   -2.72    3.83
  -2   3  -3   78.28    4.97
   2   3   3   74.06    8.14
  -2  -3  -3   72.50    8.45
  -2   3  -3   79.94    7.43
  -2  -3  -3   64.74    6.41
   2  -3   3   80.53    8.12
  -3  -3  -3   69.32    5.86
   3   3   3   71.14    8.02
  -3  -3  -3   75.15    8.87
  -3   3  -3   70.74    4.03
  -3   3  -3   68.67    7.49
   3  -3   3   71.15    8.00
  -4  -3  -3   45.31    8.27
  -4   3  -3   29.53    2.18
   4   3   3   24.54    6.07
   4  -3   3   23.41    6.19
  -4   3  -3   26.19    6.02
  -4  -3  -3   32.88    4.78
   5   3   3   38.48    6.74
  -5  -3  -3   42.57    4.91
   5  -3   3   38.51    7.43
  -5  -3  -3   52.44    9.70
  -5   3  -3   42.43    2.24
  -5   3  -3   33.30    6.61
  -6  -3  -3   49.05    5.43
   6   3   3   41.93    7.61
   6  -3   3   47.91    7.75
  -6  -3  -3   45.72    9.31
  -6   3  -3   43.52    7.60
  -7  -3  -3   60.07   10.91
  -7   3  -3   39.21    7.64
  -7  -3  -3   49.50    5.40
   7  -3   3   47.01    8.49
   7   3   3   49.97    8.23
   8  -3   3   -1.17    5.88
  -8  -3  -3    2.94    3.44
  -8  -3  -3    1.37    5.34
  -8   3  -3    0.77    5.25
   8   3   3    2.08    5.13
   9   3   3    5.46    5.89
  -9  -3  -3    7.26    6.58
  -9   3  -3    4.82    6.87
   9  -3   3    5.08    6.89
  10  -3   3   11.23    7.80
  10   3   3   17.28    7.27
 -10   3  -3   18.12    7.83
 -10  -3  -3   11.02    6.56
 -11   3  -3    3.18    6.75
 -11  -3  -3    2.57    5.63
  11  -3   3   -8.49    5.76
  11   3   3   -2.85    5.08
  12   3   3   66.10   10.61
  12  -3   3   68.64   11.13
 -12  -3  -3   94.71   14.57
 -12   3  -3   69.01   11.72
 -13   3  -3    7.65    7.13
  13  -3   3    5.40    6.63
  13   3   3    3.35    6.00
 -13  -3  -3   -3.82    3.61
  14  -3   3    7.22    7.01
  14   3   3   -1.64    5.26
 -14   3  -3    4.41    6.56
 -14  -3  -3   18.68    5.19
  15  -3   3   94.95   13.12
 -15   3  -3   78.58   13.48
 -15  -3  -3   77.32    9.60
  15   3   3   77.48   12.76
  16   3   3    3.09    6.41
 -16  -3  -3    3.22    3.83
  16  -3   3   -3.51    7.14
 -16   3  -3   -7.20    5.50
  17   3   3    0.47    6.84
  17  -3   3    8.85    7.79
 -17  -3  -3   15.12    4.25
 -17   3  -3    2.54    8.63
 -16  -4   3   13.64    4.57
 -16   4   3    7.59    8.32
  16  -4  -3   -0.85    6.42
 -15   4   3    6.46    7.78
 -15  -4   3    4.51    4.03
  15  -4  -3    4.08    7.02
 -14  -4   3    0.20    4.87
 -14   4   3   -2.28    7.04
  14  -4  -3    7.18    7.76
  13  -4  -3   42.03   10.27
 -13   4   3   43.42   11.21
 -13  -4   3   56.65   13.03
  12   4  -3   13.05    5.87
 -12  -4   3    5.35    4.06
  12  -4  -3    3.69    6.98
 -12   4   3   -2.60    5.47
 -11  -4   3   40.09   10.71
  11   4  -3   44.58    8.57
  11  -4  -3   37.58   10.01
 -11   4   3   37.63   10.06
 -10   4   3   -4.85    5.62
  10   4  -3   -2.53    3.93
  10  -4  -3   -2.02    6.12
 -10  -4   3   11.16    6.41
 -10  -4   3   -3.69    5.80
   9   4  -3  114.31   10.40
  -9   4   3  105.37   12.65
   9  -4  -3  116.68   12.19
  -9  -4   3  117.61   10.73
  -9  -4   3   99.62   15.31
  -8  -4   3    9.55    6.64
   8  -4  -3   14.18    6.97
  -8   4   3   16.89    7.57
   8   4  -3   14.08    5.65
  -8  -4   3   16.66    7.76
  -7  -4   3  271.50   19.46
   7  -4  -3  262.79   15.06
   7   4  -3  288.79   13.80
  -7  -4   3  272.90   13.51
  -7   4   3  279.85   16.31
  -6   4   3   27.22    8.21
   6  -4  -3   25.15    8.15
  -6  -4   3   26.02    6.19
   6   4  -3   19.09    5.51
  -6  -4   3   25.20    7.81
  -5  -4   3   10.54    6.31
   5   4  -3   13.21    5.15
  -5   4   3   10.64    6.24
  -5  -4   3    4.13    4.92
   5  -4  -3   11.45    6.42
  -4  -4   3   38.25    7.02
   4  -4  -3   30.03    7.38
  -4  -4   3   38.48    7.76
   4   4  -3   40.21    6.25
  -4   4   3   37.19    7.99
  -3  -4   3   16.84    6.15
   3  -4  -3   26.22    6.37
   3  -4  -3   14.61    1.57
  -3  -4   3   17.46    5.53
  -3   4   3    9.79    5.93
   3   4  -3   22.51    5.03
   2   4  -3    9.87    4.36
  -2  -4   3    3.41    5.40
  -2   4   3    2.86    5.13
   2  -4  -3    5.40    5.52
  -2  -4   3    7.59    2.78
   2  -4  -3    8.16    1.32
  -1  -4   3   25.01    6.97
   1   4  -3    9.67    4.75
   1  -4  -3   10.15    5.86
   1  -4  -3   18.59    2.99
  -1   4   3   15.84    6.23
   0   4  -3   17.00    5.29
   0  -4   3   23.85    6.64
   0   4  -3   19.60    3.90
   0  -4  -3   22.79    5.34
   0   4   3   20.94    6.87
   0  -4  -3   30.86    3.60
  -1   4  -3  108.36    9.02
  -1  -4  -3  110.99    8.07
  -1   4  -3   95.62    6.13
  -1  -4  -3  108.79    8.52
   1  -4   3  104.03    9.51
   1   4   3  108.46   10.46
   2  -4   3    5.08    5.80
  -2   4  -3    1.16    4.69
  -2   4  -3    4.86    1.25
   2   4   3   -1.19    4.78
  -2  -4  -3    3.68    4.17
  -2  -4  -3    4.74    2.50
  -3   4  -3   86.54    9.12
  -3   4  -3   72.23    4.35
   3   4   3   80.63    9.42
  -3  -4  -3   80.98    7.28
   3  -4   3   88.54    9.96
  -3  -4  -3   95.28    9.34
  -4   4  -3  191.72    6.88
   4  -4   3  198.57   12.72
   4   4   3  204.54   13.11
  -4  -4  -3  203.11   13.98
  -4  -4  -3  195.61    9.89
  -4   4  -3  187.54   12.25
  -5  -4  -3   46.81    6.64
  -5   4  -3   47.61    8.49
   5   4   3   41.36    8.02
   5  -4   3   40.87    8.49
  -5  -4  -3   52.88   10.52
  -6   4  -3    9.76    6.43
  -6  -4  -3   23.78    8.48
   6  -4   3   14.45    7.42
   6   4   3   11.64    6.69
  -6  -4  -3   20.01    5.57
  -7   4  -3   36.79    8.82
  -7  -4  -3   35.03   10.33
   7  -4   3   42.90    9.04
  -7  -4  -3   37.41    6.11
   7   4   3   24.24    7.14
  -8   4  -3   20.86    7.52
   8   4   3   28.00    8.06
   8  -4   3   23.55    8.06
  -8  -4  -3   32.52    9.14
  -9   4  -3    4.52    6.92
   9  -4   3    6.95    7.91
   9   4   3   12.28    6.68
  -9  -4  -3    5.41    7.54
 -10  -4  -3    8.86    5.32
  10   4   3    5.24    5.21
 -10   4  -3    3.14    6.44
  10  -4   3    1.91    7.03
  11  -4   3   30.26    9.92
 -11   4  -3   48.73   10.86
 -11  -4  -3   61.74   13.61
  11   4   3   43.66    9.45
 -12  -4  -3    1.64    4.76
  12  -4   3   -0.41    7.10
  12   4   3   14.61    6.60
 -12   4  -3   18.00    8.52
  13   4   3   17.32    6.75
  13  -4   3    8.61    8.30
 -13   4  -3   25.10    7.81
 -13  -4  -3   26.12    7.24
  14   4   3    0.73    6.61
  14  -4   3    1.69    7.20
 -14   4  -3    5.47    8.77
  15   4   3   12.26    8.03
 -15   4  -3    5.02    7.85
 -15  -4  -3   21.32    6.25
  15  -4   3   13.80    7.43
  16   4   3   60.74   11.86
 -16   4  -3   60.44   13.31
  16  -4   3   78.52   13.60
 -16  -4  -3   63.04   12.40
  14  -5  -3   -2.13    6.92
 -14  -5   3    6.24    4.90
 -14   5   3   -4.02    7.99
 -13  -5   3   17.03    5.73
  13  -5  -3    5.97    7.80
 -13   5   3   11.27    7.53
  12  -5  -3    8.80    8.19
 -12   5   3    7.40    7.49
 -12  -5   3   16.79    5.09
  11  -5  -3   20.88    8.80
 -11   5   3   24.84    9.71
 -11  -5   3   26.66    8.48
 -10   5   3   -7.25    6.01
  10  -5  -3   14.76    8.10
  -9   5   3   17.43    8.39
  -9  -5   3   31.62    9.83
  -9  -5   3   15.51    7.69
   9  -5  -3   11.31    7.86
   9   5  -3    8.27    6.36
   8   5  -3    7.01    6.21
   8  -5  -3   18.75    8.60
  -8   5   3   -0.58    7.14
  -8  -5   3   17.32    7.52
  -8  -5   3   17.40    6.21
   7   5  -3   73.04    9.76
  -7  -5   3  114.04   16.02
  -7   5   3   96.92   12.39
  -7  -5   3   93.64   10.82
   7  -5  -3   83.44   11.16
   6   5  -3   87.57    9.59
  -6   5   3   84.01   11.78
  -6  -5   3   96.46   10.61
   6  -5  -3   87.58   11.42
  -6  -5   3   90.63   10.37
   5   5  -3   38.69    7.67
  -5  -5   3   29.75    7.89
  -5  -5   3   37.40    9.53
   5  -5  -3   37.88    8.37
  -5   5   3   34.27    8.89
   4   5  -3   13.23    5.53
  -4   5   3   14.65    7.23
  -4  -5   3    9.64    4.86
   4  -5  -3    3.66    6.76
  -4  -5   3   14.10    6.48
   3  -5  -3  208.27   13.96
  -3   5   3  202.35   15.03
  -3  -5   3  208.17   13.11
   3   5  -3  207.30   12.84
  -3  -5   3  200.09   13.39
  -2  -5   3  135.14   11.28
   2   5  -3  137.36   11.11
   2  -5  -3  116.98   11.23
  -2   5   3  123.03   12.71
  -1  -5   3   23.58    8.01
   1  -5  -3   23.30    6.90
   1   5  -3   23.56    5.68
   1  -5  -3   24.24    2.59
  -1   5   3   24.51    8.07
   1   5  -3   25.97    6.82
   0  -5   3   -3.33    6.95
   0   5   3   -4.99    5.89
   0  -5  -3    6.22    1.94
   0  -5  -3    3.74    6.19
   0   5  -3   -1.19    4.60
   0   5  -3    7.88    2.18
  -1  -5  -3   10.66    6.60
   1  -5   3   -5.30    6.53
   1   5   3    1.42    6.83
  -1   5  -3   -3.36    5.04
  -1  -5  -3   -4.08    1.95
   2   5   3  113.28   12.38
  -2  -5  -3  117.68    9.24
  -2  -5  -3  123.54   10.12
  -2   5  -3   91.42    5.39
  -2   5  -3  106.57   10.30
   2  -5   3  112.42   12.15
  -3   5  -3    7.09    6.39
  -3  -5  -3   -0.19    6.00
  -3  -5  -3   12.28    4.42
   3   5   3    8.50    7.27
   3  -5   3   -1.03    7.18
  -4   5  -3    1.99    6.19
   4   5   3    9.58    7.24
   4  -5   3    0.90    6.50
  -4  -5  -3   -3.63    5.28
  -4  -5  -3    7.80    4.37
  -5  -5  -3    0.26    5.61
  -5   5  -3   -2.93    5.52
   5   5   3   -3.21    5.39
   5  -5   3   -5.48    6.91
  -5  -5  -3   11.76    5.06
   6   5   3   -2.33    5.52
   6  -5   3   -2.41    7.10
  -6   5  -3   -1.62    5.92
  -6  -5  -3    5.67    3.69
  -7  -5  -3   41.36   10.61
   7  -5   3   14.41    8.08
   7   5   3   19.09    6.77
  -7   5  -3   20.44    8.20
  -8   5  -3   52.48   10.79
   8   5   3   39.30    9.53
   8  -5   3   34.56   10.74
  -8  -5  -3   74.84   13.60
  -9  -5  -3   47.36   11.33
  -9   5  -3   29.19    9.23
   9  -5   3   19.70    8.56
   9   5   3   27.12    8.46
  10   5   3   78.98   12.07
 -10   5  -3   73.43   12.20
 -10  -5  -3   94.14   12.19
  10  -5   3   74.85   12.34
 -11   5  -3    7.32    6.43
  11   5   3    8.32    6.08
 -11  -5  -3   14.36    4.80
  11  -5   3    6.92    7.34
 -12  -5  -3   10.17    5.91
 -12   5  -3   -4.83    5.75
  12   5   3    5.06    6.92
  12  -5   3    4.63    7.82
 -13   5  -3   39.49   11.27
  13  -5   3   41.58   10.88
 -13  -5  -3   66.93   13.45
  13   5   3   42.51    9.99
 -14  -5  -3    8.94    4.97
 -14   5  -3    5.24    7.66
  14   5   3   -4.04    6.36
  14  -5   3    7.07    7.49
 -12   6   3   10.24    8.63
  12  -6  -3   18.37    9.54
 -12  -6   3   11.28    4.63
 -11  -6   3   -2.20    3.60
  11  -6  -3   -4.64    8.30
 -11   6   3   -0.93    7.12
 -10  -6   3    6.84    4.71
  10  -6  -3    9.80    9.44
 -10   6   3   12.38    8.57
  -9  -6   3   26.55    5.55
   9  -6  -3   10.11    8.88
  -9   6   3   11.52    8.52
  -8  -6   3    5.08    3.76
  -8   6   3   -7.13    5.04
   8  -6  -3    2.00    7.03
  -7   6   3   12.70    8.76
  -7  -6   3   18.19    4.78
   7  -6  -3   12.74    7.92
  -7  -6   3   19.90    8.56
   6   6  -3   11.81    6.58
   6  -6  -3   15.90    7.82
  -6   6   3   15.23    7.87
  -6  -6   3   13.02    9.23
  -6  -6   3   27.77    6.37
  -5  -6   3   -0.79    7.65
  -5   6   3   11.94    7.73
  -5  -6   3   19.53    5.66
   5   6  -3    8.42    5.77
   5  -6  -3    5.22    8.13
  -4   6   3    1.90    7.82
   4   6  -3   13.84    6.00
  -4  -6   3   11.87    8.77
   4  -6  -3    9.11    8.06
   3  -6  -3   12.56    7.72
  -3   6   3   38.75   10.67
   3   6  -3   28.29    7.42
  -3  -6   3   31.02    9.91
  -2   6   3    8.00    7.18
   2  -6  -3   -1.57    7.11
   2   6  -3    6.51    2.35
   2   6  -3    2.77    5.46
  -2  -6   3   -5.95    7.02
   1   6  -3    8.21    6.44
  -1   6   3    5.10    6.44
  -1  -6   3    6.74    7.84
   1  -6  -3   10.87    8.40
   0   6   3  196.22   17.66
   0  -6   3  211.88   15.50
   0  -6  -3  200.96   14.01
   0   6  -3  174.30   13.81
  -1  -6  -3   -0.34    7.23
   1  -6   3    9.40    7.54
  -1   6  -3   -4.07    5.50
   1   6   3    1.91    6.61
  -1  -6  -3    2.63    2.09
   2  -6   3    7.37    8.00
  -2  -6  -3    7.95    2.46
   2   6   3   -5.43    5.93
  -2  -6  -3    4.15    7.32
  -2   6  -3    5.45    6.33
  -3  -6  -3   -5.66    6.29
  -3  -6  -3   -0.16    2.31
  -3   6  -3    4.05    5.94
   3   6   3  -10.00    5.40
   3  -6   3    0.31    8.26
  -4  -6  -3  102.69   11.61
  -4   6  -3  121.14   12.28
  -4  -6  -3  113.25   10.11
   4  -6   3  128.42   14.26
   4   6   3  100.42   12.79
   5  -6   3    1.13    7.63
  -5  -6  -3   11.22    3.09
  -5   6  -3   -2.97    5.99
   5   6   3    2.60    5.57
  -6  -6  -3   13.12    3.65
   6   6   3    6.68    7.04
  -6   6  -3   -3.85    5.84
   6  -6   3   -5.72    7.42
   7   6   3   12.36    6.90
   7  -6   3    2.47    8.82
  -7   6  -3   16.28    8.44
  -7  -6  -3   -6.41    3.06
   8   6   3    9.24    6.11
  -8  -6  -3   19.21    5.53
   8  -6   3   12.65    9.09
  -8   6  -3    9.30    7.65
  -9  -6  -3    6.09    4.53
  -9   6  -3    8.06    8.04
   9  -6   3    4.14    8.33
   9   6   3   -1.94    6.97
 -10  -6  -3    2.31    4.42
  10   6   3    6.05    6.65
  10  -6   3    4.58    8.42
 -10   6  -3   14.77    8.37
  11   6   3   20.19    8.84
 -11  -6  -3   25.45    5.65
 -11   6  -3   23.32    9.05
  11  -6   3   26.54   11.05
  12  -6   3   -0.71    9.99
  12   6   3    0.83    5.50
 -12   6  -3   -0.93    7.82
 -12  -6  -3   -2.04    4.26
   8  -7  -3    2.50    9.75
  -8   7   3   -2.75    7.12
  -8  -7   3   11.97    3.71
   7  -7  -3    8.65   10.70
  -7   7   3    6.61    8.09
   6  -7  -3    3.09    9.33
  -6   7   3    0.44    6.58
  -5   7   3    6.74    6.91
   5   7  -3   24.66    4.96
   5  -7  -3    6.60    9.42
  -5  -7   3    3.64    9.10
  -4  -7   3   12.54    9.70
   4  -7  -3    1.64    8.85
  -4   7   3   11.99    8.36
   3   7  -3    1.83    5.68
  -3   7   3    6.76    7.80
  -3  -7   3   -7.06    8.77
   3  -7  -3    0.43    8.37
  -2  -7   3   -7.85    8.88
   2  -7  -3    7.24    9.05
  -2   7   3    0.43    6.65
   2   7  -3   -4.06    6.11
  -1   7   3    6.72    7.72
   1  -7  -3   -4.51    7.77
  -1  -7   3    4.19    8.95
   1   7  -3    3.14    5.38
   0   7  -3    6.11    6.41
   0   7   3    4.76    7.00
   0  -7   3   -5.10    7.70
   0  -7  -3   -2.05    8.39
   1   7   3    3.99    5.53
  -1  -7  -3   -6.44    7.96
  -1   7  -3    6.24    7.01
   1  -7   3    2.33    8.72
  -2  -7  -3    4.76    8.82
   2   7   3    0.95    6.30
   2  -7   3   -3.22    7.18
  -2   7  -3    5.85    7.60
   3  -7   3   -9.18    8.71
  -3   7  -3    6.35    6.09
   3   7   3    7.87    6.41
   4  -7   3   23.31   10.01
  -4   7  -3    6.75    7.05
   4   7   3    1.24    5.53
   5  -7   3   -3.34    9.02
  -5   7  -3   -2.92    6.22
  -5  -7  -3    7.46    3.42
   5   7   3    5.74    7.41
  -6   7  -3    2.85    5.08
   6  -7   3   18.21   11.01
  -6  -7  -3    6.76    3.28
   6   7   3   -2.51    6.07
  -7  -7  -3    5.77    3.52
   7  -7   3   -1.63    9.87
   7   7   3    0.43    7.38
  -7   7  -3   -8.60    6.07
   8  -7   3   -1.33   10.32
  -8  -7  -3    0.49    3.72
   8   7   3    3.47    7.63
  -8   7  -3    2.51    6.42
 -19   0   4    5.51    8.65
 -18   0   4    2.42    7.69
  17   0  -4   -0.86    6.00
 -17   0   4    6.85    7.50
 -16   0   4    6.85    2.01
 -16   0   4   -0.89    6.56
  16   0  -4  -11.10    3.65
 -15   0   4    4.09    5.74
  15   0  -4   -9.91    4.74
 -15   0   4   14.81    3.01
 -14   0   4    6.45    6.21
 -14   0   4   12.89    3.28
 -13   0   4   38.58    7.66
 -13   0   4   30.55    5.97
 -13   0   4   21.92    7.67
 -12   0   4   11.48    6.14
 -12   0   4    7.53    2.81
 -12   0   4   17.60    6.44
 -11   0   4  137.50   10.61
 -11   0   4  147.50   10.46
 -11   0   4  148.80   10.83
 -10   0   4   19.45    6.10
 -10   0   4   26.19    6.25
  -9   0   4  457.48   15.67
  -9   0   4  489.59   18.04
  -9   0   4  472.15   15.69
  -8   0   4  309.65   13.03
  -8   0   4  299.73   12.60
  -8   0   4  303.85   13.62
  -7   0   4    0.96    4.18
  -7   0   4    7.49    3.58
  -7   0   4    6.07    3.47
  -6   0   4  825.29   16.63
  -6   0   4  821.62   17.64
  -6   0   4  824.60   20.51
  -5   0   4   83.37    6.24
  -5   0   4   85.96    7.18
  -5   0   4   80.30    7.83
   4   0  -4 2013.10   28.52
  -4   0   4 1947.40   24.37
  -4   0   4 2035.82   22.97
  -3   0   4   14.96    3.23
  -3   0   4   13.51    4.18
   3   0  -4   16.30    3.84
   2   0  -4  359.12   10.23
  -2   0   4  346.34    8.95
  -1   0   4  251.00    6.93
  -1   0   4  260.04    5.31
   1   0  -4  243.72    8.19
   0   0  -4  176.43    7.24
   0   0   4  185.19    5.12
   1   0   4  147.92    4.57
  -1   0  -4  141.04    7.74
   1   0   4  156.84    5.88
  -2   0  -4   16.64    3.44
   2   0   4   21.16    2.81
  -2   0  -4   15.95    4.57
   3   0   4   37.16    3.56
  -3   0  -4   37.02    5.89
  -3   0  -4   37.91    4.80
   4   0   4  737.53   10.96
  -4   0  -4  715.52   15.61
  -4   0  -4  703.08   17.91
  -5   0  -4  439.95   15.18
  -5   0  -4  438.47   13.39
   5   0   4  447.55    9.49
  -6   0  -4  215.80   10.42
   6   0   4  208.87    7.62
  -6   0  -4  208.15   11.46
  -7   0  -4   14.78    4.38
  -7   0  -4    7.70    4.44
   7   0   4    4.98    3.42
  -8   0  -4    2.18    2.18
   8   0   4   -4.00    3.24
  -8   0  -4   -2.34    4.04
   9   0   4   52.87    5.99
  -9   0  -4   53.80    7.84
  -9   0  -4   73.13    7.66
 -10   0  -4   15.84    5.27
  10   0   4   12.19    4.55
 -10   0  -4   16.14    6.26
 -11   0  -4    5.76    6.08
  11   0   4    3.30    3.85
 -11   0  -4    6.90    3.96
 -12   0  -4  309.99   17.70
  12   0   4  325.49   13.29
 -12   0  -4  309.54   16.80
 -13   0  -4   68.41    7.01
 -13   0  -4   58.86   10.52
  13   0   4   49.93    7.67
 -14   0  -4   69.15   11.13
 -14   0  -4   55.52    6.61
 -15   0  -4   19.55    8.62
 -15   0  -4    7.71    2.94
 -16   0  -4   14.22    2.87
 -16   0  -4   23.02    9.48
  19  -1  -4    8.27    6.08
 -19   1   4   -8.09    8.67
  18   1  -4   21.55    8.66
 -18  -1   4   49.35    8.04
  18  -1  -4   23.44    9.14
 -18   1   4   26.56   10.66
  17   1  -4    1.36    4.77
  17  -1  -4    5.36    6.74
 -17  -1   4   -1.47    2.51
 -17   1   4   -7.72    5.54
  16   1  -4   -1.29    4.59
  16  -1  -4    8.09    7.19
 -16  -1   4   14.42    3.28
 -16  -1   4    6.02    7.27
 -16   1   4   13.08    8.18
 -15  -1   4    3.77    3.41
 -15  -1   4   -4.55    5.42
  15  -1  -4    2.71    5.98
 -15   1   4   -1.55    5.09
 -14  -1   4   70.64    9.89
 -14  -1   4   70.88    8.65
 -14   1   4   67.91   11.17
  14  -1  -4   59.67    9.19
  13  -1  -4   10.91    7.13
 -13  -1   4   14.12    5.35
 -13   1   4   15.41    7.25
 -13  -1   4   10.09    6.89
 -13   1   4    9.24    1.46
 -13  -1   4   12.56    5.80
 -12  -1   4   16.73    6.38
 -12  -1   4   13.88    6.32
  12  -1  -4   15.84    7.03
 -12  -1   4   30.32    7.36
 -12   1   4    8.91    6.75
 -11   1   4   34.83    3.88
 -11  -1   4   31.31    7.78
  11  -1  -4   22.47    7.80
 -11   1   4   31.87    8.21
 -11  -1   4   32.20    6.52
 -11  -1   4   25.31    6.54
  10  -1  -4   27.49    6.81
 -10   1   4   29.14    6.83
 -10   1   4   27.29    3.12
 -10  -1   4   31.84    6.27
 -10  -1   4   28.78    7.26
 -10  -1   4   30.72    6.25
  -9   1   4   50.64    7.92
  -9  -1   4   60.73    9.61
  -9  -1   4   62.36    7.25
  -9  -1   4   61.72    6.80
  -8   1   4   61.56    7.93
  -8  -1   4   57.81    7.06
  -8  -1   4   60.63    9.29
  -8  -1   4   59.76    6.35
   7  -1  -4  100.15    5.89
  -7  -1   4  104.51    8.16
  -7  -1   4  102.68    7.52
  -7   1   4   84.13    8.19
  -7  -1   4  106.18    9.96
  -7   1   4   90.36    8.01
  -6   1   4    9.61    4.67
  -6   1   4   10.81    4.84
   6  -1  -4   13.34    2.33
  -6  -1   4    5.41    4.77
  -6  -1   4    8.38    3.42
  -6  -1   4   11.46    4.49
  -5   1   4  239.28   10.11
  -5  -1   4  233.64   12.89
  -5   1   4  247.75   10.46
   5  -1  -4  250.09    8.12
  -5  -1   4  237.50    9.73
  -4   1   4  603.11   14.26
  -4  -1   4  595.37   18.30
  -4  -1   4  600.73   13.66
   4  -1  -4  589.99   11.73
   4   1  -4  609.57   10.69
  -4   1   4  604.44   14.35
  -3  -1   4   72.98    7.91
  -3   1   4   62.78    6.14
  -3   1   4   61.66    5.79
   3   1  -4   53.87    3.76
   3  -1  -4   51.02    3.88
  -3  -1   4   69.70    6.55
   2  -1  -4  114.64    5.98
   2   1  -4  117.34    8.20
  -2  -1   4  108.68    7.21
   2   1  -4  124.77    3.66
  -2   1   4  114.11    7.08
  -2   1   4  124.04    7.00
   1  -1  -4  380.45   10.31
   1   1  -4  399.94   12.35
  -1  -1   4  400.24   10.10
   1   1  -4  417.51    6.76
  -1   1   4  410.33   10.62
   0   1  -4    0.53    2.27
   0  -1  -4   -2.60    2.85
   0  -1   4   -0.47    3.61
   0  -1  -4   -3.86    3.55
   0   1   4    1.29    3.36
   0   1  -4   -0.57    3.60
  -1  -1  -4 1136.41   21.36
  -1   1  -4 1146.58   19.27
  -1   1  -4 1233.98   16.16
   1   1   4 1263.11   19.06
  -1  -1  -4 1242.31   12.97
   1  -1   4 1230.91   16.96
  -2   1  -4  153.56    6.95
   2  -1   4  148.06    7.10
   2   1   4  147.75    7.90
  -2   1  -4  130.69    8.05
  -2  -1  -4  133.21    9.44
  -3   1  -4   99.25    6.96
   3   1   4  107.38    7.44
  -3  -1  -4  104.75    9.42
   3  -1   4  108.79    6.57
  -3   1  -4   96.38    6.79
   4   1   4   11.76    4.11
  -4   1  -4    7.91    4.03
   4  -1   4   10.43    4.01
  -4   1  -4    7.12    3.39
  -4  -1  -4    7.60    4.76
  -5  -1  -4   16.88    5.37
  -5   1  -4   16.45    3.88
   5   1   4   11.43    4.46
   5  -1   4   14.81    4.21
  -5   1  -4   10.51    4.31
  -6   1  -4   58.91    5.14
   6   1   4   55.19    7.01
   6  -1   4   63.35    6.14
  -6  -1  -4   67.93    8.40
  -6   1  -4   48.20    6.71
   7   1   4   13.98    5.39
  -7   1  -4   18.02    3.71
  -7  -1  -4    9.73    5.43
   7  -1   4   13.06    4.10
  -7   1  -4    9.86    5.01
   8  -1   4   81.46    6.79
   8   1   4   63.36    8.36
  -8   1  -4   72.45    5.59
   8   1   4   63.09    5.57
  -8   1  -4   64.23    8.34
  -8  -1  -4   75.91   10.11
  -9   1  -4  166.16   12.21
   9   1   4  155.25    7.49
   9   1   4  157.39   12.10
  -9  -1  -4  164.95   12.85
  -9   1  -4  169.43    9.68
   9  -1   4  187.09    9.57
 -10   1  -4   22.60    7.07
 -10  -1  -4   30.02    7.43
  10   1   4   22.15    4.79
  10  -1   4   26.16    4.99
 -10   1  -4   29.26    5.18
  10   1   4   18.98    6.97
  11  -1   4   10.82    4.52
  11   1   4    3.40    5.86
 -11   1  -4   10.62    2.45
  11   1   4   16.75    4.82
 -11  -1  -4    6.92    3.45
 -11   1  -4   -0.43    5.59
 -12   1  -4   32.25    8.64
 -12  -1  -4   42.23    9.59
  12   1   4   26.91    8.55
 -12   1  -4   41.80    4.35
  12  -1   4   42.41    6.28
 -13   1  -4    4.07    1.61
 -13  -1  -4    1.50    2.69
  13   1   4    0.53    6.40
 -13   1  -4    6.59    7.20
  13  -1   4   13.49    5.51
 -14   1  -4    7.38    7.52
 -14  -1  -4   13.08    5.44
  14   1   4    2.67    7.12
 -15   1  -4    0.44    5.40
 -15  -1  -4    8.12    3.09
  15   1   4   -3.18    6.34
  16   1   4   25.04    9.07
 -16   1  -4   14.90    8.77
 -16  -1  -4   15.56    4.56
  17   1   4   -0.78    6.08
 -17  -1  -4    5.23    2.82
 -17   1  -4    6.60    7.80
 -18   1  -4    5.95    9.16
  18   1   4   30.19   11.69
 -18  -1  -4   20.93    3.06
 -18  -2   4   54.03    9.25
  18  -2  -4   43.22   10.33
 -18   2   4   47.37   13.02
  17  -2  -4   11.29    7.72
 -17   2   4    7.98    8.79
 -17  -2   4   10.91    2.85
 -16  -2   4   18.01    4.89
  16   2  -4   25.33    7.43
  16  -2  -4   16.88    9.78
 -16   2   4   27.68    9.85
  15  -2  -4    3.67    6.68
  15   2  -4   -0.51    4.49
 -15   2   4   -1.58    6.34
 -15  -2   4    1.41    2.98
 -14  -2   4    3.65    6.27
  14  -2  -4    2.92    6.77
  14   2  -4    4.24    3.99
 -14  -2   4   13.32    4.29
 -14   2   4   16.64    7.60
  13   2  -4   63.29    8.61
 -13  -2   4   67.52   12.25
  13  -2  -4   71.85   10.91
 -13   2   4   57.25   11.17
 -13  -2   4   63.57    9.70
  12   2  -4   85.02    8.96
 -12  -2   4   93.36    9.91
  12  -2  -4   86.38   11.00
 -12   2   4   92.28   12.14
 -12  -2   4   98.86   14.07
  11   2  -4   24.91    4.96
  11  -2  -4   36.12    8.52
 -11  -2   4   27.17    9.39
 -11   2   4   22.58    8.17
 -11  -2   4   25.14    7.00
 -10  -2   4    9.36    5.30
 -10   2   4    5.04    5.87
 -10  -2   4   13.31    6.36
  10   2  -4    2.63    2.97
  10  -2  -4    0.01    5.46
   9  -2  -4  288.46    8.31
  -9  -2   4  300.13   18.26
   9  -2  -4  298.21   14.52
  -9   2   4  312.91   15.52
  -9  -2   4  308.13   13.42
   9   2  -4  302.48   12.45
   8   2  -4 1080.21   22.09
  -8  -2   4 1049.90   32.00
  -8   2   4 1102.93   26.67
  -8  -2   4 1111.32   22.71
   8  -2  -4 1064.61   24.68
   7  -2  -4   91.18    9.15
  -7   2   4   85.00    9.02
   7   2  -4   84.64    6.49
  -7  -2   4   80.68    7.92
  -7  -2   4   88.94   11.02
  -6  -2   4   35.05    5.90
  -6  -2   4   33.48    7.83
   6   2  -4   41.99    4.55
   6  -2  -4   43.14    6.67
  -6   2   4   45.98    7.19
   5  -2  -4   18.17    5.35
  -5   2   4   16.54    5.41
   5   2  -4   26.57    4.04
  -5  -2   4   30.29    7.04
  -5  -2   4   19.86    5.36
  -4  -2   4   25.09    6.62
  -4   2   4   19.28    5.42
   4  -2  -4   26.43    5.30
   4   2  -4   21.48    3.51
  -4  -2   4   22.36    4.85
   3  -2  -4   44.73    6.02
  -3   2   4   47.42    6.68
  -3  -2   4   50.43    7.97
  -3  -2   4   50.12    6.01
   3   2  -4   46.02    4.33
   3  -2  -4   50.91    2.75
   2   2  -4   62.69    5.02
   2  -2  -4   80.17    4.69
  -2  -2   4   73.89    6.69
   2  -2  -4   73.79    6.53
  -2   2   4   70.52    7.00
   1  -2  -4   46.71    5.20
   1   2  -4   29.58    5.27
  -1  -2   4   35.91    5.49
   1  -2  -4   43.58    4.96
  -1   2   4   37.69    5.66
   1   2  -4   33.11    4.06
   0   2   4 1347.90   23.52
   0   2  -4 1321.09   19.12
   0  -2  -4 1328.15   23.98
   0   2  -4 1282.13   23.07
   0  -2   4 1296.79   20.96
   0  -2  -4 1330.62   17.98
  -1   2  -4   22.23    4.00
   1  -2   4   12.00    4.71
  -1   2  -4   20.48    4.16
  -1  -2  -4   19.25    4.84
   1   2   4   16.87    4.64
  -1  -2  -4   24.10    3.79
   2   2   4   34.97    5.65
  -2  -2  -4   42.96    4.12
  -2   2  -4   41.11    5.09
  -2  -2  -4   47.25    7.19
   2  -2   4   32.80    5.69
  -2   2  -4   34.31    4.37
   3  -2   4   18.09    5.17
  -3  -2  -4   18.31    5.77
  -3   2  -4   22.17    4.69
  -3  -2  -4   22.03    3.20
  -3   2  -4   32.31    3.38
   3   2   4   18.66    4.96
   4   2   4  295.31   12.89
  -4   2  -4  303.60   11.92
  -4  -2  -4  296.89   14.96
  -4   2  -4  310.87    9.22
   4  -2   4  304.86   11.65
  -4  -2  -4  316.34    7.26
   5   2   4   -2.91    3.57
  -5  -2  -4   -0.79    2.36
  -5   2  -4    1.21    4.19
  -5  -2  -4   -3.18    4.21
   5  -2   4   -1.78    4.50
  -6  -2  -4   74.65    9.70
   6   2   4   70.72    8.20
  -6   2  -4   74.78    8.33
  -6   2  -4   78.45    4.52
   6  -2   4   79.94    8.15
  -6  -2  -4   59.14    4.65
   7  -2   4   -1.76    4.37
  -7  -2  -4   -0.14    4.55
  -7  -2  -4   -3.90    2.60
   7   2   4    0.68    3.97
  -7   2  -4    4.76    1.34
  -7   2  -4    2.36    5.05
  -8   2  -4  343.71   16.06
   8  -2   4  326.58   14.07
   8   2   4  313.97   15.43
  -8  -2  -4  322.71    8.92
  -8  -2  -4  310.01   18.16
  -8   2  -4  312.06   10.72
  -9   2  -4   22.71    2.22
  -9  -2  -4   31.62    8.64
  -9  -2  -4   26.27    4.02
   9  -2   4   19.23    6.10
  -9   2  -4   24.57    7.32
   9   2   4   17.15    6.76
 -10  -2  -4   70.30   12.08
 -10   2  -4   60.16    3.94
  10  -2   4   68.82    9.18
 -10   2  -4   70.59   10.29
  10   2   4   61.68    9.65
  11  -2   4   -1.09    5.25
  11   2   4   -3.81    5.60
 -11  -2  -4   -3.81    4.03
 -11   2  -4    4.47    6.34
  12   2   4   51.71    9.65
 -12  -2  -4   80.69   13.09
  12  -2   4   60.02    8.95
 -12   2  -4   53.29   10.36
 -13   2  -4   -3.16    5.48
 -13  -2  -4    4.26    5.33
  13  -2   4    2.54    6.30
  13   2   4    2.60    6.65
 -14  -2  -4   39.73   10.54
  14  -2   4   22.92    8.05
  14   2   4   16.16    8.54
 -14   2  -4   33.34    9.58
  15  -2   4   36.61    8.71
 -15  -2  -4   38.18    8.14
  15   2   4   28.14    8.52
 -15   2  -4   36.49   10.42
  16   2   4    2.29    5.76
 -16   2  -4    2.60    6.60
 -16  -2  -4    4.03    2.93
  16  -2   4    5.04    7.23
  17   2   4    9.29    6.52
 -17   2  -4   12.63    9.53
 -17  -2  -4   20.24    3.37
  18   2   4   35.50   11.29
 -18   2  -4   19.88   10.63
 -18  -2  -4   21.76    5.65
 -17   3   4    7.23    9.53
 -17  -3   4    7.22    3.35
  17  -3  -4   -2.26    6.78
 -16  -3   4  103.68   11.20
  16  -3  -4  100.17   13.72
 -16   3   4  119.64   16.05
  15  -3  -4    6.29    7.35
 -15  -3   4   -3.26    3.15
 -15   3   4    3.48    7.77
  14  -3  -4   37.92    9.04
 -14   3   4   37.35    9.98
  14   3  -4   37.24    7.00
 -14  -3   4   27.59    8.07
 -13  -3   4    9.05    6.98
 -13   3   4   12.11    8.54
  13   3  -4   20.63    6.53
 -13  -3   4   14.73    8.27
  13  -3  -4   -3.94    7.79
 -12  -3   4   74.99    9.58
 -12  -3   4   85.03   14.10
  12  -3  -4   47.10    9.97
 -12   3   4   59.16   11.28
  12   3  -4   73.28    8.72
 -11  -3   4   41.19   10.61
 -11   3   4   36.68    9.26
  11   3  -4   34.89    6.36
 -11  -3   4   31.31    7.27
  11  -3  -4   40.18    8.90
 -10  -3   4   35.93    7.32
  10  -3  -4   28.01    8.58
  10   3  -4   30.52    5.40
 -10  -3   4   30.55    9.78
 -10   3   4   22.08    8.08
   9  -3  -4   28.39    8.28
  -9   3   4   27.11    8.29
  -9  -3   4   27.64    9.01
   9   3  -4   33.52    6.00
  -9  -3   4   36.11    7.00
  -8  -3   4    1.93    4.74
   8  -3  -4   -3.94    5.41
  -8  -3   4    2.15    4.38
  -8   3   4   -0.33    5.19
   8   3  -4    8.29    3.52
  -7  -3   4  159.49   14.27
   7  -3  -4  171.38   11.53
  -7  -3   4  150.67   10.33
  -7   3   4  144.41   11.49
   7   3  -4  168.86    9.59
  -6   3   4   17.99    6.21
   6  -3  -4   17.21    6.04
  -6  -3   4   20.50    5.54
  -6  -3   4   16.05    6.89
   6   3  -4   19.35    4.39
  -5  -3   4    0.04    4.78
  -5   3   4   -1.18    4.93
   5   3  -4   -0.21    2.61
   5  -3  -4   -1.47    4.76
  -5  -3   4   -1.27    3.97
  -4  -3   4   93.32    8.77
   4  -3  -4   92.91    8.42
   4   3  -4   86.36    7.09
  -4   3   4  110.80    9.76
  -4  -3   4   96.60   10.26
  -3  -3   4   49.35    8.03
  -3   3   4   43.28    7.27
   3  -3  -4   42.73    6.48
   3   3  -4   46.55    5.63
  -3  -3   4   39.67    6.57
   3  -3  -4   46.26    2.92
   2   3  -4   -0.60    3.21
   2  -3  -4    0.15    4.19
  -2   3   4   -4.73    4.29
  -2  -3   4   -6.28    4.49
  -2  -3   4    0.38    3.56
   1  -3  -4    5.60    4.63
   1   3  -4    8.94    3.98
  -1  -3   4    4.66    5.05
  -1   3   4    3.89    4.84
   1   3  -4    7.63    3.78
   1  -3  -4    7.53    2.00
   0   3  -4   15.70    3.59
   0   3   4    8.00    5.17
   0  -3   4   11.76    5.53
   0  -3  -4   16.79    4.69
   0  -3  -4   19.11    4.21
   0   3  -4   17.22    4.45
  -1   3  -4   -1.05    3.40
  -1  -3  -4    5.93    2.95
   1   3   4    3.15    4.56
  -1   3  -4    5.84    1.77
   1  -3   4   -3.24    4.64
  -1  -3  -4    3.09    4.01
  -2  -3  -4    6.38    3.88
  -2  -3  -4    4.17    4.28
   2  -3   4    5.66    5.30
   2   3   4    5.38    4.83
  -2   3  -4    3.51    4.17
  -2   3  -4    8.27    1.89
  -3  -3  -4   87.61    9.37
  -3  -3  -4   84.79    6.20
   3   3   4   79.83    8.50
  -3   3  -4   92.15    5.19
  -3   3  -4   78.95    7.87
   3  -3   4   79.18    8.30
   4  -3   4    0.48    5.28
  -4  -3  -4    4.75    3.44
   4   3   4   -2.72    3.80
  -4   3  -4    1.38    4.18
  -4  -3  -4    3.39    3.92
  -4   3  -4    1.88    0.73
  -5   3  -4    1.45    4.62
  -5   3  -4    0.55    0.68
  -5  -3  -4    1.65    3.23
  -5  -3  -4    4.75    5.61
   5   3   4    3.74    4.88
   5  -3   4    1.59    5.50
  -6   3  -4   30.00    6.84
  -6  -3  -4   27.66    4.57
   6   3   4   29.44    6.95
  -6  -3  -4   29.09    8.12
   6  -3   4   25.45    6.76
  -6   3  -4   30.51    1.94
  -7  -3  -4   -4.18    2.92
   7  -3   4    3.83    6.14
  -7  -3  -4    8.36    6.31
  -7   3  -4   -0.99    0.71
  -7   3  -4   -3.81    5.28
   7   3   4   -3.79    4.32
   8   3   4   14.46    6.87
  -8   3  -4   16.85    7.31
   8  -3   4   14.99    6.98
  -8  -3  -4   21.97    4.00
  -8  -3  -4   18.25    7.65
  -9  -3  -4    2.70    6.36
   9  -3   4    9.94    7.09
   9   3   4   -5.56    4.48
  -9   3  -4   -1.60    6.11
  10   3   4   36.06    8.87
 -10  -3  -4   43.49   10.32
 -10   3  -4   34.69    8.66
  10  -3   4   32.65    8.63
 -11  -3  -4   -1.38    4.85
 -11   3  -4    9.98    7.48
  11  -3   4   -8.81    5.10
  11   3   4   -2.51    4.91
 -12  -3  -4   10.43    5.33
 -12   3  -4    9.87    7.63
  12   3   4   10.58    6.75
  12  -3   4    9.39    7.52
 -13   3  -4    6.43    6.20
  13  -3   4   -6.34    5.16
 -13  -3  -4   14.88    5.64
  13   3   4    7.96    6.12
 -14  -3  -4    9.37    4.67
 -14   3  -4   10.03    8.03
  14   3   4   -0.01    5.57
  14  -3   4   13.78    7.44
  15  -3   4    7.18    8.18
 -15  -3  -4   15.32    4.80
 -15   3  -4    6.53    7.28
  15   3   4   13.44    7.46
  16   3   4   -2.82    6.70
 -16  -3  -4   20.10    7.04
 -16   3  -4   -2.12    7.33
  16  -3   4   12.89    8.11
  17   3   4    5.59    7.05
 -17  -3  -4   -0.49    3.61
 -17   3  -4   12.91    9.92
  17  -3   4   15.73    8.79
  16  -4  -4   23.76    9.17
 -16  -4   4   13.08    4.30
 -16   4   4   27.37   10.96
 -15  -4   4   16.26    4.18
 -15   4   4    4.84    8.46
  15  -4  -4   -4.92    7.12
 -14   4   4    7.36    8.86
 -14  -4   4   21.51    7.57
  14  -4  -4   16.74    9.11
 -13   4   4   -9.30    6.26
 -13  -4   4    9.95    5.23
  13  -4  -4    4.59    7.99
  12  -4  -4   -6.60    6.88
 -12   4   4   15.09    7.73
 -12  -4   4    4.99    4.15
 -11  -4   4   -2.56    6.47
  11  -4  -4   -3.86    7.42
 -11   4   4    5.72    7.83
  11   4  -4    5.47    5.21
 -11  -4   4   17.45    6.87
  10   4  -4   -1.29    4.14
 -10   4   4    2.01    6.53
 -10  -4   4    8.53    6.19
  10  -4  -4    2.11    6.75
 -10  -4   4    6.94    5.59
  -9  -4   4   -4.47    5.73
   9   4  -4    8.79    5.54
   9  -4  -4   -5.89    6.53
  -9  -4   4    1.64    6.99
  -9   4   4    6.74    6.69
   8   4  -4  242.44   12.93
  -8  -4   4  207.00   17.16
   8  -4  -4  224.66   14.43
  -8   4   4  226.63   15.44
  -8  -4   4  236.25   13.42
  -7   4   4    1.17    6.41
   7   4  -4    3.60    4.38
  -7  -4   4    2.63    7.50
   7  -4  -4    2.28    6.31
  -7  -4   4   13.10    5.73
   6   4  -4    3.25    4.07
  -6  -4   4   -3.45    4.96
  -6   4   4    5.65    6.28
  -6  -4   4   -0.48    4.46
   6  -4  -4    4.34    6.54
   5   4  -4    4.29    3.51
  -5  -4   4    3.32    5.37
   5  -4  -4    3.84    6.05
  -5   4   4    8.25    6.02
  -5  -4   4    1.89    5.01
   4   4  -4  120.86    9.02
   4  -4  -4  121.79   10.40
  -4  -4   4  117.26    9.99
  -4  -4   4  123.38   11.01
  -4   4   4  116.37   11.08
  -3   4   4   39.20    8.00
  -3  -4   4   42.91    8.02
   3  -4  -4   30.47    2.10
   3  -4  -4   36.18    6.80
  -3  -4   4   29.13    7.12
   3   4  -4   36.39    5.80
  -2  -4   4   -1.95    5.16
   2  -4  -4   -4.18    4.93
   2   4  -4    1.79    3.23
  -2   4   4    0.38    5.19
   1  -4  -4   82.02    8.17
   1   4  -4   79.31    7.46
   1  -4  -4   84.34    5.69
   1   4  -4   78.14    7.45
  -1  -4   4   80.57    9.01
  -1   4   4   76.76    9.51
   0  -4  -4   13.52    3.07
   0  -4  -4    5.94    4.92
   0   4  -4   19.77    3.50
   0   4   4   12.52    5.91
   0  -4   4    4.84    5.57
   0   4  -4   16.73    5.32
  -1  -4  -4   46.84    6.51
  -1   4  -4   52.78    4.07
   1  -4   4   51.30    8.40
  -1  -4  -4   55.68    5.40
   1   4   4   43.02    7.89
  -1   4  -4   38.83    6.32
  -2  -4  -4   -0.72    3.89
  -2  -4  -4    1.28    2.10
   2   4   4   -0.33    4.96
   2  -4   4    7.45    6.42
  -2   4  -4    0.81    4.47
  -2   4  -4    1.29    1.12
   3  -4   4   18.18    7.16
   3   4   4   21.09    6.96
  -3  -4  -4   27.95    6.85
  -3   4  -4   23.57    6.38
  -3  -4  -4   32.71    5.77
  -3   4  -4   19.79    2.34
  -4  -4  -4   22.45    5.46
  -4   4  -4   14.55    6.00
   4   4   4   14.77    6.85
  -4   4  -4   19.98    1.72
   4  -4   4   12.71    6.69
  -4  -4  -4   32.47    7.95
  -5  -4  -4    5.21    4.33
  -5   4  -4    8.07    6.45
  -5  -4  -4    8.51    6.70
   5   4   4   10.26    6.41
   5  -4   4    8.48    7.15
  -6  -4  -4   45.33    6.11
  -6  -4  -4   66.49   12.32
   6   4   4   53.92    9.30
   6  -4   4   52.60    9.70
  -6   4  -4   52.87    9.09
   7  -4   4   64.79    9.84
   7   4   4   73.16   10.40
  -7   4  -4   70.49   10.33
  -7  -4  -4   90.82   14.36
  -8  -4  -4    2.60    4.58
   8   4   4    2.72    6.58
  -8   4  -4   -1.12    5.75
   8  -4   4   11.14    6.78
  -9  -4  -4   -2.06    5.86
   9   4   4    7.14    5.97
   9  -4   4    4.07    7.73
  -9   4  -4    1.99    6.77
 -10  -4  -4   48.30   11.62
  10  -4   4   36.15    8.87
 -10   4  -4   43.78    9.84
  10   4   4   43.49    9.89
  11   4   4   64.67   10.86
 -11   4  -4   70.12   12.20
  11  -4   4   55.01   11.19
 -11  -4  -4   67.73   13.60
 -12  -4  -4    4.28    4.35
  12  -4   4   16.57    7.59
  12   4   4    1.18    6.96
 -12   4  -4    0.65    7.78
 -13  -4  -4   15.84    6.18
  13   4   4   18.87    7.97
  13  -4   4   17.39    8.67
 -13   4  -4   10.57    6.37
  14   4   4    0.58    5.18
 -14  -4  -4   20.60    6.26
 -14   4  -4    7.86    8.28
  14  -4   4    0.14    7.43
 -15  -4  -4    2.89    4.04
  15  -4   4   -5.30    5.65
 -15   4  -4   -1.02    7.05
  15   4   4    5.82    7.38
 -16  -4  -4   15.81    5.14
 -16   4  -4   -0.51    8.61
  16   4   4    6.33    7.44
  16  -4   4   11.23   10.07
 -14  -5   4   29.62    7.52
 -14   5   4   11.37    8.82
  14  -5  -4   14.71    8.65
 -13   5   4   12.54    7.92
  13  -5  -4    2.65    6.94
 -13  -5   4    3.73    4.44
 -12  -5   4   20.60    5.83
 -12   5   4   10.40    8.42
  12  -5  -4    3.89    8.15
 -11  -5   4   23.42    6.86
 -11   5   4   18.02    9.05
  11  -5  -4   -0.28    6.56
 -10  -5   4   14.88    5.99
  10  -5  -4   -3.42    7.48
 -10   5   4   -5.42    6.69
  -9  -5   4   -2.73    6.98
  -9   5   4    2.11    7.11
   9  -5  -4   12.55    8.15
  -9  -5   4   10.50    6.52
  -8  -5   4   28.25    8.30
   8  -5  -4   13.33    8.34
  -8   5   4   11.01    8.75
   8   5  -4   14.54    5.95
  -8  -5   4   21.30    6.91
   7  -5  -4    4.06    7.06
  -7  -5   4    7.06    6.62
  -7   5   4   11.21    7.29
   7   5  -4    4.98    5.25
  -7  -5   4   10.59    6.80
   6   5  -4   61.07    8.34
   6  -5  -4   51.74   10.04
  -6  -5   4   64.28    9.88
  -6   5   4   57.79   10.87
  -6  -5   4   75.55    9.46
  -5   5   4   18.89    8.17
  -5  -5   4    9.26    6.23
  -5  -5   4   11.35    6.81
   5   5  -4    5.93    5.01
   5  -5  -4    6.64    6.58
   4  -5  -4  158.55   12.62
  -4  -5   4  168.93   13.07
  -4  -5   4  161.38   12.52
   4   5  -4  168.55   11.96
  -4   5   4  152.73   13.47
   3  -5  -4  105.08   11.05
   3   5  -4  115.85   10.12
  -3  -5   4  108.10   11.45
  -3   5   4   90.37   11.74
   2  -5  -4  107.56   10.47
   2   5  -4  116.07    9.87
  -2   5   4  130.68   13.01
  -2  -5   4  122.69   11.62
   2   5  -4  107.35   10.51
  -1  -5   4   95.43   11.39
  -1   5   4   73.32   10.83
   1  -5  -4   76.65    5.48
   1   5  -4   79.22    9.24
   1   5  -4   74.94    7.14
   1  -5  -4   74.48    9.55
   0  -5  -4    3.12    5.59
   0   5   4    1.69    6.51
   0   5  -4    1.96    4.63
   0   5  -4    0.36    1.49
   0  -5   4    5.67    7.40
   0  -5  -4    5.72    1.73
  -1   5  -4   75.04    5.90
  -1  -5  -4   90.06    9.52
  -1   5  -4   88.95   10.00
  -1  -5  -4   91.82    7.58
   1   5   4   76.52   11.54
   1  -5   4   87.08   11.28
  -2   5  -4   -2.26    1.30
  -2   5  -4    5.40    5.22
  -2  -5  -4   -1.71    5.42
  -2  -5  -4    1.08    2.16
   2   5   4   -0.13    6.45
   2  -5   4    0.63    6.88
   3  -5   4   60.83   10.29
  -3  -5  -4   76.31    8.93
   3   5   4   75.80   11.13
  -3   5  -4   85.20   10.40
  -3  -5  -4   85.05    8.50
  -4   5  -4    1.16    6.23
   4  -5   4   10.12    7.52
  -4  -5  -4   -0.29    5.21
   4   5   4   -1.95    6.27
  -4  -5  -4   13.07    4.70
  -5  -5  -4    1.00    5.30
   5  -5   4    0.84    7.59
   5   5   4   -1.37    5.71
  -5  -5  -4   10.61    4.93
  -5   5  -4    0.70    5.80
   6  -5   4    2.04    7.21
  -6   5  -4    2.01    6.48
  -6  -5  -4    2.19    4.88
   6   5   4    2.85    5.77
  -7  -5  -4   14.01    6.55
   7   5   4    6.34    6.68
   7  -5   4   10.80    8.05
  -7   5  -4    6.82    7.23
   8  -5   4   -4.26    8.32
  -8   5  -4    6.64    7.43
   8   5   4    1.78    5.88
  -8  -5  -4   17.31    6.34
  -9   5  -4   17.35    8.24
   9  -5   4    6.31    7.99
  -9  -5  -4   17.63    6.63
   9   5   4    3.39    5.81
 -10  -5  -4   16.96    7.75
  10   5   4   -4.01    5.99
  10  -5   4    7.40    8.28
 -10   5  -4   19.87    9.07
 -11  -5  -4    6.16    3.79
  11   5   4    8.93    7.07
 -11   5  -4    5.22    6.24
  11  -5   4   10.36    7.61
 -12   5  -4   -0.83    7.23
  12   5   4   -0.60    6.51
  12  -5   4    0.97    7.28
 -12  -5  -4    9.43    5.62
  13  -5   4   -5.97    7.27
 -13   5  -4   -0.81    8.23
 -13  -5  -4   -2.83    3.90
  13   5   4    1.30    6.22
  14  -5   4   16.00    7.98
 -14  -5  -4   26.84    6.24
 -14   5  -4    8.00    8.26
  14   5   4   -1.01    6.09
 -12   6   4    3.68    8.95
 -12  -6   4    5.24    4.03
  12  -6  -4   -1.89    9.24
 -11   6   4    5.50    7.49
  11  -6  -4   20.23   10.22
 -11  -6   4    8.15    4.01
 -10   6   4    7.47    7.31
  10  -6  -4    5.14    8.63
 -10  -6   4   16.56    4.75
  -9  -6   4   28.41    5.62
   9  -6  -4   13.22    9.00
  -9   6   4   26.89    9.30
  -8  -6   4   39.78    8.50
   8  -6  -4   32.93    9.25
  -8   6   4   44.83   10.63
  -8  -6   4   38.41    9.55
  -7   6   4   52.22   11.63
   7  -6  -4   50.84   10.88
  -7  -6   4   69.33   11.44
  -7  -6   4   59.02    6.87
  -6   6   4   33.94   10.38
   6  -6  -4   50.65    9.41
  -6  -6   4   42.57    8.16
  -6  -6   4   36.61    9.72
   5   6  -4    4.82    5.28
   5  -6  -4   -0.15    7.31
  -5   6   4  -10.94    5.55
  -5  -6   4    0.87    7.64
   4   6  -4   15.78    7.33
  -4   6   4    8.34    7.65
  -4  -6   4   18.04    8.42
   4  -6  -4   11.88    8.21
  -3   6   4    9.09    8.66
   3   6  -4   19.18    6.42
  -3  -6   4    2.94    7.09
   3   6  -4   13.61    4.98
   3  -6  -4   11.54    7.80
   2   6  -4    0.65    4.75
  -2   6   4    9.14    8.15
  -2  -6   4    6.88    7.70
   2  -6  -4    1.60    6.83
   2   6  -4    2.68    2.56
  -1  -6   4   32.40    9.96
  -1   6   4   19.31    8.29
   1  -6  -4   25.30    8.81
   1   6  -4   30.45    3.47
   1   6  -4   17.64    7.12
   0   6   4  137.48   14.02
   0  -6   4  139.14   13.24
   0  -6  -4  142.74   12.67
   0   6  -4  135.08   12.22
  -1   6  -4   21.64    7.36
  -1  -6  -4   33.06    2.62
   1  -6   4   32.29    8.95
   1   6   4   18.83    7.78
  -1  -6  -4   27.56    8.52
   2   6   4   11.39    7.12
  -2  -6  -4   13.58    3.06
  -2  -6  -4    1.40    7.01
   2  -6   4    8.53    8.81
  -2   6  -4   12.34    7.19
   3   6   4   -1.06    5.77
  -3  -6  -4   -4.64    2.50
  -3  -6  -4   -0.80    7.31
  -3   6  -4    2.43    5.68
   3  -6   4   -1.15    7.90
   4  -6   4   41.93   10.35
  -4  -6  -4   64.34    7.41
  -4   6  -4   59.33    9.82
   4   6   4   64.18   11.29
   5  -6   4   -3.82    7.42
  -5  -6  -4    4.13    3.19
  -5   6  -4    0.39    5.83
   5   6   4   -6.37    6.34
  -6   6  -4    9.33    7.09
   6   6   4   15.28    7.07
   6  -6   4   17.15    9.07
  -6  -6  -4   12.40    3.59
   7  -6   4   10.45    8.12
  -7   6  -4    4.71    7.65
  -7  -6  -4    3.12    3.38
   7   6   4   -2.35    6.15
   8  -6   4   26.28   10.53
   8   6   4   19.21    8.09
  -8   6  -4   20.71    8.86
  -8  -6  -4   25.08    5.71
   9   6   4   10.33    7.87
  -9  -6  -4   30.29    5.98
   9  -6   4   14.55   10.26
  -9   6  -4   -0.28    7.05
  10  -6   4   -3.36    9.01
 -10  -6  -4   24.38    6.04
  10   6   4    9.43    7.25
 -10   6  -4   11.43    8.30
  11  -6   4    8.18    8.72
 -11  -6  -4   11.31    4.23
 -11   6  -4   -3.92    5.96
  11   6   4    7.73    7.81
   8  -7  -4    7.53    9.96
  -8   7   4   -1.93    6.66
  -7   7   4    4.88    7.11
   7  -7  -4   -8.89    9.04
  -6  -7   4    2.21    7.95
  -6   7   4   -4.17    6.90
   6  -7  -4   -3.49    8.18
   5  -7  -4   33.80   11.34
  -5   7   4   31.65    9.81
  -5  -7   4   29.41   11.41
   5   7  -4   45.33    5.18
   4   7  -4   58.52    5.32
   4  -7  -4   55.17   11.69
  -4  -7   4   61.84   13.00
  -4   7   4   53.55   12.17
  -3  -7   4   11.08   10.38
  -3   7   4   13.83    8.54
   3  -7  -4    7.66    8.55
   2  -7  -4   67.59   12.63
  -2  -7   4   62.57   12.40
  -2   7   4   51.08   11.25
   2   7  -4   73.37   11.17
   1  -7  -4   -3.80    7.69
  -1   7   4  -11.50    5.23
  -1  -7   4    6.70    8.41
   1   7  -4   -2.49    6.18
   0  -7  -4   14.80    8.75
   0   7   4    5.84    7.17
   0   7  -4    3.06    5.35
   0  -7   4  -11.06    8.49
  -1   7  -4    3.32    6.29
   1  -7   4   -5.57    7.70
   1   7   4    3.04    7.58
  -1  -7  -4    5.60    8.46
   2  -7   4    0.03    8.75
  -2   7  -4   10.82    7.98
   2   7   4   14.03    7.49
   3  -7   4   -5.06    8.82
   3   7   4   -3.38    6.13
  -3   7  -4    3.52    6.26
   4  -7   4    6.71    9.61
  -4   7  -4   14.00    7.32
   4   7   4   25.67    9.71
  -5  -7  -4    4.49    3.30
   5  -7   4    6.98    8.89
   5   7   4   -0.62    5.85
  -5   7  -4    8.49    8.44
   6   7   4    8.18    8.28
  -6   7  -4   10.15    7.13
   6  -7   4    8.01   10.19
  -6  -7  -4   16.19    3.59
  -7  -7  -4    6.33    3.50
   7   7   4    6.92    7.80
   7  -7   4    7.26   10.71
  -7   7  -4    5.12    7.49
  -8   7  -4   58.75   11.32
   8  -7   4   46.51   13.88
   8   7   4   48.99   11.25
  -8  -7  -4   69.03   10.46
 -19   0   5   -0.60    7.51
 -18   0   5    5.53    7.77
  18   0  -5   -8.66    5.39
  17   0  -5   -9.56    4.02
 -17   0   5   -2.23    6.34
 -16   0   5    7.84    7.37
 -15   0   5    2.81    6.17
 -15   0   5   10.23    2.29
 -14   0   5   -2.60    5.42
 -14   0   5   -4.98    4.65
 -14   0   5    8.03    2.29
 -13   0   5    4.37    6.43
 -13   0   5    4.66    5.82
 -12   0   5    9.08    2.69
 -12   0   5   -2.56    5.35
 -12   0   5   -4.79    4.46
 -11   0   5   -8.73    4.06
 -11   0   5    0.76    1.91
 -11   0   5    1.29    4.57
 -10   0   5   -0.56    3.44
 -10   0   5    3.25    1.90
 -10   0   5   -1.68    4.75
  -9   0   5    1.11    4.03
  -9   0   5    4.65    4.55
  -9   0   5    6.81    2.41
  -8   0   5    3.20    4.34
  -8   0   5    5.07    2.72
  -8   0   5   -0.38    3.64
  -7   0   5   -0.06    3.95
  -7   0   5   -2.78    3.22
  -7   0   5    2.59    2.98
  -6   0   5   -3.58    3.16
  -6   0   5    4.07    4.40
  -5   0   5   -1.29    4.15
  -5   0   5   -0.88    2.97
   5   0  -5   -0.23    1.65
  -4   0   5    2.10    3.99
   4   0  -5   -2.90    1.94
  -4   0   5    2.38    2.93
  -3   0   5   -0.69    2.68
  -3   0   5    2.18    3.87
   3   0  -5   -2.30    2.54
   2   0  -5    2.48    3.43
  -2   0   5   -3.71    3.63
  -2   0   5   -2.71    2.48
  -1   0   5   -1.59    3.09
   1   0  -5   -2.77    2.95
  -1   0   5    0.30    2.18
   0   0   5    3.03    2.95
   0   0  -5   -0.12    3.47
   0   0   5   -0.02    2.25
   1   0   5    0.05    2.97
   1   0   5    1.41    2.77
  -1   0  -5   -2.79    3.63
  -2   0  -5    1.19    3.95
   2   0   5   -0.52    2.64
   3   0   5    5.19    2.75
  -3   0  -5    0.53    3.92
  -3   0  -5   -1.22    3.12
  -4   0  -5   -0.95    3.54
   4   0   5   -2.36    2.33
  -4   0  -5   -1.52    3.22
  -5   0  -5   -0.95    3.37
   5   0   5   -5.60    2.36
  -5   0  -5    2.45    3.94
   6   0   5   -5.16    2.58
  -6   0  -5   -0.05    3.58
  -6   0  -5   -0.96    3.37
  -7   0  -5   -1.76    3.69
  -7   0  -5   -3.68    3.29
   7   0   5   -7.82    2.43
   8   0   5   -6.80    2.71
  -8   0  -5    0.33    2.76
  -8   0  -5   -1.98    3.84
  -9   0  -5    1.71    5.06
  -9   0  -5    4.25    2.28
 -10   0  -5   -0.05    4.85
 -10   0  -5    1.76    2.31
  10   0   5   -5.47    3.51
  11   0   5   -7.33    3.25
 -11   0  -5   -1.58    5.60
 -11   0  -5    5.15    1.92
  12   0   5   -6.42    4.39
 -12   0  -5    8.75    2.55
 -12   0  -5    2.43    5.86
 -13   0  -5    4.67    6.92
 -13   0  -5   12.19    3.55
 -14   0  -5    3.52    1.96
 -14   0  -5    3.51    6.62
 -15   0  -5    9.71    2.48
 -15   0  -5   11.91    6.68
 -16   0  -5    0.32    2.19
  18   0   5    4.30    6.37
  19  -1  -5   18.64    8.78
 -19   1   5   28.18   11.43
  18   1  -5   -1.88    3.93
 -18   1   5   -1.91    8.61
  18  -1  -5   20.51    7.91
 -18  -1   5    1.50    2.71
 -17   1   5  -10.32    6.17
 -17  -1   5    2.19    2.37
  17  -1  -5   -4.66    6.90
 -16  -1   5    2.04    2.28
  16  -1  -5   -2.46    5.47
 -16   1   5   -3.69    5.87
 -16  -1   5    4.16    7.22
  15  -1  -5   10.43    6.82
 -15  -1   5   19.62    5.06
 -15   1   5   28.90    8.65
 -15  -1   5   27.24    8.52
 -14   1   5   84.04   11.83
  14  -1  -5  103.85   12.01
 -14  -1   5   86.68   10.56
 -14  -1   5   84.23    9.38
 -13  -1   5   14.76    4.77
 -13  -1   5   30.79    7.86
 -13  -1   5   26.51    7.09
  13  -1  -5    9.54    7.25
 -13   1   5   15.26    7.66
  12  -1  -5   92.12   11.19
 -12  -1   5   70.52    8.56
 -12   1   5   85.15   10.81
 -12  -1   5   82.60    9.49
 -12  -1   5   75.33    9.55
  11  -1  -5   59.91    5.45
 -11   1   5   40.53    8.40
 -11  -1   5   41.25    8.65
 -11  -1   5   45.84    7.06
 -11  -1   5   36.94    7.50
  11  -1  -5   46.76    8.78
 -10  -1   5   14.84    5.02
 -10  -1   5   29.22    6.75
  10  -1  -5   32.02    3.41
 -10   1   5   17.58    6.31
 -10  -1   5   23.12    5.61
   9  -1  -5    6.07    1.52
  -9  -1   5   -6.31    3.68
  -9  -1   5    8.57    4.88
  -9   1   5   -2.62    4.80
  -9   1   5    1.44    4.89
  -9  -1   5    0.71    3.29
  -8  -1   5  117.10   11.15
  -8  -1   5  112.04    7.86
  -8   1   5  127.08    9.71
   8  -1  -5  129.63    6.59
  -8  -1   5  111.74    9.07
  -8   1   5  120.40    9.38
  -7   1   5   82.40    8.19
  -7  -1   5   79.26    9.83
  -7  -1   5   82.80    7.94
  -7   1   5   73.54    7.65
   7  -1  -5   71.90    4.99
  -7  -1   5   70.56    6.25
  -6   1   5    4.01    4.30
  -6  -1   5    2.82    2.98
  -6  -1   5    2.49    4.24
  -6  -1   5   -1.82    3.90
   6  -1  -5    1.27    1.45
  -6   1   5    0.61    4.24
  -5   1   5   20.45    5.10
  -5  -1   5   29.66    6.52
  -5  -1   5   31.88    5.53
   5  -1  -5   21.11    3.24
  -5   1   5   13.57    5.00
  -4   1   5  329.84   10.97
   4   1  -5  329.83    7.30
  -4   1   5  331.43   11.25
   4  -1  -5  329.28    9.28
  -4  -1   5  323.01   11.02
   3   1  -5    7.75    4.21
  -3  -1   5   13.52    4.63
  -3   1   5    8.80    4.13
  -3   1   5   10.71    4.34
   3  -1  -5   16.50    2.67
   3   1  -5    9.28    1.88
  -2  -1   5   63.86    5.83
  -2   1   5   63.27    5.86
   2  -1  -5   68.62    6.13
   2   1  -5   60.99    7.63
  -2   1   5   57.74    5.35
   1  -1  -5   14.38    4.18
   1   1  -5   13.62    4.57
  -1   1   5   13.10    3.84
  -1  -1   5   11.37    4.37
   1   1  -5   14.03    2.06
  -1   1   5   14.76    4.13
   0   1   5    0.43    3.57
   0   1  -5    0.17    3.67
   0  -1   5    0.53    3.80
   0   1  -5    0.64    2.29
   0   1   5   -2.06    2.83
   0  -1  -5    4.40    3.85
  -1  -1  -5   35.22    3.48
  -1   1  -5   41.78    4.20
   1  -1   5   48.15    5.26
  -1   1  -5   51.64    5.88
   1   1   5   41.17    5.14
  -1  -1  -5   45.26    6.23
   2   1   5    2.29    3.55
  -2  -1  -5    0.13    4.03
   2  -1   5    4.52    3.96
  -2   1  -5    0.42    2.90
  -2   1  -5    2.92    3.51
  -3  -1  -5    7.07    4.44
  -3   1  -5    7.99    3.74
   3  -1   5    2.06    3.84
  -3   1  -5    6.47    3.56
   3   1   5    6.55    3.63
  -4   1  -5    1.63    3.00
   4  -1   5    4.52    3.69
  -4  -1  -5   -0.82    3.69
   4   1   5    2.08    3.68
  -4   1  -5    2.60    3.45
  -5  -1  -5  101.85    9.79
  -5   1  -5   99.46    7.02
   5   1   5  111.86    8.91
   5  -1   5  110.92    7.14
  -5   1  -5   93.82    7.68
  -6   1  -5   36.61    6.34
   6  -1   5   47.39    5.65
   6   1   5   42.41    6.67
  -6  -1  -5   49.85    8.24
   6   1   5   35.60    3.46
  -6   1  -5   44.13    4.61
  -7  -1  -5   12.31    6.01
   7   1   5   20.04    3.49
  -7   1  -5   24.69    4.57
   7  -1   5   20.32    4.57
   7   1   5   14.95    5.41
  -7   1  -5   14.94    5.24
   8   1   5  134.67    6.28
  -8   1  -5  139.59   10.99
   8  -1   5  149.42    8.46
   8   1   5  120.17   10.60
  -8   1  -5  131.97    8.18
  -8  -1  -5  114.37   11.27
   9   1   5   89.07   10.05
   9   1   5   84.88    6.12
  -9   1  -5   85.47    9.92
  -9  -1  -5   84.59    9.59
   9  -1   5   96.15    7.31
  -9   1  -5   88.06    6.69
 -10   1  -5   57.45    5.82
  10  -1   5   81.79    7.28
  10   1   5   62.45    6.11
 -10   1  -5   65.04    9.47
  10   1   5   74.88   10.20
 -10  -1  -5   93.63   12.13
  11   1   5    7.14    6.77
 -11   1  -5   23.37    2.96
 -11  -1  -5   16.71    5.36
 -11   1  -5   -0.80    5.72
 -12   1  -5   38.34    8.96
 -12   1  -5   48.72    5.19
  12   1   5   50.82    9.74
 -12  -1  -5   64.00   10.97
  12  -1   5   71.76    7.99
  13   1   5    7.87    7.75
 -13  -1  -5    3.27    3.37
  13  -1   5    7.54    5.47
 -13   1  -5   12.80    2.34
 -13   1  -5    5.23    6.77
  14  -1   5   56.67    8.36
 -14   1  -5   39.90    9.81
  14   1   5   55.29   11.50
 -14  -1  -5   52.62   10.41
 -15   1  -5   -0.82    6.39
 -15  -1  -5    1.87    2.36
  15   1   5    1.78    7.00
 -16  -1  -5   88.33    9.29
 -16   1  -5   85.50   12.94
  16   1   5   94.41   14.53
  17   1   5    2.31    6.36
 -17  -1  -5   -1.22    2.75
 -17   1  -5    6.92    8.34
 -18  -1  -5   -0.71    3.22
 -18   1  -5    3.36    9.11
  18   1   5   -3.07    6.53
 -18  -2   5   10.34    3.02
  18  -2  -5   10.31    7.91
 -18   2   5    8.04    8.90
  17  -2  -5    7.18    7.45
 -17  -2   5    6.90    3.05
 -17   2   5    3.73    8.23
 -16   2   5   -1.15    6.68
  16  -2  -5    4.39    7.53
 -16  -2   5   13.93    4.42
 -15  -2   5   97.27   11.11
 -15  -2   5   97.95   11.70
  15   2  -5   81.84   10.25
 -15   2   5  111.21   14.36
  15  -2  -5   96.01   12.70
 -14  -2   5   24.18    6.86
  14  -2  -5   -1.23    5.91
  14   2  -5    5.75    4.43
 -14  -2   5   11.33    6.78
 -14   2   5    4.85    7.03
  13   2  -5   67.23    8.53
 -13  -2   5   70.86   10.14
 -13  -2   5   80.43   13.10
 -13   2   5   70.21   11.76
  13  -2  -5   78.93   11.22
 -12   2   5  306.26   17.61
  12  -2  -5  307.55   16.58
 -12  -2   5  315.85   15.20
 -12  -2   5  320.09   20.43
  12   2  -5  298.28   14.47
 -11   2   5  153.88   13.29
 -11  -2   5  161.34   15.31
 -11  -2   5  161.92   11.53
  11   2  -5  154.46    9.93
  11  -2  -5  159.25   12.93
  10  -2  -5   -0.50    5.27
  10   2  -5   12.02    3.74
 -10   2   5    0.75    5.46
 -10  -2   5    9.90    5.18
 -10  -2   5   10.00    5.08
   9  -2  -5  149.55   11.37
  -9  -2   5  156.70   14.12
   9  -2  -5  147.71    5.95
  -9  -2   5  173.26   10.86
  -9   2   5  153.42   11.80
   9   2  -5  167.47    9.30
  -8  -2   5  346.52   13.58
  -8   2   5  328.34   15.26
   8  -2  -5  333.13   14.50
   8   2  -5  328.12   11.73
   8  -2  -5  318.06    8.48
  -8  -2   5  326.04   18.37
   7   2  -5  968.71   18.76
   7  -2  -5  938.70   22.22
  -7  -2   5  953.79   29.61
  -7   2   5  949.48   23.52
  -7  -2   5  981.23   21.36
  -6  -2   5    1.11    4.51
   6   2  -5    0.03    1.92
  -6   2   5    2.41    4.69
   6  -2  -5   -2.08    4.32
  -6  -2   5   -1.81    4.12
  -5   2   5   33.39    6.37
   5  -2  -5   39.60    1.78
  -5  -2   5   29.81    7.06
  -5  -2   5   24.25    5.52
   5  -2  -5   29.14    5.83
   5   2  -5   30.08    3.76
  -4   2   5    2.52    4.48
   4   2  -5    1.42    2.35
  -4  -2   5    4.95    4.86
   4  -2  -5   -1.30    4.13
  -4  -2   5    2.41    4.20
   3  -2  -5  290.90   10.69
  -3   2   5  294.76   12.13
  -3  -2   5  281.42   11.13
   3  -2  -5  298.59    7.97
   3   2  -5  294.56    8.15
   2   2  -5   61.37    7.34
   2  -2  -5   66.73    6.23
  -2  -2   5   69.26    6.65
   2   2  -5   58.52    4.65
  -2   2   5   71.60    7.36
   2  -2  -5   66.29    5.17
   1   2  -5   44.32    4.58
  -1  -2   5   44.72    5.79
   1  -2  -5   61.28    5.61
   1   2  -5   46.47    6.00
   1  -2  -5   55.60    5.59
  -1   2   5   52.33    6.45
   0  -2   5    0.90    4.05
   0   2  -5   -0.25    2.60
   0   2   5    1.04    3.54
   0  -2  -5   -2.18    3.30
   0   2  -5    0.45    3.03
   0  -2  -5   -2.26    3.12
  -1   2  -5    8.83    3.42
  -1   2  -5    1.77    3.02
   1  -2   5    5.56    4.50
  -1  -2  -5    3.91    3.18
   1   2   5    7.70    4.27
  -1  -2  -5   10.41    4.43
  -2  -2  -5   34.70    6.27
  -2   2  -5   35.55    5.06
   2  -2   5   34.98    5.87
  -2   2  -5   39.38    5.00
   2   2   5   29.48    5.61
  -2  -2  -5   29.71    3.75
   3   2   5   12.00    4.84
  -3  -2  -5   10.75    2.76
  -3   2  -5   16.97    4.36
  -3   2  -5   18.18    2.96
   3  -2   5   10.25    4.99
  -3  -2  -5   13.77    5.38
  -4   2  -5    2.11    4.06
   4   2   5    2.36    4.19
  -4  -2  -5   -1.48    3.78
  -4   2  -5    6.23    1.85
   4  -2   5    2.76    4.62
  -5   2  -5  191.62    7.95
  -5  -2  -5  169.13   12.78
  -5   2  -5  186.74   10.76
   5   2   5  189.84   11.35
   5  -2   5  171.65    9.96
   6  -2   5   -6.23    4.55
  -6   2  -5    1.49    4.67
  -6   2  -5    2.80    1.13
   6   2   5   -2.33    3.98
  -6  -2  -5    5.08    5.05
  -7   2  -5   53.95    7.98
   7  -2   5   49.66    7.15
  -7  -2  -5   52.45    9.60
  -7  -2  -5   44.68    3.86
   7   2   5   57.60    8.28
  -7   2  -5   62.85    4.14
  -8   2  -5   50.28    8.39
  -8  -2  -5   57.51   10.57
   8   2   5   43.69    7.68
   8  -2   5   38.62    7.21
  -8   2  -5   50.21    3.71
  -8  -2  -5   46.73    4.41
  -9  -2  -5   25.55    8.43
  -9   2  -5   29.86    2.55
  -9   2  -5   27.84    7.12
   9   2   5   20.60    7.18
   9  -2   5   24.42    6.46
  10   2   5    3.53    5.81
 -10  -2  -5   -0.63    5.70
 -10   2  -5   -0.73    1.10
  10  -2   5   -1.50    5.39
 -10   2  -5    6.02    6.16
  11   2   5    5.88    6.56
  11  -2   5    4.84    5.96
 -11  -2  -5   15.19    6.48
 -11   2  -5   13.78    7.08
 -12   2  -5   37.46    9.45
  12  -2   5   37.16    8.24
  12   2   5   35.04    9.17
 -12  -2  -5   53.13   11.44
  13   2   5    9.23    6.72
 -13  -2  -5    6.03    4.99
  13  -2   5    7.87    6.36
 -13   2  -5    7.00    7.41
  14  -2   5    8.15    7.57
 -14  -2  -5    9.70    4.51
 -14   2  -5    7.81    6.91
  14   2   5    3.54    7.29
 -15  -2  -5   71.12   13.37
  15   2   5   75.25   13.24
  15  -2   5   79.00   10.87
 -15   2  -5   85.71   13.95
 -16  -2  -5   17.51    4.81
  16  -2   5    5.71    6.49
 -16   2  -5   18.40    8.33
  16   2   5   15.18    8.23
 -17  -2  -5   33.85    4.32
  17   2   5   25.61    9.46
 -17   2  -5   25.78   10.37
 -17  -3   5   57.81    7.24
 -17   3   5   70.35   14.31
  17  -3  -5   45.34   11.03
  16  -3  -5    9.27    8.57
 -16   3   5    4.09    7.97
 -16  -3   5   14.48    4.26
 -15  -3   5   47.73   10.88
  15  -3  -5   48.82   11.06
 -15   3   5   52.16   12.22
 -14   3   5   11.22    7.78
 -14  -3   5   23.55    6.64
  14  -3  -5   10.06    7.54
 -13  -3   5   66.68   10.23
  13  -3  -5   66.08   11.57
 -13  -3   5   64.18   13.37
 -13   3   5   57.02   11.46
  12   3  -5   69.07    8.37
 -12  -3   5   67.63   13.08
 -12  -3   5   74.05   10.44
  12  -3  -5   64.33   10.46
 -12   3   5   60.51   11.35
  11  -3  -5  413.64   19.29
 -11  -3   5  418.98   17.18
 -11  -3   5  427.09   24.36
  11   3  -5  424.30   16.67
 -11   3   5  429.93   20.43
 -10  -3   5   47.17    7.79
  10   3  -5   64.01    7.19
  10  -3  -5   46.97    9.14
 -10   3   5   43.94    9.56
 -10  -3   5   44.47   11.31
  -9  -3   5   -2.59    5.32
   9   3  -5    4.25    2.68
  -9   3   5    3.09    6.62
   9  -3  -5   -2.30    6.37
  -9  -3   5   -1.99    4.38
  -8  -3   5   48.28   10.19
   8  -3  -5   50.02    8.48
  -8   3   5   63.74    9.20
   8   3  -5   61.17    6.59
  -8  -3   5   58.04    7.74
   7   3  -5  141.96    8.22
   7  -3  -5  115.94   10.39
  -7   3   5  132.28   11.26
  -7  -3   5  122.58   12.78
  -7  -3   5  127.06    9.80
  -6  -3   5    5.52    4.60
  -6  -3   5    4.81    4.92
   6  -3  -5    3.28    5.44
  -6   3   5   -3.83    4.31
   6   3  -5    6.03    3.56
  -5  -3   5   -1.52    4.29
  -5  -3   5    2.78    4.79
   5  -3  -5    5.56    5.38
  -5   3   5    0.98    4.94
   5   3  -5    0.30    2.96
   4  -3  -5   12.94    1.08
  -4  -3   5   10.39    5.05
  -4   3   5    4.08    5.26
   4   3  -5    6.00    3.33
  -4  -3   5    9.02    4.07
   4  -3  -5   13.26    4.98
   3  -3  -5   50.90    3.45
  -3  -3   5   55.77    7.18
   3   3  -5   52.35    5.43
  -3   3   5   43.90    7.39
   3  -3  -5   51.41    6.78
   2   3  -5  427.46   12.43
   2  -3  -5  405.43   13.16
   2   3  -5  421.46   16.37
   2  -3  -5  433.72   12.51
  -2   3   5  460.09   16.87
  -2  -3   5  443.98   14.73
   1  -3  -5  234.78   10.11
  -1   3   5  233.50   12.48
   1   3  -5  245.97   11.82
   1  -3  -5  238.32    9.86
  -1  -3   5  239.10   11.51
   1   3  -5  239.95   10.03
   0  -3  -5   16.42    4.80
   0   3   5   16.89    5.94
   0   3  -5   24.84    4.64
   0  -3  -5   23.78    4.75
   0  -3   5   20.35    6.02
   0   3  -5   22.61    4.52
  -1   3  -5  913.00   20.66
  -1  -3  -5  907.50   23.61
   1  -3   5  904.30   20.97
  -1   3  -5  920.01   19.49
   1   3   5  929.07   23.23
  -1  -3  -5  910.96   16.89
  -2  -3  -5  287.85   14.10
   2   3   5  273.15   13.52
  -2   3  -5  287.52   10.68
   2  -3   5  271.47   12.34
  -2  -3  -5  288.39    9.42
  -2   3  -5  272.07   11.62
  -3   3  -5  101.17    8.37
  -3   3  -5  104.73    5.76
   3   3   5   95.74    9.23
  -3  -3  -5  102.87   10.17
   3  -3   5   98.08    8.88
  -3  -3  -5  105.13    6.42
  -4   3  -5   23.80    2.58
  -4  -3  -5   26.28    6.91
  -4  -3  -5   23.45    4.46
  -4   3  -5   22.16    5.68
   4  -3   5   19.44    6.57
   4   3   5   27.32    6.66
  -5   3  -5  409.85   11.43
   5  -3   5  427.04   16.18
  -5   3  -5  421.19   16.28
  -5  -3  -5  428.98   10.27
  -5  -3  -5  386.32   19.69
   5   3   5  430.53   17.51
   6  -3   5   98.81    9.70
  -6  -3  -5   95.78    5.85
  -6   3  -5  102.57    9.65
   6   3   5  102.43   10.12
  -6   3  -5   96.22    4.80
  -6  -3  -5  105.68   11.90
  -7   3  -5    3.03    5.78
  -7  -3  -5    3.80    2.96
   7  -3   5    6.42    6.46
  -7  -3  -5    2.94    4.84
   7   3   5    9.02    6.39
  -7   3  -5    4.26    0.82
  -8  -3  -5   -0.22    5.10
   8   3   5    4.69    6.22
   8  -3   5    2.76    5.99
  -8   3  -5   -1.87    5.53
  -9   3  -5   13.58    7.22
   9   3   5    1.54    5.87
  -9  -3  -5    5.28    6.25
   9  -3   5    5.78    7.13
 -10   3  -5   38.62    8.68
  10  -3   5   26.29    8.22
  10   3   5   31.58    8.75
 -10  -3  -5   41.84   10.70
  11  -3   5  137.68   12.11
 -11   3  -5  147.09   14.11
 -11  -3  -5  136.66   14.94
  11   3   5  153.94   13.89
 -12   3  -5   92.50   13.10
 -12  -3  -5  100.59   12.85
  12   3   5   91.91   12.64
  12  -3   5   81.13   11.07
 -13   3  -5   35.16    9.88
  13   3   5   16.09    7.48
  13  -3   5   29.30    8.59
 -13  -3  -5   20.72    7.21
  14   3   5    8.85    6.16
 -14  -3  -5   19.23    4.56
 -14   3  -5   -9.37    5.95
  14  -3   5    2.02    5.99
 -15   3  -5   53.98   11.94
  15   3   5   42.25   10.23
 -15  -3  -5   51.23   12.47
  15  -3   5   39.45   10.67
 -16  -3  -5   61.62   12.01
 -16   3  -5   53.21   12.89
  16   3   5   54.01   11.85
  16  -3   5   54.97   11.31
 -17  -3  -5   15.06    5.68
  17  -3   5   11.22    9.09
  17   3   5   14.41    9.66
 -17   3  -5   24.03   11.87
 -16  -4   5   -8.50    3.75
 -16   4   5   -0.95    9.15
  16  -4  -5    4.70    7.26
  15  -4  -5    8.91    8.10
 -15  -4   5   12.64    4.13
 -15   4   5   10.70    8.60
 -14   4   5    7.10    8.50
  14  -4  -5    5.97    8.14
 -14  -4   5   15.94    5.64
  13  -4  -5  143.99   14.79
 -13   4   5  110.31   14.90
 -13  -4   5  125.85   13.67
 -12   4   5    4.38    6.74
  12  -4  -5   -9.74    5.95
 -12  -4   5   -3.10    3.71
 -12  -4   5   -8.09    5.84
 -11  -4   5   56.70    9.24
  11  -4  -5   46.65   10.44
 -11  -4   5   57.74   13.02
 -11   4   5   45.05   10.86
 -10   4   5   38.42    9.64
 -10  -4   5   37.64    8.59
  10   4  -5   45.85    7.39
 -10  -4   5   51.56   11.73
  10  -4  -5   36.99    8.94
   9   4  -5   22.33    6.02
  -9   4   5   27.47    8.96
   9  -4  -5   19.08    8.05
  -9  -4   5   21.47    9.97
  -9  -4   5   16.74    7.58
  -8   4   5    4.34    6.05
   8  -4  -5   -1.30    6.41
  -8  -4   5   -1.70    6.05
   8   4  -5    3.93    4.37
  -8  -4   5    9.68    6.71
   7  -4  -5  255.58   15.08
  -7  -4   5  247.48   18.76
  -7  -4   5  244.97   13.75
   7   4  -5  257.28   12.68
  -7   4   5  250.47   16.01
  -6  -4   5   42.72    7.61
   6  -4  -5   23.09    7.74
  -6   4   5   30.74    8.55
  -6  -4   5   45.00   10.35
   6   4  -5   47.09    6.39
  -5   4   5   42.15    8.64
   5  -4  -5   43.01    7.86
  -5  -4   5   46.79    7.58
   5   4  -5   38.46    5.92
  -5  -4   5   46.08    9.88
   4  -4  -5   48.06    8.15
   4   4  -5   73.83    7.10
  -4  -4   5   63.81    9.96
  -4  -4   5   73.48    8.62
  -4   4   5   65.49    9.85
  -3   4   5  169.87   12.97
   3  -4  -5  167.24    6.92
   3   4  -5  169.23    9.72
   3  -4  -5  176.26   10.86
  -3  -4   5  185.07   11.37
  -2  -4   5   93.27    9.08
   2   4  -5   69.52    7.08
   2  -4  -5   80.87    5.09
   2   4  -5   86.60    8.67
  -2   4   5   70.53    9.44
   2  -4  -5   89.89    8.86
   1  -4  -5   28.53    2.77
   1  -4  -5   29.38    6.25
   1   4  -5   29.54    5.22
   1   4  -5   26.32    5.12
  -1   4   5   22.31    6.97
  -1  -4   5   26.33    6.61
   0   4  -5  134.57    9.19
   0  -4  -5  121.24    9.00
   0   4   5  131.48   11.29
   0  -4   5  135.05   10.68
   0  -4  -5  130.43    8.33
   0   4  -5  127.39    8.00
  -1   4  -5   -0.49    3.72
  -1  -4  -5    7.12    2.50
   1   4   5   -2.38    4.95
  -1  -4  -5    3.09    4.17
  -1   4  -5    2.68    1.28
   1  -4   5   -0.89    5.88
  -2  -4  -5    2.89    3.95
   2  -4   5   -0.06    6.12
  -2   4  -5   -1.32    4.30
   2   4   5   -0.54    5.16
  -2  -4  -5    4.93    2.65
  -2   4  -5    2.57    1.18
  -3  -4  -5   69.23    7.22
   3   4   5   74.49    9.75
  -3  -4  -5   75.58   10.68
  -3   4  -5   75.93    8.77
  -3   4  -5   67.19    4.26
   3  -4   5   60.50    9.10
  -4  -4  -5   84.97   11.68
  -4  -4  -5   61.17    6.50
  -4   4  -5   62.71    8.64
   4   4   5   60.09    9.53
  -4   4  -5   54.69    3.74
   4  -4   5   57.88    9.29
  -5  -4  -5  380.63   12.10
  -5  -4  -5  377.94   20.97
   5   4   5  424.41   19.51
  -5   4  -5  396.83   17.49
   5  -4   5  391.72   17.48
   6   4   5    6.42    6.32
  -6   4  -5   11.62    6.44
  -6  -4  -5   22.33    9.40
  -6  -4  -5   14.67    4.46
   6  -4   5   12.25    8.08
   7   4   5   21.65    8.13
   7  -4   5   21.88    8.37
  -7   4  -5   29.89    8.18
  -7  -4  -5   30.64   10.45
  -8  -4  -5   41.30   11.18
   8  -4   5   35.09    8.84
   8   4   5   40.64    9.31
  -8   4  -5   40.68    8.76
   9  -4   5  101.72   12.27
   9   4   5   90.40   11.45
  -9   4  -5   84.01   11.88
  -9  -4  -5  137.31   17.76
  10  -4   5   20.39    7.96
 -10   4  -5    7.82    7.35
  10   4   5    8.28    6.84
 -10  -4  -5    8.70    6.87
 -11  -4  -5   37.88   10.11
  11  -4   5    7.60    8.43
  11   4   5    2.06    5.52
 -11   4  -5   12.30    7.66
  12   4   5   25.14    8.23
  12  -4   5   18.37    7.74
 -12  -4  -5   34.98    8.43
 -12   4  -5   25.48    9.28
 -13   4  -5    5.27    6.86
  13   4   5  -11.98    4.77
  13  -4   5   -1.56    6.80
 -13  -4  -5   -1.68    3.60
  14  -4   5   22.23    9.60
 -14   4  -5   36.34   10.10
  14   4   5   24.77    9.07
 -14  -4  -5   42.27   11.04
 -15  -4  -5   57.64   12.75
  15  -4   5   30.90   10.06
  15   4   5   44.73   10.79
 -15   4  -5   70.25   13.27
 -14  -5   5    9.91    5.83
  14  -5  -5   -8.40    7.85
 -14   5   5  -12.14    6.76
 -13  -5   5   24.66    5.17
  13  -5  -5   -1.37    6.83
 -13   5   5    7.56    7.13
  12  -5  -5    3.10    7.34
 -12  -5   5    3.40    3.48
 -12   5   5   -2.45    7.17
  11  -5  -5    1.83    7.07
 -11  -5   5    7.59    4.77
 -11   5   5   -2.04    6.77
 -10   5   5    8.42    7.94
  10  -5  -5   11.78    8.40
 -10  -5   5   11.11    7.67
 -10  -5   5   36.22    9.88
  -9   5   5   18.64    8.11
  -9  -5   5   36.72    9.43
   9  -5  -5   21.08    8.68
  -9  -5   5    7.71    7.70
  -8  -5   5   36.49    9.54
   8  -5  -5   31.78    9.23
  -8   5   5   21.14    8.76
  -8  -5   5   30.40    9.33
  -7   5   5    6.82    7.25
  -7  -5   5   15.15    7.45
   7   5  -5    0.67    4.71
   7  -5  -5    7.94    7.47
  -7  -5   5    5.90    6.47
  -6  -5   5   91.49   10.85
  -6  -5   5   93.54   10.83
  -6   5   5   87.00   12.33
   6   5  -5   87.32    9.73
   6  -5  -5  103.05   11.86
  -5   5   5   32.81    9.55
  -5  -5   5   38.15    9.09
   5  -5  -5   39.87    8.42
   5   5  -5   53.23    8.03
  -5  -5   5   53.00   10.50
  -4   5   5   34.86    9.00
   4  -5  -5   38.14    8.77
   4   5  -5   42.88    7.59
  -4  -5   5   43.13    9.33
   3  -5  -5    6.49    6.84
   3   5  -5    0.59    4.78
  -3  -5   5    4.13    7.33
  -3   5   5    2.02    6.30
   3   5  -5   -2.53    3.03
  -2  -5   5    7.96    7.32
  -2   5   5    1.17    6.80
   2   5  -5   -1.11    2.16
   2   5  -5    3.95    4.99
   2  -5  -5   -6.34    5.41
  -1   5   5   -3.58    6.41
   1   5  -5   -4.55    3.85
   1  -5  -5   -2.51    6.39
  -1  -5   5   10.47    7.77
   1  -5  -5    3.60    1.71
   1   5  -5   -0.57    1.48
   0  -5  -5   31.87    7.51
   0  -5  -5   35.43    3.65
   0   5  -5   29.61    3.26
   0   5   5   34.13    8.97
   0  -5   5   32.83    8.81
   0   5  -5   38.17    7.45
  -1  -5  -5   25.55    6.67
  -1   5  -5   25.36    6.56
  -1   5  -5   26.81    2.43
  -1  -5  -5   30.87    5.44
   1   5   5   21.39    8.63
   1  -5   5   35.67    9.03
  -2  -5  -5   88.30    9.65
  -2   5  -5   89.78    9.94
  -2  -5  -5   86.11    7.98
   2   5   5   88.32   12.05
   2  -5   5   89.47   11.44
  -2   5  -5   86.08    5.27
  -3  -5  -5   12.16    3.95
   3   5   5   11.09    7.48
  -3   5  -5   19.91    7.06
   3  -5   5   14.91    7.70
  -3  -5  -5   13.13    5.86
  -4   5  -5    5.12    5.88
  -4  -5  -5   -3.02    2.49
   4   5   5    6.16    6.58
   4  -5   5   -0.07    7.08
  -4  -5  -5   -3.28    5.53
  -5   5  -5   17.68    7.40
  -5  -5  -5   21.85    7.06
   5  -5   5   16.46    8.62
   5   5   5   20.37    7.42
  -6   5  -5   29.61    8.76
   6  -5   5   36.72    9.82
   6   5   5   28.85    8.93
  -6  -5  -5   32.22    9.88
   7  -5   5    4.13    8.13
  -7   5  -5    2.40    6.03
  -7  -5  -5    5.80    4.55
   7   5   5    3.08    6.20
   8   5   5    0.21    6.66
   8  -5   5    1.77    8.43
  -8   5  -5   -4.08    6.00
  -8  -5  -5   22.19    7.73
   9  -5   5   63.51   11.60
   9   5   5   66.29   11.66
  -9   5  -5   66.12   11.74
  -9  -5  -5   83.38   14.30
  10  -5   5   -6.06    7.47
  10   5   5    7.64    6.22
 -10  -5  -5   16.01    6.14
 -10   5  -5   -0.10    6.82
 -11  -5  -5   17.37    6.08
  11  -5   5    0.58    6.94
 -11   5  -5   18.11    8.50
  11   5   5   16.29    8.64
 -12  -5  -5   13.69    5.25
 -12   5  -5   17.23    8.18
  12   5   5   10.76    6.48
  12  -5   5   -1.52    7.20
  13   5   5   -3.35    6.80
 -13   5  -5    6.09    7.82
  13  -5   5   -1.22    7.93
 -13  -5  -5   13.49    4.59
 -14   5  -5    7.69    8.77
 -14  -5  -5   12.12    4.74
  14  -5   5    4.01    7.84
  14   5   5    4.27    7.13
 -12  -6   5   39.65    7.84
 -12   6   5   22.33   10.75
  12  -6  -5   34.14   12.03
 -11   6   5    4.83    7.93
  11  -6  -5    4.02    8.53
 -11  -6   5   13.57    4.25
  10  -6  -5    8.59    9.54
 -10   6   5   14.44    8.15
 -10  -6   5   10.07    4.50
  -9  -6   5   18.87    5.41
   9  -6  -5   18.01    9.30
  -9   6   5   11.32    8.07
  -8  -6   5    9.78    8.89
  -8  -6   5   15.34    5.25
   8  -6  -5    2.63    7.11
  -8   6   5    9.27    6.87
   7  -6  -5   74.28   12.00
  -7  -6   5   68.22   11.55
  -7   6   5   67.89   12.82
  -6   6   5    9.75    8.12
  -6  -6   5   17.22    8.67
   6  -6  -5   25.12    7.98
   5   6  -5   -1.49    3.82
   5  -6  -5   -0.21    7.42
  -5   6   5    1.98    6.83
  -5  -6   5    6.49    7.86
   4   6  -5   49.53    9.47
  -4   6   5   42.07   11.09
   4  -6  -5   54.43   10.18
  -4  -6   5   30.33    9.32
   4   6  -5   33.48    7.92
  -3  -6   5  106.55   12.97
   3   6  -5   82.36    8.54
   3  -6  -5   96.40   12.04
   3   6  -5   95.38   11.25
  -3   6   5   86.30   13.37
  -2   6   5    9.87    8.73
   2   6  -5   -0.64    5.23
  -2  -6   5    0.08    8.02
   2  -6  -5   11.07    7.38
   1   6  -5  100.58   11.02
  -1   6   5   76.60   12.48
   1   6  -5   95.02    7.67
  -1  -6   5  101.53   12.27
   1  -6  -5   89.24   11.02
   0  -6   5   82.39   11.64
   0  -6  -5  105.72   12.17
   0   6   5   95.22   13.06
   0   6  -5  100.56   11.43
   1  -6   5   -1.91    7.53
  -1   6  -5    2.15    5.78
  -1  -6  -5   -5.77    6.37
   1   6   5   -2.70    6.60
  -2  -6  -5    0.24    6.96
   2   6   5    6.31    7.53
  -2  -6  -5    7.82    2.67
   2  -6   5    2.65    9.11
  -2   6  -5    2.20    6.44
  -3  -6  -5   60.39    9.59
   3  -6   5   52.08   10.85
  -3  -6  -5   46.22    5.35
   3   6   5   45.26   10.63
  -3   6  -5   46.04    9.15
  -4   6  -5    4.93    5.99
   4   6   5    8.14    8.12
  -4  -6  -5    8.50    3.14
   4  -6   5    2.33    7.83
  -5   6  -5   68.04   11.34
   5   6   5   53.79   11.02
  -5  -6  -5   72.78    8.16
   5  -6   5   71.40   12.32
   6   6   5   -1.45    6.18
  -6  -6  -5    2.64    3.05
   6  -6   5    2.38    8.26
  -6   6  -5   10.12    7.15
   7  -6   5   -7.09    6.52
   7   6   5    0.02    5.76
  -7   6  -5    1.04    7.08
  -7  -6  -5    4.50    3.76
   8   6   5   28.73    9.94
   8  -6   5   28.17   10.25
  -8   6  -5   20.10    9.00
  -8  -6  -5   41.70    8.12
   9   6   5   18.02    7.40
  -9  -6  -5   38.64    8.56
   9  -6   5   30.18   11.18
  -9   6  -5   28.63   10.43
 -10  -6  -5   27.19    5.90
 -10   6  -5   21.01    9.19
  10  -6   5    4.89    9.52
  10   6   5   14.66    8.01
 -11  -6  -5   14.86    4.41
 -11   6  -5    4.69    6.52
  11   6   5   15.76    7.51
  11  -6   5    0.62    9.25
   8  -7  -5   -9.66    8.24
  -8   7   5    1.90    6.92
   8   7  -5   15.56    4.28
   7  -7  -5   10.76   10.39
  -7   7   5    7.00    7.52
   7   7  -5   20.95    3.54
  -6  -7   5   24.90   10.74
   6   7  -5   14.16    3.23
   6  -7  -5   14.81    9.34
  -6   7   5   17.27    9.54
   5  -7  -5    7.36   10.07
   5   7  -5    9.69    3.70
  -5   7   5   21.83    9.54
  -5  -7   5    5.60   10.10
  -4  -7   5   19.24    9.75
   4  -7  -5   32.53   10.58
   4   7  -5   36.21    3.69
  -4   7   5   37.33   10.00
  -3   7   5   -6.43    7.06
   3  -7  -5   -6.04    7.01
  -3  -7   5    4.76    7.92
   2  -7  -5   -4.01    8.87
  -2   7   5    6.18    7.86
  -2  -7   5    2.47    8.53
  -1  -7   5  -11.63    8.23
   1  -7  -5    6.16    8.94
  -1   7   5    3.98    6.72
   1   7  -5    0.93    6.30
   0  -7   5   -4.23    7.85
   0   7  -5    2.63    6.49
   0  -7  -5   -2.11    7.60
   0   7   5    6.39    7.51
   1  -7   5   10.39    8.63
  -1   7  -5   -1.97    5.53
  -1  -7  -5   -4.91    7.48
   1   7   5   -8.52    6.38
   2   7   5    2.46    7.08
  -2   7  -5   -1.65    5.94
   2  -7   5    2.17    9.65
  -3   7  -5    1.51    6.98
   3   7   5    1.78    6.09
   3  -7   5    1.22    8.69
   4   7   5   45.01   11.73
  -4   7  -5   39.88    9.71
   4  -7   5   32.59   12.11
   5  -7   5   -0.49    8.76
   5   7   5    5.46    8.86
  -5  -7  -5    0.63    3.26
  -5   7  -5   -0.30    6.47
  -6   7  -5   19.40    7.50
   6   7   5   19.56    8.81
  -6  -7  -5   31.01    3.99
   6  -7   5   19.48   11.29
   7   7   5   10.46    8.09
  -7  -7  -5    9.86    3.59
   7  -7   5   -6.51   10.89
  -7   7  -5    8.66    8.24
  -8   7  -5   28.07    8.86
  -8  -7  -5   38.89    4.68
   8   7   5   24.00    9.53
   8  -7   5   23.73   12.62
 -19   0   6   16.77    9.93
  18   0  -6   11.37    7.36
 -18   0   6   31.74    9.85
  17   0  -6   37.53    9.22
 -17   0   6   36.27   10.03
 -16   0   6    4.45    6.64
 -15   0   6  107.70   12.83
 -14   0   6    4.21    7.00
 -14   0   6    0.48    5.81
 -13   0   6   34.85    7.46
 -13   0   6   34.23    8.42
 -12   0   6    8.71    5.99
 -12   0   6    9.38    5.78
 -12   0   6   12.57    3.56
 -11   0   6   46.80    6.05
 -11   0   6   54.84    7.87
 -11   0   6   44.76    8.29
 -10   0   6   38.42    7.28
 -10   0   6   52.86    7.14
  -9   0   6   -6.86    4.28
  -8   0   6   48.04    7.29
  -8   0   6   58.59    6.71
   7   0  -6    1.09    1.89
  -7   0   6    2.93    4.50
  -7   0   6    2.64    3.61
  -6   0   6   21.07    5.20
   6   0  -6   23.65    4.21
  -6   0   6   16.89    4.18
   5   0  -6  568.02   15.34
  -5   0   6  547.93   14.47
  -5   0   6  590.81   12.50
  -4   0   6  276.87    8.04
   4   0  -6  259.27   10.25
  -4   0   6  262.53    9.95
  -3   0   6  342.02   10.69
   3   0  -6  342.47   11.78
  -3   0   6  347.79    7.89
  -2   0   6  785.23   11.16
  -2   0   6  749.08   13.94
   2   0  -6  759.62   17.12
  -1   0   6   14.33    3.04
   1   0  -6   15.04    4.60
  -1   0   6   14.92    4.09
   0   0   6 1235.77   15.99
   0   0  -6 1201.82   21.92
   0   0   6 1239.39   15.75
   1   0   6   23.46    4.06
   1   0   6   26.64    3.71
  -1   0  -6   21.18    5.41
  -2   0  -6   99.61    9.03
   2   0   6  115.52    5.24
   2   0   6  112.20    7.12
   3   0   6  177.44    5.81
  -3   0  -6  158.94   10.06
   4   0   6   15.92    3.12
  -4   0  -6    8.52    4.40
  -4   0  -6    6.26    3.79
   5   0   6   33.13    3.84
  -5   0  -6   29.35    5.92
  -5   0  -6   36.19    5.70
   6   0   6   45.47    4.51
  -6   0  -6   51.15    7.28
  -6   0  -6   45.35    6.48
  -7   0  -6   34.29    6.38
  -7   0  -6   41.02    6.84
   7   0   6   33.16    4.40
   8   0   6   18.45    3.78
  -8   0  -6   17.59    6.05
  -8   0  -6   26.33    6.01
  -9   0  -6  149.48   10.76
  -9   0  -6  150.04   11.39
   9   0   6  139.25    7.64
 -10   0  -6   78.78    9.80
 -10   0  -6   83.39    8.60
  10   0   6   64.74    6.64
  11   0   6   -0.19    3.95
 -11   0  -6    6.78    6.76
 -11   0  -6   10.01    3.64
  12   0   6   23.13    6.21
 -12   0  -6   48.56    8.64
 -12   0  -6   37.70    8.89
 -13   0  -6  156.68   11.88
 -13   0  -6  147.92   14.22
 -14   0  -6    6.38    8.03
 -14   0  -6   20.94    5.79
 -15   0  -6   43.99    9.09
 -16   0  -6   62.26    6.30
  17   0   6   16.57    8.22
  18   0   6    2.03    7.13
  18  -1  -6    3.02    7.09
 -18   1   6    2.78    8.44
  17  -1  -6    2.10    6.01
  17   1  -6   -7.41    3.86
 -17  -1   6    2.73    2.51
 -17  -1   6    4.74    7.37
 -17   1   6    8.83    8.33
 -16   1   6    6.47    6.94
 -16  -1   6   20.90    8.50
  16  -1  -6   22.16    8.31
 -16  -1   6   15.33    3.99
  15  -1  -6   19.41    7.18
 -15  -1   6   11.59    7.54
 -15  -1   6   21.61    6.68
 -15   1   6   22.66    8.76
 -14  -1   6   36.60    8.46
 -14   1   6   22.94    7.90
  14  -1  -6   37.18    9.38
 -14  -1   6   40.90    8.20
 -14  -1   6   33.51    8.25
 -13  -1   6   69.91    9.96
 -13  -1   6   67.68    9.56
 -13   1   6   75.94   10.89
  13  -1  -6   64.14   10.46
  13  -1  -6   85.08    4.74
 -13  -1   6   82.30   11.61
  12  -1  -6   36.83    3.26
 -12   1   6   40.90    8.47
 -12  -1   6   32.29    6.90
 -12  -1   6   30.15    7.96
 -12  -1   6   28.94    6.52
 -11  -1   6   13.43    6.24
 -11   1   6   31.89    8.19
  11  -1  -6   34.26    2.95
 -11  -1   6   26.22    5.81
 -11  -1   6   26.73    7.21
 -10   1   6   73.40    9.13
 -10  -1   6   79.49    7.61
  10  -1  -6   76.34    5.10
 -10  -1   6   79.67    8.62
 -10   1   6   79.27    9.71
 -10  -1   6   80.69    9.23
  -9  -1   6   -1.55    4.24
  -9  -1   6   -1.06    3.60
  -9   1   6   -2.75    4.71
  -9   1   6   -3.84    3.54
  -9  -1   6    2.48    4.94
  -8   1   6    0.65    4.21
  -8   1   6    3.26    5.00
  -8  -1   6    6.30    4.57
  -8  -1   6   -2.07    4.29
   8  -1  -6    3.62    1.03
  -8  -1   6    1.27    3.29
  -7  -1   6   79.87    7.99
  -7  -1   6   77.17    9.77
   7  -1  -6   77.36    4.91
  -7   1   6   67.98    7.55
  -7   1   6   65.78    7.70
  -7  -1   6   67.32    6.15
  -6   1   6    0.90    4.13
  -6  -1   6   -3.59    4.27
  -6  -1   6    1.42    2.70
   6  -1  -6    4.44    1.63
  -6   1   6    1.89    4.27
   5  -1  -6   -0.15    1.62
   5   1  -6    1.44    4.04
  -5   1   6    3.18    4.07
  -5   1   6    4.14    4.10
  -5  -1   6    5.10    4.52
   4   1  -6   95.33    8.44
  -4   1   6  103.05    7.64
   4  -1  -6   92.71    5.26
  -4   1   6   94.44    7.01
  -4  -1   6   89.71    7.82
   4   1  -6   98.59    4.18
   3  -1  -6   10.17    2.78
  -3  -1   6    5.34    4.28
  -3   1   6    5.08    3.93
   3   1  -6    5.65    4.17
  -3   1   6    4.76    4.03
   2  -1  -6  146.45    7.71
   2   1  -6  137.37    9.28
  -2   1   6  149.10    7.80
  -2   1   6  136.76    7.21
  -2  -1   6  133.86    7.96
   1   1  -6    8.89    4.41
   1   1  -6    7.86    1.96
  -1  -1   6    6.37    4.32
  -1   1   6    6.71    3.52
  -1   1   6    6.36    3.87
   1  -1  -6    9.38    4.01
   0   1   6   55.05    5.71
   0   1   6   49.15    4.74
   0   1  -6   47.25    3.73
   0   1  -6   52.71    6.44
   0  -1  -6   43.73    6.02
   0  -1   6   48.05    5.41
   1   1   6    2.83    2.52
   1   1   6    2.40    3.67
  -1   1  -6    4.07    2.86
   1  -1   6   -1.33    3.72
  -1   1  -6    1.68    3.79
  -1  -1  -6    2.27    3.94
  -2  -1  -6  333.73   13.63
   2  -1   6  359.58   10.24
  -2   1  -6  362.07   12.63
   2   1   6  360.09   11.89
  -2   1  -6  341.19    9.80
  -3   1  -6   80.19    7.21
  -3   1  -6   85.19    7.57
   3   1   6   83.50    7.48
   3  -1   6   95.89    6.59
  -3  -1  -6   96.29    9.10
  -4   1  -6    2.83    2.81
   4   1   6    1.82    4.05
   4  -1   6    0.23    3.88
  -4  -1  -6    0.56    4.47
  -4   1  -6    2.23    3.64
   5  -1   6  178.60    8.41
   5   1   6  176.46   10.39
  -5  -1  -6  159.45   11.61
  -5   1  -6  182.00   10.28
  -5   1  -6  167.84    8.96
  -6   1  -6   24.31    4.43
  -6   1  -6   15.84    4.99
  -6  -1  -6   17.92    5.98
   6  -1   6   19.82    4.80
   6   1   6   10.94    5.26
   7   1   6   31.28    3.48
  -7  -1  -6   29.69    6.93
   7  -1   6   37.49    5.47
  -7   1  -6   27.56    6.09
   7   1   6   28.94    6.58
  -7   1  -6   29.84    4.86
  -8  -1  -6  282.89   16.40
  -8   1  -6  313.96   13.65
   8   1   6  307.92   15.20
  -8   1  -6  297.33   14.71
   8  -1   6  313.01   11.69
   8   1   6  316.38    8.36
  -9   1  -6    0.59    5.13
  -9   1  -6    4.37    2.10
  -9  -1  -6    7.35    4.41
   9  -1   6    6.07    3.69
   9   1   6    2.18    5.27
   9   1   6    5.36    3.28
  10   1   6   31.23    4.88
 -10   1  -6   38.02    6.42
  10   1   6   36.37    8.20
 -10  -1  -6   40.94    9.46
 -10   1  -6   31.24    8.04
  10  -1   6   36.88    5.55
 -11  -1  -6   15.52    6.44
 -11   1  -6   15.99    7.23
 -11   1  -6   12.48    2.96
  11  -1   6   21.08    4.76
  11   1   6   17.66    7.89
 -12   1  -6   79.77    7.13
  12   1   6   92.45   12.15
 -12  -1  -6  102.21   11.23
 -12   1  -6   83.84   11.61
  12  -1   6   97.75    8.79
 -13   1  -6   42.99    6.72
 -13   1  -6   39.46    9.78
  13   1   6   44.66   10.23
  13  -1   6   71.27    8.68
 -13  -1  -6   53.04   10.23
  14   1   6   39.90   11.06
 -14   1  -6   55.94   11.36
 -14  -1  -6   63.10   11.33
 -14   1  -6   47.95    4.06
  14  -1   6   57.94    8.76
  15   1   6    6.82    7.36
 -15  -1  -6    0.39    2.79
 -15   1  -6    6.84    7.51
 -16   1  -6    7.38    7.50
  16   1   6   10.24    7.52
 -16  -1  -6    2.91    2.50
 -17   1  -6   59.66   12.81
 -17  -1  -6   55.53    6.82
  17   1   6   67.85   13.66
 -18   1  -6    0.27    8.68
  18   1   6   -1.46    5.80
 -18  -1  -6   -0.96    3.13
  18  -2  -6    5.32    7.73
 -18   2   6    5.55    8.14
 -17   2   6   53.83   12.30
  17  -2  -6   52.65   12.01
 -17  -2   6   62.30    7.16
 -16   2   6   46.08   11.45
 -16  -2   6   54.44   11.88
  16  -2  -6   46.69   10.39
  15  -2  -6    9.12    7.65
 -15  -2   6   11.22    4.61
 -15  -2   6    5.60    7.27
 -15   2   6   -2.77    7.66
 -14   2   6   12.00    6.44
 -14  -2   6    4.65    3.56
  14   2  -6    2.81    4.24
  14  -2  -6    9.79    7.36
 -14  -2   6    8.24    7.01
 -13  -2   6   82.36   10.63
 -13  -2   6  105.90   14.67
  13  -2  -6   79.65   11.38
 -13   2   6   82.84   12.31
  13   2  -6   79.00    9.00
 -12  -2   6  225.42   14.38
 -12   2   6  217.44   15.45
 -12  -2   6  209.94   16.66
  12  -2  -6  206.56   14.34
  12   2  -6  216.86   12.34
 -11  -2   6   15.76    8.15
  11  -2  -6   13.17    7.46
 -11  -2   6   19.01    6.93
 -11   2   6   18.36    7.92
  11   2  -6   12.43    4.27
 -10  -2   6   52.02    9.54
 -10   2   6   46.45    8.63
  10   2  -6   43.15    5.86
 -10  -2   6   56.19    8.29
  10  -2  -6   58.80    9.22
  -9  -2   6   72.89   11.36
  -9  -2   6   84.93    9.06
  -9   2   6   71.04    9.25
   9  -2  -6   62.03    3.68
   9   2  -6   58.32    6.12
   9  -2  -6   75.05    9.46
  -8   2   6   24.57    6.74
   8  -2  -6   28.83    6.82
   8  -2  -6   18.20    1.82
   8   2  -6   17.75    3.71
  -8  -2   6   27.82    8.02
  -8  -2   6   20.84    5.73
  -7  -2   6  158.04   10.08
  -7   2   6  154.64   10.53
   7  -2  -6  137.66   10.40
   7   2  -6  146.82    7.39
   7  -2  -6  116.84    5.09
  -7  -2   6  151.15   13.25
  -6   2   6   59.19    7.74
   6   2  -6   49.28    4.61
  -6  -2   6   57.81    8.89
   6  -2  -6   57.02    7.39
  -6  -2   6   53.65    7.31
   6  -2  -6   58.12    2.95
  -5   2   6   52.99    7.42
  -5  -2   6   49.42    8.46
   5   2  -6   43.82    4.17
   5  -2  -6   50.04    6.75
  -5  -2   6   59.99    7.11
   5  -2  -6   57.24    2.80
   4  -2  -6  380.39    9.26
  -4   2   6  422.06   14.69
   4   2  -6  361.35   16.04
   4  -2  -6  382.50   12.78
   4   2  -6  365.47    8.76
  -4  -2   6  366.33   13.02
   3  -2  -6    8.01    4.42
   3   2  -6    4.57    2.45
  -3  -2   6   -2.92    3.97
   3   2  -6    4.20    4.14
  -3   2   6    5.15    4.30
  -2  -2   6   38.21    6.00
   2  -2  -6   32.14    5.19
   2  -2  -6   38.74    4.11
  -2   2   6   30.63    6.08
   2   2  -6   24.82    5.56
   2   2  -6   35.80    3.55
  -1  -2   6    1.16    4.34
   1  -2  -6   -1.42    2.74
   1   2  -6   -0.76    3.14
   1   2  -6    3.20    2.73
  -1   2   6    1.16    4.27
   1  -2  -6    3.59    3.77
   0  -2  -6   45.06    5.30
   0   2  -6   42.58    4.69
   0   2   6   37.95    6.03
   0  -2  -6   45.80    5.90
   0  -2   6   36.95    5.91
   0   2  -6   40.49    6.04
   1   2   6   -4.93    3.62
   1  -2   6    3.05    4.63
  -1  -2  -6    1.23    3.68
  -1   2  -6    2.26    2.71
  -1   2  -6   -1.68    2.94
  -1  -2  -6   -1.62    2.95
  -2   2  -6    5.77    2.89
   2   2   6    3.20    4.40
   2  -2   6    1.05    4.36
  -2   2  -6    3.64    3.24
  -2  -2  -6    5.65    4.85
  -2  -2  -6    4.38    2.75
  -3   2  -6   67.32    6.69
   3   2   6   66.60    7.43
  -3   2  -6   78.80    5.92
  -3  -2  -6   71.85    3.98
  -3  -2  -6   88.43    9.88
   3  -2   6   81.91    7.72
   4   2   6  200.25   11.66
  -4  -2  -6  198.88   13.24
  -4   2  -6  199.09   10.34
   4  -2   6  220.80   10.52
  -4   2  -6  211.40    8.89
   5  -2   6  122.55    9.16
   5   2   6  112.31    9.45
  -5  -2  -6  122.32   11.47
  -5   2  -6  118.47    9.30
  -5   2  -6  132.65    6.91
  -6   2  -6    5.12    1.18
  -6  -2  -6    0.44    4.96
   6  -2   6   -2.73    4.53
   6   2   6   -4.83    4.13
  -6   2  -6    2.62    4.43
   7  -2   6   16.24    5.52
  -7   2  -6   12.51    2.69
   7   2   6    3.56    5.05
  -7   2  -6    3.76    5.14
  -7  -2  -6   12.64    6.17
   8   2   6  130.07   11.57
   8  -2   6  123.67   10.00
  -8  -2  -6  108.91   12.74
  -8   2  -6  123.53   11.09
  -8   2  -6  121.57    6.86
   9  -2   6   -4.69    4.13
   9   2   6   -3.10    4.56
  -9   2  -6    3.76    5.34
  -9   2  -6    3.78    1.11
  -9  -2  -6    9.57    4.78
 -10   2  -6    8.64    6.48
  10   2   6    4.03    6.34
 -10  -2  -6    9.33    6.36
  10  -2   6   -5.73    4.92
 -11   2  -6   43.48    9.12
 -11  -2  -6   50.03   10.58
  11   2   6   41.66    9.51
  11  -2   6   51.81    8.35
  12  -2   6   48.15    8.36
 -12  -2  -6   65.94   12.43
 -12   2  -6   49.67   10.21
  12   2   6   42.32   10.62
  13   2   6    4.36    6.31
 -13  -2  -6   19.19    5.49
 -13   2  -6    7.83    8.40
  13  -2   6   -0.79    6.14
  14  -2   6   35.72    9.01
 -14   2  -6   37.30    9.96
 -14  -2  -6   57.84   12.15
  14   2   6   36.60   10.87
  15   2   6   -9.02    5.45
  15  -2   6    5.83    7.14
 -15   2  -6   -4.32    5.37
 -15  -2  -6    9.09    4.26
 -16   2  -6   11.71    8.74
 -16  -2  -6   15.94    3.85
  16   2   6    2.08    7.92
 -17   2  -6    7.23    7.77
 -17  -2  -6    7.87    3.37
  17   2   6    0.00    7.13
  17  -3  -6   16.78    9.71
 -17  -3   6   23.30    5.00
 -17   3   6   29.13   12.31
 -16   3   6    0.45    8.67
  16  -3  -6    9.53    8.04
 -16  -3   6   11.05    3.76
  15  -3  -6   29.71    9.43
 -15  -3   6   31.83    8.14
 -15   3   6   17.38    9.36
 -14   3   6   28.38    8.12
 -14  -3   6   13.72    7.72
  14  -3  -6    9.00    8.47
 -14  -3   6   13.84    4.35
 -13  -3   6   15.38    7.60
 -13  -3   6   23.96    7.99
  13  -3  -6   14.27    9.11
 -13   3   6   15.53    8.92
 -12  -3   6   14.31    6.55
 -12   3   6   10.89    7.71
 -12  -3   6    9.27    6.92
  12  -3  -6   14.26    7.85
  11   3  -6   73.75    8.04
  11  -3  -6   75.13   11.35
 -11  -3   6   89.09   14.37
 -11  -3   6   72.75   10.61
 -11   3   6   65.90   11.15
  10   3  -6   46.26    6.64
 -10  -3   6   35.17    9.91
  10  -3  -6   27.62    7.99
 -10   3   6   27.25    8.64
 -10  -3   6   31.73    7.56
   9   3  -6   18.36    4.23
   9  -3  -6    3.41    6.57
  -9   3   6   15.16    7.54
  -9  -3   6   12.40    5.44
  -9  -3   6   11.00    6.67
  -8  -3   6   -0.38    4.93
  -8   3   6    6.37    6.06
   8  -3  -6    1.35    5.90
  -8  -3   6    6.97    5.79
   8   3  -6    8.50    3.67
   7   3  -6    5.23    3.05
  -7  -3   6    1.88    5.14
   7  -3  -6   -8.07    4.98
  -7  -3   6    1.32    5.26
  -7   3   6   -1.33    5.43
  -6   3   6    9.09    5.84
   6  -3  -6    8.10    5.71
   6   3  -6   12.08    3.86
  -6  -3   6   18.04    6.15
  -6  -3   6    8.81    5.81
  -5  -3   6    6.66    5.42
   5   3  -6    6.27    3.02
   5  -3  -6    3.15    5.06
  -5   3   6    2.44    5.02
  -5  -3   6    5.29    4.56
   4   3  -6    9.42    3.45
  -4  -3   6   13.63    5.67
   4  -3  -6    3.16    4.61
  -4   3   6    3.55    5.26
   4  -3  -6   13.84    1.31
   3  -3  -6  112.80    8.52
  -3  -3   6  114.55    9.30
   3   3  -6  112.80    6.78
   3  -3  -6  107.51    5.28
  -3   3   6  109.50    9.86
   3   3  -6  108.67   10.08
  -2  -3   6   38.10    6.92
   2  -3  -6   42.65    3.40
   2   3  -6   27.54    5.91
   2   3  -6   32.66    4.55
   2  -3  -6   27.36    5.44
  -2   3   6   20.10    6.14
   1  -3  -6   75.17    6.99
  -1   3   6   60.53    8.32
  -1  -3   6   55.69    7.41
   1  -3  -6   83.14    5.78
   1   3  -6   58.29    5.80
   1   3  -6   57.71    6.67
   0  -3  -6   -2.10    3.63
   0  -3   6    0.49    5.09
   0   3  -6   -1.41    1.94
   0   3  -6   -0.95    3.25
   0   3   6   -0.90    4.50
   0  -3  -6    3.98    2.21
  -1   3  -6    0.18    3.32
  -1  -3  -6    3.93    4.06
   1  -3   6   -9.17    4.42
  -1  -3  -6    0.46    3.41
  -1   3  -6    4.62    1.97
   1   3   6    2.09    4.77
  -2  -3  -6   -1.89    3.45
  -2  -3  -6    4.95    3.93
  -2   3  -6   -1.66    3.57
   2   3   6    0.56    4.51
   2  -3   6   -0.50    4.91
  -2   3  -6    1.88    1.75
   3   3   6   53.82    8.18
  -3  -3  -6   68.76    9.50
  -3  -3  -6   51.76    5.23
  -3   3  -6   50.99    6.75
  -3   3  -6   52.90    4.14
   3  -3   6   49.41    7.90
  -4   3  -6   63.80    4.43
  -4  -3  -6   60.07    5.06
   4  -3   6   65.72    8.87
  -4   3  -6   63.87    7.68
  -4  -3  -6   64.54   10.19
   4   3   6   63.97    8.76
  -5   3  -6    7.21    5.29
  -5   3  -6    4.88    1.01
  -5  -3  -6    5.11    2.73
  -5  -3  -6   -1.43    5.22
   5   3   6    3.41    5.21
   5  -3   6    4.76    5.55
   6   3   6    1.76    5.12
   6  -3   6   -0.74    5.82
  -6  -3  -6   10.02    6.38
  -6   3  -6    0.69    4.50
  -6  -3  -6    1.21    2.96
  -6   3  -6    1.34    0.86
  -7   3  -6   99.16   10.50
  -7  -3  -6   98.37   11.99
   7  -3   6  101.84   10.57
   7   3   6  105.73   11.56
  -7   3  -6   95.57    4.93
   8   3   6   -3.53    4.97
  -8   3  -6    5.14    6.20
   8  -3   6   -5.47    5.15
  -8  -3  -6   -2.30    4.89
   9  -3   6   62.69    9.89
  -9   3  -6   55.22    9.88
  -9  -3  -6   64.91   12.28
   9   3   6   59.19   10.47
  10   3   6  124.30   13.17
  10  -3   6  117.67   12.26
 -10  -3  -6  109.67   13.37
 -10   3  -6  138.12   13.54
  11   3   6   12.89    7.57
 -11   3  -6   18.62    7.77
  11  -3   6   13.79    7.01
 -11  -3  -6    6.07    5.22
  12  -3   6    7.05    7.00
  12   3   6    0.18    4.94
 -12  -3  -6   -0.79    5.87
 -12   3  -6   -3.35    6.47
  13   3   6    4.97    7.05
 -13  -3  -6    5.47    3.42
  13  -3   6    3.84    7.20
 -13   3  -6    5.47    7.86
 -14  -3  -6   48.76   11.94
  14   3   6   37.03   10.58
 -14   3  -6   31.92    9.33
  14  -3   6   29.26    8.22
 -15  -3  -6    4.16    4.68
  15   3   6   -2.02    6.71
  15  -3   6    1.02    8.18
 -15   3  -6    6.05    8.15
 -16   3  -6    2.05    7.20
  16  -3   6    5.95    8.63
  16   3   6   -0.84    5.14
 -16  -3  -6   -0.91    3.40
  16  -4  -6   -4.69    6.51
 -16   4   6    5.37    8.52
 -16  -4   6    2.65    5.09
  15  -4  -6   26.99    9.64
 -15  -4   6   59.46   11.19
 -15   4   6   51.89   12.46
 -14  -4   6   20.76    6.18
  14  -4  -6   11.81    7.86
 -14   4   6    0.32    8.11
 -13   4   6   26.00    9.11
 -13  -4   6   35.49   10.39
  13  -4  -6   28.11    9.65
 -12  -4   6  117.90   13.22
 -12   4   6  136.24   14.82
  12  -4  -6  125.44   13.92
 -12  -4   6  129.55   12.27
 -11  -4   6   91.72   10.99
 -11  -4   6  100.10   15.75
  11  -4  -6   76.30   11.76
 -11   4   6   79.83   12.47
 -10  -4   6   73.48   10.12
 -10  -4   6   69.11   12.63
  10  -4  -6   50.89    9.87
 -10   4   6   58.21   10.72
  -9   4   6    4.98    7.49
  -9  -4   6   -0.34    6.69
  -9  -4   6    7.09    6.22
   9  -4  -6    1.50    6.73
  -8   4   6   22.69    8.17
   8   4  -6   23.06    5.86
   8  -4  -6   25.55    7.57
  -8  -4   6   22.94    8.45
  -8  -4   6   23.66    8.20
   7   4  -6   18.20    5.09
  -7  -4   6   21.84    8.27
  -7   4   6   21.53    7.97
   7  -4  -6   12.80    7.04
  -7  -4   6   13.98    6.99
  -6  -4   6  109.93   10.81
   6   4  -6  106.52    8.37
  -6   4   6  116.86   12.55
  -6  -4   6  103.88   13.75
   6  -4  -6   96.45   10.75
  -5  -4   6   18.85    6.95
   5   4  -6   12.41    4.57
   5  -4  -6    5.71    5.73
  -5   4   6    5.51    6.50
   4   4  -6  180.15   10.00
   4   4  -6  160.06   13.81
  -4  -4   6  178.67   12.04
   4  -4  -6  162.18   11.37
  -4   4   6  174.49   13.19
   3  -4  -6    8.38    1.38
   3   4  -6    1.25    3.51
   3  -4  -6    5.09    4.85
  -3   4   6    3.49    6.08
  -3  -4   6   -2.21    5.60
   3   4  -6    4.54    3.38
  -2  -4   6    0.84    5.71
   2  -4  -6    6.64    1.57
  -2   4   6    9.55    6.59
   2   4  -6    4.26    3.84
   2  -4  -6    7.39    5.49
   2   4  -6   10.99    3.63
   1   4  -6  113.88    8.41
  -1   4   6   96.02   10.97
   1  -4  -6  107.58    6.81
   1   4  -6  108.92    7.78
  -1  -4   6  103.28   10.49
   1  -4  -6  105.92    8.68
   0  -4  -6   90.61    6.68
   0   4  -6   84.53    7.50
   0   4   6   97.80   11.09
   0  -4   6   84.21    9.67
   0  -4  -6   91.57    8.06
   0   4  -6   84.62    6.55
  -1  -4  -6    6.20    2.53
   1  -4   6   -1.57    6.21
  -1  -4  -6   -6.53    3.50
  -1   4  -6    3.89    1.53
   1   4   6    0.34    5.66
  -1   4  -6   -2.99    3.55
  -2  -4  -6   22.55    4.96
   2  -4   6   17.11    7.22
  -2   4  -6   13.47    5.21
   2   4   6   11.23    6.59
  -2   4  -6   19.47    3.50
  -2  -4  -6    7.46    4.59
   3  -4   6   15.03    6.87
  -3   4  -6    3.03    4.52
   3   4   6    3.06    6.22
  -3  -4  -6    2.79    4.35
  -3   4  -6    3.86    1.21
  -3  -4  -6    3.38    3.92
  -4  -4  -6    4.08    4.48
  -4  -4  -6    5.20    4.40
   4  -4   6    8.10    6.93
  -4   4  -6    1.89    4.82
   4   4   6    6.99    5.75
  -4   4  -6    3.21    1.08
   5  -4   6   17.71    8.37
  -5  -4  -6   16.91    4.52
  -5   4  -6   12.30    6.48
   5   4   6   14.57    6.87
  -5  -4  -6   14.51    6.39
  -6  -4  -6    2.95    6.28
   6   4   6   -1.21    6.04
  -6   4  -6    3.42    5.89
   6  -4   6   -4.15    6.83
   7  -4   6   55.83   10.05
   7   4   6   53.64    9.93
  -7   4  -6   45.91    9.35
  -7  -4  -6   52.55   11.69
  -8  -4  -6   65.27   13.39
   8   4   6   56.07   10.04
   8  -4   6   50.86   10.07
  -8   4  -6   65.32   10.02
  -9   4  -6   30.99    9.08
   9   4   6   22.74    8.52
   9  -4   6   38.97   10.22
  -9  -4  -6   42.76   11.20
  10  -4   6   -5.79    6.56
 -10   4  -6    0.68    6.84
 -10  -4  -6   23.08    9.13
  10   4   6   -0.79    6.25
  11   4   6   10.12    7.82
 -11  -4  -6   48.19   11.19
 -11   4  -6   34.82    9.38
  11  -4   6   19.30    9.21
  12  -4   6   43.70    9.32
 -12   4  -6   39.92   10.26
 -12  -4  -6   47.65   11.36
  12   4   6   48.69   11.09
  13  -4   6    1.87    6.65
 -13  -4  -6   10.38    4.97
  13   4   6    4.22    6.50
 -13   4  -6    0.62    6.55
  14   4   6    5.00    7.10
 -14   4  -6    2.87    6.71
 -14  -4  -6    9.83    6.05
  14  -4   6    0.19    7.99
 -15   4  -6   21.39    8.85
 -15  -4  -6   17.50    5.96
  15   4   6   27.36    9.26
  15  -4   6   18.44    9.07
 -14   5   6    7.58    8.94
 -14  -5   6   24.74    6.48
  14  -5  -6   12.01    9.07
  13  -5  -6   22.66    8.83
 -13   5   6    6.46    7.39
 -13  -5   6   17.58    5.70
 -12   5   6    2.43    7.56
  12  -5  -6   10.15    7.44
 -12  -5   6   19.39    5.31
  11  -5  -6   -3.41    5.87
 -11  -5   6   20.67    6.33
 -11   5   6    8.22    7.26
  10  -5  -6    5.70    7.41
 -10  -5   6    6.66    5.20
 -10   5   6    8.57    7.90
 -10  -5   6    5.15    7.71
  -9  -5   6  103.76   12.31
   9  -5  -6   91.36   12.14
  -9   5   6  102.16   13.63
  -9  -5   6  109.52   12.77
  -8  -5   6   65.07   12.82
   8  -5  -6   47.34   10.41
  -8   5   6   38.91   10.54
  -8  -5   6   57.81   10.51
  -7   5   6   38.28    9.95
  -7  -5   6   58.29   11.74
   7  -5  -6   36.87    8.89
  -7  -5   6   42.51    8.83
   6   5  -6    0.66    4.55
  -6   5   6   -6.51    5.94
  -6  -5   6    5.84    6.71
   6  -5  -6   13.16    7.64
   5   5  -6    6.22    4.82
   5   5  -6   11.02    8.00
  -5   5   6   10.68    7.66
  -5  -5   6   13.76    7.99
   5  -5  -6    6.56    6.10
   4   5  -6    3.60    4.35
   4  -5  -6    3.00    6.58
  -4  -5   6    7.94    7.99
   4   5  -6   -2.37    4.14
  -4   5   6    9.46    7.72
   3  -5  -6    3.85    6.83
  -3  -5   6    6.97    7.45
   3   5  -6   -0.71    3.91
   3   5  -6    7.05    3.18
  -3   5   6   13.85    7.29
   2  -5  -6    6.31    5.97
  -2   5   6   10.64    7.10
   2   5  -6    8.47    5.37
  -2  -5   6   15.84    8.28
   2   5  -6   18.63    4.13
  -1  -5   6    8.43    7.78
   1  -5  -6    6.69    6.68
  -1   5   6    6.38    6.92
   1   5  -6   10.00    2.07
   1  -5  -6    3.34    1.77
   1   5  -6   15.57    5.77
   0  -5  -6   12.50    2.35
   0   5  -6    6.42    2.43
   0   5  -6   15.00    5.73
   0  -5   6   17.56    8.22
   0   5   6    6.40    7.72
   0  -5  -6   15.39    6.46
  -1   5  -6    9.92    5.33
  -1  -5  -6   14.92    6.30
  -1   5  -6   11.79    1.70
   1   5   6    7.90    6.76
   1  -5   6   13.95    8.18
  -1  -5  -6   17.70    3.57
  -2   5  -6    7.42    1.43
  -2  -5  -6   11.80    3.00
  -2   5  -6   10.18    6.29
   2  -5   6   13.11    7.88
  -2  -5  -6   21.10    6.39
   2   5   6   17.59    8.32
  -3   5  -6   44.52    8.09
  -3  -5  -6   47.07    7.53
   3   5   6   26.89    8.73
  -3  -5  -6   33.82    7.28
   3  -5   6   47.27    9.93
  -4  -5  -6   16.55    6.10
  -4  -5  -6   18.57    5.36
   4   5   6    6.44    6.82
  -4   5  -6    9.77    6.59
   4  -5   6   14.70    8.46
   5   5   6   42.56    9.95
   5  -5   6   34.44    9.70
  -5   5  -6   49.09    9.18
  -5  -5  -6   59.38   10.71
  -6  -5  -6   83.44   13.44
   6  -5   6   66.32   11.23
  -6   5  -6   57.99   10.21
   6   5   6   52.17   10.93
  -7  -5  -6   16.38    5.29
   7  -5   6   12.26    9.23
   7   5   6    8.05    7.32
  -7   5  -6   -2.53    8.89
  -8  -5  -6   15.91    7.58
   8  -5   6    8.92    8.85
  -8   5  -6   21.13    8.54
   8   5   6   12.35    7.11
   9   5   6   15.48    7.89
  -9  -5  -6   21.74    7.32
   9  -5   6   11.08    8.71
  -9   5  -6   17.31    8.07
  10   5   6    0.27    6.24
 -10  -5  -6    7.20    5.47
  10  -5   6    9.11    8.58
 -10   5  -6   -1.90    6.10
 -11  -5  -6   10.75    6.08
  11   5   6    2.99    6.46
  11  -5   6  -10.14    6.54
 -11   5  -6    1.55    6.27
  12   5   6   23.00    8.98
 -12   5  -6   29.72   10.58
 -12  -5  -6   27.25    6.60
  12  -5   6   12.48    9.41
 -13   5  -6    0.03    6.79
  13   5   6   -1.34    5.49
  13  -5   6   -6.64    8.02
  12  -6  -6   11.45   10.62
 -12   6   6   14.84   10.30
  11  -6  -6   23.80    9.50
 -11   6   6   17.79    9.32
 -10   6   6    0.20    6.98
  10  -6  -6    2.10    8.65
   9  -6  -6    1.65    7.49
  -9  -6   6    8.34    8.77
  -9   6   6    0.37    7.46
  -8   6   6   18.77    9.16
   8  -6  -6   17.74    8.45
  -8  -6   6    5.60    9.17
   7  -6  -6    4.06    7.76
  -7   6   6    3.72    7.57
  -7  -6   6    1.14    8.37
   7   6  -6    1.64    4.89
  -6  -6   6   -4.42    7.60
   6  -6  -6    1.36    6.55
  -6   6   6    0.09    7.14
  -5   6   6    8.66    7.61
   5  -6  -6    1.12    7.43
   5   6  -6   15.80    4.61
  -5  -6   6    9.01    8.21
  -4  -6   6   47.06   10.05
   4   6  -6   32.99    6.68
  -4   6   6   27.21    9.29
   4  -6  -6   42.88    9.55
   3   6  -6   19.17    3.93
  -3  -6   6    5.36    7.74
   3  -6  -6   13.39    8.01
   3   6  -6   15.56    6.53
  -3   6   6    3.14    8.08
   2   6  -6   17.53    2.88
  -2  -6   6    6.59    7.02
   2   6  -6    9.25    6.33
   2  -6  -6   16.65    8.08
  -2   6   6   19.13    9.03
   1   6  -6    0.64    2.01
  -1   6   6    2.30    8.28
   1  -6  -6   -8.12    6.16
   1   6  -6    1.25    5.22
  -1  -6   6    2.61    7.45
   0  -6  -6    7.65    7.41
   0   6  -6   10.63    5.84
   0   6   6   17.46    9.37
   0  -6   6   10.69    8.20
  -1   6  -6   -7.46    4.88
   1   6   6   -3.47    7.06
   1  -6   6    2.07    8.33
  -1  -6  -6    2.60    7.32
   2  -6   6   27.36   10.17
  -2  -6  -6   32.26    3.82
   2   6   6   29.61    9.99
  -2  -6  -6   34.67    9.30
  -2   6  -6   40.89    9.00
   3   6   6   -5.91    6.53
  -3   6  -6    8.13    5.78
   3  -6   6   -1.21    8.08
  -3  -6  -6    9.39    2.99
  -4   6  -6   -2.18    5.29
   4  -6   6   -7.45    7.02
   4   6   6   -1.47    7.25
  -4  -6  -6    6.80    2.67
  -5  -6  -6   22.04    5.15
   5   6   6   11.00    8.13
  -5   6  -6   20.54    8.09
   5  -6   6   14.60    9.07
   6   6   6    5.42    6.34
   6  -6   6    6.59    8.93
  -6   6  -6    3.70    6.89
  -6  -6  -6    3.90    3.72
   7  -6   6   30.02    9.27
   7   6   6   12.19    8.26
  -7  -6  -6   34.15    6.89
  -7   6  -6   22.93    8.95
   8   6   6    1.73    6.14
  -8   6  -6    0.51    6.95
   8  -6   6   -2.93    7.97
  -8  -6  -6   -0.25    3.60
  -9   6  -6   -1.51    7.14
   9  -6   6   11.94    8.85
   9   6   6    7.91    7.85
  -9  -6  -6   11.70    4.99
  10   6   6   52.00   12.03
 -10  -6  -6   55.04    9.81
 -10   6  -6   46.86   10.87
  10  -6   6   37.69   11.82
 -11   6  -6   -0.84    6.62
  11  -6   6   -6.67    8.37
  11   6   6   -5.24    6.00
 -11  -6  -6    6.26    4.14
   8   7  -6   20.97    4.17
   8  -7  -6   20.42   11.04
  -8   7   6    5.06    8.78
   7  -7  -6   13.73   10.87
   7   7  -6   33.27    4.07
  -7   7   6   17.79    8.30
  -7  -7   6   30.11   10.79
   6  -7  -6   27.16   11.25
  -6   7   6   11.36    9.31
   6   7  -6    9.37    3.26
  -6  -7   6   21.80   10.17
  -5  -7   6   33.92   11.03
   5  -7  -6   24.90   11.22
  -5   7   6   45.29   11.85
   5   7  -6   35.58    3.69
  -4  -7   6   42.31   10.61
   4   7  -6   29.03    3.98
  -4   7   6   30.17   10.99
   4  -7  -6   25.36   10.36
  -3  -7   6   57.63   12.16
   3  -7  -6   50.40   10.36
  -3   7   6   50.39   11.77
   2  -7  -6    4.83    9.45
  -2   7   6   -2.98    7.42
  -2  -7   6   -1.93    9.44
  -1   7   6    4.98    8.57
  -1  -7   6   11.75    9.44
   1  -7  -6   14.46    9.41
   0   7   6   -4.63    7.22
   0  -7   6   -4.82    7.48
   0  -7  -6    3.91    8.08
  -1   7  -6    0.80    6.21
   1   7   6    4.16    8.22
   1  -7   6   -4.97    9.12
   2   7   6    5.42    7.38
  -2   7  -6    5.61    6.58
   2  -7   6    2.97    8.93
   3  -7   6   71.60   13.37
   3   7   6   49.52   12.39
  -3   7  -6   67.30   11.90
   4   7   6   -3.42    7.06
  -4   7  -6   11.98    6.82
   4  -7   6    1.55    8.95
   5  -7   6   22.10   11.77
  -5   7  -6   28.95    9.15
   5   7   6   12.00    7.85
  -5  -7  -6   29.91    3.54
   6  -7   6   13.78   10.08
  -6   7  -6   21.59    7.62
   6   7   6   18.38    8.94
  -6  -7  -6   30.37    4.19
   7  -7   6   19.78   11.37
   7   7   6   22.07    9.03
  -7  -7  -6   32.20    4.35
  -7   7  -6   12.48    8.32
 -19   0   7   -4.67    7.21
  19   0  -7    3.59    5.43
  18   0  -7    4.19    6.89
 -18   0   7   -5.82    7.33
 -17   0   7   -8.63    5.68
  17   0  -7    0.01    6.34
 -16   0   7   -2.36    6.14
 -15   0   7   -0.46    5.75
 -15   0   7    7.39    7.08
 -14   0   7   13.02    6.59
  14   0  -7    5.95    2.15
 -14   0   7    0.88    5.65
 -13   0   7    1.45    6.49
 -13   0   7    0.63    5.07
  13   0  -7    0.32    1.96
 -12   0   7    0.06    4.90
  12   0  -7   -2.57    1.75
 -12   0   7   -4.03    5.46
 -11   0   7   -0.44    4.11
 -11   0   7    2.05    5.89
  11   0  -7   -3.29    1.57
 -10   0   7    4.11    4.94
  10   0  -7   -0.84    1.18
 -10   0   7    1.73    4.52
  -9   0   7   -0.48    3.57
  -9   0   7    3.60    5.36
  -8   0   7    1.13    3.37
   8   0  -7   -1.28    0.99
  -8   0   7    1.71    4.62
   7   0  -7    0.89    1.21
  -7   0   7   -3.57    3.44
  -7   0   7    2.39    4.60
   6   0  -7    4.08    1.56
  -6   0   7   -0.55    4.24
  -6   0   7   -0.74    3.15
   5   0  -7   -1.20    1.13
  -5   0   7   -2.73    2.95
  -5   0   7   -0.85    4.38
  -4   0   7   -2.63    2.88
   4   0  -7    0.00    1.95
  -4   0   7   -3.85    3.88
  -3   0   7    0.38    2.80
   3   0  -7   -2.03    2.56
  -3   0   7    2.91    4.16
   2   0  -7    3.62    3.74
  -2   0   7    0.77    4.01
  -2   0   7   -0.55    2.70
  -1   0   7   -3.86    3.55
  -1   0   7   -0.19    2.90
   1   0  -7    0.88    3.82
   0   0   7    0.52    3.65
   0   0  -7    1.38    4.16
   0   0   7    0.13    3.05
  -1   0  -7    2.65    4.12
   1   0   7    1.92    3.07
   1   0   7   -0.03    3.34
   2   0   7   -0.67    3.43
   2   0   7    0.99    3.05
  -2   0  -7    1.64    4.11
  -3   0  -7   -1.94    3.66
   3   0   7   -2.20    3.37
   3   0   7   -1.20    2.92
  -4   0  -7   -1.95    3.13
   4   0   7    4.58    3.32
   5   0   7    9.57    3.18
  -5   0  -7    2.69    3.59
  -5   0  -7    1.03    3.79
  -6   0  -7    0.97    4.09
   6   0   7    3.16    2.97
  -6   0  -7   -3.00    2.86
  -7   0  -7    2.26    4.21
  -7   0  -7    2.67    3.43
   7   0   7   -1.13    3.06
   8   0   7   -0.81    2.87
  -8   0  -7    6.16    3.25
  -8   0  -7   -4.39    3.89
   9   0   7   -0.45    3.24
  -9   0  -7   -1.20    5.00
  -9   0  -7    4.47    2.69
  10   0   7   -3.83    3.25
 -10   0  -7    5.59    5.55
 -10   0  -7   10.64    3.47
 -11   0  -7    7.83    2.87
  11   0   7   -8.43    3.63
 -11   0  -7   -0.91    5.65
 -12   0  -7    2.88    2.24
 -12   0  -7    3.75    5.52
 -13   0  -7    5.12    2.40
 -13   0  -7    2.84    6.11
 -14   0  -7    6.50    2.38
 -15   0  -7    3.87    2.07
 -16   0  -7    5.36    2.38
  17   0   7    2.74    7.77
  18   0   7   13.80    9.16
  18   1  -7    7.31    2.96
  18  -1  -7   15.04    9.32
 -18   1   7   18.88    9.76
 -17   1   7   14.86    9.01
 -17  -1   7    6.21    7.51
  17  -1  -7   11.83    6.80
  16  -1  -7    1.50    6.85
 -16   1   7   17.82    8.67
 -16  -1   7    5.82    7.56
  15  -1  -7   -0.56    6.81
 -15  -1   7    7.84    7.87
 -15   1   7    1.25    6.68
 -14   1   7   19.58    7.13
 -14  -1   7   24.80    5.97
  14  -1  -7   13.91    8.54
 -14  -1   7   16.42    6.52
 -14  -1   7   18.02    7.55
 -13   1   7   72.10   10.66
 -13  -1   7   65.81   10.84
 -13  -1   7   55.92    8.45
 -13  -1   7   60.42    9.95
 -12  -1   7    1.58    4.89
 -12   1   7    7.27    6.45
 -12  -1   7    5.47    3.10
 -12  -1   7   14.61    6.31
 -11  -1   7  114.37   11.02
 -11   1   7  121.10   11.30
 -11   1   7  115.29   11.19
  11  -1  -7  123.64    7.31
 -11  -1   7  117.41   11.04
 -11  -1   7  118.45    9.44
 -10  -1   7   96.10    9.33
 -10   1   7  112.24   11.17
 -10  -1   7   96.04    9.70
  10  -1  -7  103.89    6.30
 -10   1   7   92.33    9.83
 -10  -1   7   90.78    8.06
  -9   1   7   78.85    8.76
   9  -1  -7   70.54    4.89
  -9  -1   7   64.58    6.81
  -9   1   7   59.55    8.63
  -9  -1   7   66.23    8.69
  -8   1   7   14.40    5.97
   8  -1  -7   14.04    3.05
  -8  -1   7   14.43    3.94
  -8  -1   7   11.34    5.25
  -8   1   7   12.73    5.00
  -7  -1   7   70.45    5.98
  -7   1   7   70.26    7.51
   7   1  -7   79.21    9.70
  -7  -1   7   74.52    8.13
  -7   1   7   70.26    8.00
   7  -1  -7   64.75    4.98
  -6   1   7    8.93    5.08
  -6  -1   7   21.97    3.65
   6  -1  -7   21.14    3.32
   6   1  -7   23.00    5.71
  -6   1   7   17.20    5.27
  -6  -1   7   25.99    5.68
   5  -1  -7   34.46    4.14
  -5   1   7   41.43    5.84
   5   1  -7   31.62    6.04
  -5   1   7   34.45    5.90
  -5  -1   7   31.09    5.82
   4  -1  -7    3.33    1.30
  -4   1   7    4.52    4.22
  -4  -1   7    3.40    4.49
   4   1  -7   -0.85    3.27
   4   1  -7    3.51    1.62
  -4   1   7   -2.58    3.62
   3   1  -7   52.23    7.12
  -3   1   7   51.85    5.97
   3  -1  -7   67.85    5.17
  -3  -1   7   48.48    6.24
  -3   1   7   48.08    5.83
  -2   1   7    0.66    3.79
   2   1  -7    8.08    4.20
  -2  -1   7    2.06    4.13
   2  -1  -7    5.19    3.49
  -2   1   7    2.00    3.88
  -1   1   7    1.27    3.81
   1   1  -7    1.05    1.65
  -1  -1   7   -0.60    3.97
   1   1  -7    1.71    3.74
  -1   1   7   -1.61    3.38
   1  -1  -7   -0.25    3.43
   0  -1   7    7.79    4.20
   0   1   7    4.78    3.30
   0   1  -7    7.71    4.23
   0   1   7    3.37    3.82
   0   1  -7    4.24    2.33
   0  -1  -7    1.59    3.69
  -1  -1  -7    5.87    4.26
   1  -1   7    3.24    3.87
  -1   1  -7    9.10    4.21
   1   1   7    1.98    3.81
   1   1   7    1.43    2.80
  -1   1  -7    4.70    2.84
   2   1   7   64.52    6.57
  -2   1  -7   57.29    5.59
  -2  -1  -7   68.39    8.04
   2  -1   7   61.24    6.03
  -2   1  -7   66.12    7.56
   3   1   7   66.87    7.09
  -3   1  -7   73.65    7.31
  -3   1  -7   76.49    6.51
   3  -1   7   75.84    6.41
  -3  -1  -7   67.12    8.69
   4   1   7  180.49   10.31
  -4  -1  -7  175.37   11.90
  -4   1  -7  173.77    9.64
   4  -1   7  177.10    8.36
  -4   1  -7  166.03    9.18
  -5  -1  -7   76.52    9.57
  -5   1  -7   69.10    7.19
   5  -1   7   73.75    6.83
  -5   1  -7   65.79    7.09
   5   1   7   80.05    8.29
  -6   1  -7    7.89    2.88
   6   1   7   -1.65    4.20
   6  -1   7    8.05    4.21
  -6   1  -7   -3.42    3.95
  -6  -1  -7    0.68    4.15
  -7   1  -7  148.39    9.27
   7  -1   7  154.25    8.61
   7   1   7  150.29   11.29
  -7   1  -7  161.75   11.20
  -7  -1  -7  149.57   12.15
   8   1   7   29.13    7.26
  -8  -1  -7   19.66    6.88
  -8   1  -7   33.81    4.20
   8   1   7   25.61    3.78
   8  -1   7   31.54    5.42
  -8   1  -7   23.12    6.40
  -9   1  -7   68.71    9.64
  -9  -1  -7   65.22   10.21
   9   1   7   54.59    4.92
   9   1   7   68.21    9.91
  -9   1  -7   65.84    6.29
   9  -1   7   75.40    7.10
 -10  -1  -7    2.41    3.93
  10  -1   7   10.95    4.55
 -10   1  -7    4.54    1.63
  10   1   7   -0.88    5.36
 -10   1  -7   -3.16    5.60
 -11   1  -7   12.80    6.67
 -11   1  -7   24.70    5.03
  11   1   7   13.03    7.31
 -11  -1  -7   25.92    8.10
  11  -1   7   28.02    5.83
  12   1   7   37.07    9.76
  12  -1   7   53.95    7.61
 -12  -1  -7   45.37   10.00
 -12   1  -7   34.52    9.46
 -12   1  -7   31.19    4.01
 -13   1  -7   -2.24    1.76
  13   1   7    1.07    5.75
 -13   1  -7   -8.59    5.25
 -13  -1  -7    7.12    4.41
  13  -1   7   12.88    6.05
 -14  -1  -7   36.11    9.38
 -14   1  -7   24.13    9.36
  14   1   7   34.25   10.59
 -15  -1  -7   17.33    4.78
 -15   1  -7   11.33    8.08
  15   1   7   22.39   10.26
  16   1   7    8.03    8.54
 -16   1  -7    0.35    7.23
 -16  -1  -7    9.62    3.03
  17   1   7    6.13    7.56
 -17   1  -7    4.98    8.21
 -17  -1  -7   15.52    3.09
  18   1   7   20.93   10.22
 -18   1  -7   45.25   13.95
 -18  -1  -7   17.74    3.39
 -18   2   7    1.09    8.51
  18  -2  -7   14.64    8.85
 -17   2   7   18.88    9.78
  17  -2  -7    6.70    8.01
 -16  -2   7    6.13    7.67
  16  -2  -7   -3.50    6.44
 -16   2   7    7.85    8.54
 -16  -2   7    2.04    2.95
 -15  -2   7   18.91   10.31
 -15  -2   7   37.75    8.83
 -15   2   7   29.19   10.24
  15  -2  -7   13.89    6.52
 -14  -2   7    5.87    2.84
 -14  -2   7    3.65    7.56
  14  -2  -7    7.99    7.86
 -14   2   7   -3.59    5.77
 -13  -2   7   -0.95    5.80
  13   2  -7    1.43    3.69
 -13  -2   7    5.26    4.33
 -13   2   7    2.97    7.27
  13  -2  -7   -5.94    6.48
 -12  -2   7   17.29    6.88
  12  -2  -7   28.60    8.15
 -12  -2   7   30.90    8.44
  12   2  -7   10.61    4.78
 -12   2   7   25.97    8.63
 -11  -2   7    7.20    5.83
  11  -2  -7    9.73    7.10
 -11   2   7    0.18    6.71
 -11  -2   7    8.66    6.56
  11   2  -7    3.90    4.00
 -10   2   7   14.76    7.04
 -10  -2   7    9.71    5.69
 -10  -2   7   28.87    8.27
  10  -2  -7   16.16    7.39
  10   2  -7   14.27    4.15
   9  -2  -7   12.64    1.99
  -9   2   7   11.92    6.45
  -9  -2   7   10.64    5.71
   9  -2  -7    8.80    6.53
  -9  -2   7    9.46    6.08
   9   2  -7    7.67    3.40
  -8  -2   7   29.04    7.92
  -8  -2   7   39.22    7.42
   8  -2  -7   24.25    2.99
  -8   2   7   29.34    7.06
   8   2  -7   22.02    4.11
   8  -2  -7   33.88    7.30
  -7   2   7    8.31    5.34
   7   2  -7   -3.15    2.01
  -7  -2   7   -5.00    4.11
   7  -2  -7    3.83    5.32
  -7  -2   7   -3.26    4.87
  -6  -2   7   16.61    5.61
   6  -2  -7   13.79    5.56
  -6   2   7    5.90    5.32
   6   2  -7    9.45    2.70
   5  -2  -7  173.76   10.17
   5  -2  -7  175.06    6.30
   5   2  -7  174.29    6.33
   5   2  -7  158.17   12.08
  -5   2   7  168.05   10.48
  -5  -2   7  170.26   10.40
  -4   2   7    4.36    4.84
   4  -2  -7   -1.22    4.20
   4   2  -7    7.40    2.14
   4   2  -7   -0.79    3.90
  -4  -2   7    0.49    4.39
  -3   2   7   97.79    8.52
   3  -2  -7  100.22    7.49
  -3  -2   7  111.88    8.73
   3   2  -7   96.07    9.00
   3  -2  -7  115.28    5.77
   3   2  -7  104.90    4.61
   2   2  -7   45.74    6.67
  -2   2   7   34.29    6.01
   2  -2  -7   32.36    5.23
   2  -2  -7   42.39    4.57
  -2  -2   7   39.85    6.19
   2   2  -7   34.13    3.61
  -1  -2   7   13.03    4.85
   1   2  -7   11.63    4.26
   1  -2  -7   14.46    4.15
   1  -2  -7   15.44    3.79
   1   2  -7   10.70    2.98
  -1   2   7   10.12    4.72
   0  -2  -7   69.78    6.94
   0   2  -7   59.81    6.78
   0  -2  -7   65.46    5.61
   0   2   7   65.16    7.16
   0  -2   7   69.13    6.94
   0   2  -7   69.82    5.10
   1  -2   7    0.09    4.25
  -1  -2  -7    4.33    3.83
  -1  -2  -7    1.28    2.93
  -1   2  -7    4.46    2.83
  -1   2  -7   -4.56    2.43
   1   2   7    0.03    4.09
  -2  -2  -7   24.28    3.47
  -2   2  -7   21.99    4.32
  -2  -2  -7   24.19    6.15
   2  -2   7   24.85    5.64
  -2   2  -7   29.04    4.47
   2   2   7   20.88    5.60
  -3  -2  -7  459.06   18.40
  -3   2  -7  464.66   14.19
   3  -2   7  474.29   14.36
   3   2   7  500.15   16.59
  -3   2  -7  496.67   14.35
   4   2   7   -1.88    4.43
   4  -2   7    2.87    4.92
  -4   2  -7    2.53    4.14
  -4  -2  -7   -2.18    4.01
  -4   2  -7    2.96    1.91
  -5  -2  -7  187.08   13.52
   5   2   7  193.25   12.00
   5  -2   7  203.43   10.74
  -5   2  -7  191.29   10.98
  -5   2  -7  198.90    9.28
  -6   2  -7   15.40    5.92
   6  -2   7    8.95    5.56
  -6  -2  -7   27.61    7.62
  -6   2  -7   26.04    3.22
   6   2   7   15.98    6.28
  -7   2  -7    3.01    1.30
   7  -2   7    2.31    4.83
  -7   2  -7    2.09    4.54
   7   2   7   -0.73    4.62
  -7  -2  -7    3.22    4.64
   8   2   7   21.67    7.26
  -8   2  -7   11.31    6.14
   8  -2   7   27.20    6.58
  -8  -2  -7   19.83    7.50
  -8   2  -7   23.44    3.72
  -9   2  -7   46.67    4.41
  -9  -2  -7   63.04   11.91
   9  -2   7   34.73    7.21
   9   2   7   47.01    9.01
  -9   2  -7   50.33    9.11
  10   2   7  -10.32    5.06
  10  -2   7    5.76    5.58
 -10   2  -7    3.88    1.30
 -10   2  -7   -2.10    5.59
 -10  -2  -7    2.63    5.20
 -11  -2  -7   24.10    7.96
  11  -2   7   23.80    7.28
 -11   2  -7   27.38    8.50
 -11   2  -7   18.32    2.21
  11   2   7   17.08    8.02
  12   2   7   22.35    9.17
  12  -2   7   12.49    6.08
 -12   2  -7   16.95    7.44
 -12  -2  -7   26.66    8.54
 -13  -2  -7  131.83   13.34
  13  -2   7  151.13   12.36
  13   2   7  150.33   16.39
 -13   2  -7  119.72   14.85
 -14   2  -7    3.00    7.38
 -14  -2  -7   20.76    6.28
  14  -2   7   19.49    8.90
  14   2   7   21.28    7.93
  15   2   7   10.32    8.75
  15  -2   7   27.44    8.60
 -15   2  -7   27.69    9.53
 -15  -2  -7   47.62   10.95
 -16   2  -7   -0.52    7.31
 -16  -2  -7   -1.77    2.93
  16   2   7    3.59    7.95
 -17  -2  -7    7.72    3.34
  17   2   7    4.12    8.93
 -17   2  -7    0.58    8.32
 -17  -3   7   78.08    9.07
  17  -3  -7   95.75   14.68
 -17   3   7  105.97   17.48
 -16  -3   7  165.65   14.62
 -16   3   7  179.19   17.74
  16  -3  -7  162.28   15.64
 -15  -3   7   91.26   10.51
  15  -3  -7   95.94   12.81
 -15   3   7   82.22   13.78
 -14  -3   7   27.99    9.30
 -14   3   7   28.52    8.86
  14  -3  -7   36.51   10.52
 -14  -3   7   46.33    9.90
  13  -3  -7   70.85   11.80
 -13  -3   7   47.92    9.54
 -13   3   7   56.05   11.87
 -13  -3   7   63.93   13.02
 -12  -3   7  301.53   16.07
  12  -3  -7  278.54   17.08
 -12  -3   7  277.93   19.76
 -12   3   7  295.85   18.50
  11  -3  -7  266.58   16.49
 -11   3   7  271.94   17.08
 -11  -3   7  283.28   15.26
 -11  -3   7  256.35   19.45
 -10   3   7   61.69   10.51
  10  -3  -7   85.24   10.74
 -10  -3   7   82.88   13.42
  10   3  -7   65.00    6.97
 -10  -3   7   67.25    9.59
   9  -3  -7    7.26    6.79
  -9  -3   7    2.43    6.03
  -9  -3   7   -1.34    5.33
  -9   3   7    2.51    6.75
   9   3  -7   11.81    3.93
  -8  -3   7   41.98   10.20
   8   3  -7   36.72    4.98
  -8   3   7   30.16    8.04
  -8  -3   7   37.79    6.96
   8  -3  -7   31.56    7.75
   7   3  -7   13.57    3.91
  -7  -3   7    7.82    6.09
  -7   3   7   13.12    6.48
   7  -3  -7   14.67    6.32
  -7  -3   7    9.81    6.85
  -6   3   7    8.22    5.79
   6  -3  -7   10.31    5.66
  -6  -3   7    3.93    5.80
   6   3  -7    4.81    2.87
  -5   3   7  122.38   10.57
   5  -3  -7  129.32    4.67
  -5  -3   7  132.44   10.45
   5   3  -7  124.57    6.92
   5  -3  -7  129.75    9.87
   5   3  -7  130.84   12.30
   4   3  -7    4.31    5.15
   4  -3  -7    6.49    1.09
  -4   3   7    3.81    5.35
  -4  -3   7    0.19    4.81
   4   3  -7    4.48    2.97
   4  -3  -7    3.55    4.75
   3   3  -7  292.76   14.33
   3  -3  -7  300.37   10.04
  -3  -3   7  296.59   13.02
  -3   3   7  300.74   14.66
   3  -3  -7  284.91   11.98
   3   3  -7  288.50    9.57
  -2  -3   7   27.49    6.39
   2   3  -7   33.56    4.55
   2  -3  -7   37.07    3.42
   2   3  -7   40.22    6.53
  -2   3   7   33.04    7.05
   2  -3  -7   32.18    5.77
   1   3  -7  446.65   16.57
  -1   3   7  481.88   17.92
   1   3  -7  466.25   12.52
  -1  -3   7  458.28   15.53
   1  -3  -7  475.13   13.53
   1  -3  -7  462.88   15.14
   0   3  -7   11.19    3.86
   0  -3  -7   23.86    4.33
   0  -3   7   12.98    5.78
   0   3   7    8.20    5.62
   0   3  -7   10.05    4.03
   0  -3  -7    8.37    4.34
   1  -3   7  756.87   19.98
  -1  -3  -7  776.29   22.43
  -1   3  -7  786.09   20.44
  -1  -3  -7  782.57   15.40
  -1   3  -7  789.93   17.82
   1   3   7  779.03   22.28
  -2  -3  -7  149.41   10.69
   2  -3   7  155.36   10.72
  -2   3  -7  159.92    9.24
  -2  -3  -7  159.31    7.30
   2   3   7  157.91   11.44
  -2   3  -7  173.74    8.86
  -3  -3  -7   97.10    6.06
   3   3   7  104.22   10.07
  -3  -3  -7  101.71    9.61
  -3   3  -7  108.69    6.73
   3  -3   7   97.55    9.56
  -3   3  -7  100.61    8.15
   4  -3   7   13.36    6.48
  -4  -3  -7   21.13    7.41
   4   3   7   13.34    6.02
  -4   3  -7   21.76    2.70
  -4   3  -7   14.56    4.99
  -4  -3  -7   11.55    3.41
  -5  -3  -7    0.18    2.53
  -5   3  -7    4.22    1.40
  -5   3  -7    0.43    4.82
  -5  -3  -7    2.61    4.36
   5  -3   7    0.45    5.51
   5   3   7    3.82    5.04
  -6  -3  -7  167.44   14.87
   6   3   7  162.39   12.83
  -6   3  -7  170.99    7.86
  -6   3  -7  157.05   11.52
   6  -3   7  163.52   11.75
   7  -3   7   15.06    7.23
  -7   3  -7   14.80    1.74
  -7   3  -7   15.57    6.99
   7   3   7   15.82    6.99
  -7  -3  -7    6.37    6.44
  -8  -3  -7   24.66    8.84
   8  -3   7   12.70    7.13
  -8   3  -7   18.92    7.08
   8   3   7   23.34    7.89
  -9   3  -7  118.09   12.43
   9  -3   7  124.33   12.11
   9   3   7  130.07   13.31
  -9  -3  -7  124.30   13.88
 -10   3  -7   -3.87    6.32
  10  -3   7    5.11    6.94
 -10  -3  -7    5.22    5.38
  10   3   7  -11.40    4.01
  11   3   7  174.30   15.83
  11  -3   7  189.69   13.71
 -11  -3  -7  166.30   15.50
 -11   3  -7  194.43   15.28
  12   3   7    6.94    7.25
 -12  -3  -7    1.79    4.96
 -12   3  -7   19.22    8.91
  12  -3   7    8.65    7.51
  13  -3   7   -3.67    6.94
  13   3   7    4.84    6.16
 -13   3  -7    3.63    6.87
 -13  -3  -7   11.53    5.14
  14   3   7    3.20    6.86
  14  -3   7    3.29    6.95
 -14   3  -7   10.20    8.05
 -14  -3  -7    9.93    4.46
 -15   3  -7    0.01    8.02
 -15  -3  -7    5.58    3.70
  15   3   7    0.19    7.37
  15  -3   7    2.74    8.87
  16  -3   7    5.67    8.03
 -16  -3  -7    9.53    4.64
  16   3   7    1.61    6.90
 -16   3  -7    3.91    7.93
 -16   4   7   38.60   12.08
 -16  -4   7   44.08    9.93
  16  -4  -7   35.21   11.06
  15  -4  -7   21.08    9.04
 -15  -4   7   24.72    7.23
 -15   4   7   14.86    9.55
  14  -4  -7    5.72    7.87
 -14   4   7    2.66    9.03
 -14  -4   7   18.72    5.19
 -13  -4   7    4.09    7.16
 -13   4   7   16.33    8.43
 -13  -4   7   23.64    7.09
  13  -4  -7    5.41    7.53
 -12  -4   7    1.21    4.61
  12  -4  -7   -2.21    7.26
 -12  -4   7    2.36    6.75
 -12   4   7   -0.62    5.99
 -11  -4   7    3.09    6.58
  11  -4  -7   -0.39    7.08
 -11  -4   7    5.15    6.04
 -11   4   7   -1.21    7.42
  10  -4  -7   25.97    8.27
 -10   4   7   34.24    9.47
 -10  -4   7   26.66    7.69
 -10  -4   7   25.53    8.46
  -9   4   7    6.05    7.48
  -9  -4   7   13.17    7.44
  -9  -4   7   15.18    7.86
   9  -4  -7   12.24    7.75
   8  -4  -7    8.93    6.74
  -8   4   7    6.63    6.63
  -8  -4   7   17.92    6.62
  -8  -4   7   17.27    7.28
   7  -4  -7   17.36    7.45
  -7   4   7   26.89    8.43
   7   4  -7   32.88    5.88
  -7  -4   7   26.72    8.01
  -6  -4   7   -0.28    6.12
  -6   4   7    3.20    6.57
   6  -4  -7    4.95    6.46
   6   4  -7    3.49    3.96
   5  -4  -7  107.72   10.26
  -5   4   7  125.60   12.26
   5   4  -7  122.67   12.60
   5   4  -7  121.66    8.61
  -5  -4   7  129.13   11.42
   4  -4  -7   90.96    9.78
  -4  -4   7   78.43    9.90
  -4   4   7   69.22   10.27
   4   4  -7   82.16   10.16
   4   4  -7   67.81    6.84
  -3   4   7   67.03   10.10
   3  -4  -7   74.12    4.52
   3   4  -7   85.34    8.38
  -3  -4   7   89.27   10.04
   3   4  -7   65.66    6.82
   3  -4  -7   86.37    8.61
   2   4  -7   29.88    5.98
   2  -4  -7   17.55    5.96
  -2   4   7   28.80    7.98
   2   4  -7   25.76    5.22
  -2  -4   7   24.71    7.40
   2  -4  -7   22.38    3.19
  -1  -4   7    1.60    6.52
   1   4  -7   10.73    2.64
   1  -4  -7    3.90    1.77
  -1   4   7    1.61    6.08
   1   4  -7    5.86    3.72
   1  -4  -7    6.98    5.18
   0   4  -7  101.63    7.60
   0  -4  -7   91.84    8.11
   0  -4   7   83.87   10.06
   0   4  -7   96.64    7.74
   0   4   7   76.18   10.63
   0  -4  -7   97.04    7.15
   1   4   7   14.12    6.88
  -1  -4  -7   24.31    5.61
   1  -4   7   22.25    7.29
  -1   4  -7   25.76    5.76
  -1  -4  -7   38.45    4.60
  -1   4  -7   23.30    4.06
   2   4   7  198.00   14.19
  -2  -4  -7  229.37   10.20
  -2   4  -7  211.61   11.55
  -2   4  -7  218.84   10.46
  -2  -4  -7  221.87   13.10
   2  -4   7  203.58   13.10
   3  -4   7    0.46    6.19
  -3   4  -7   13.13    5.41
  -3  -4  -7   20.54    5.05
  -3   4  -7   14.12    2.18
   3   4   7    8.39    6.41
  -3  -4  -7    5.80    4.10
   4  -4   7  113.19   11.66
  -4  -4  -7   98.74    7.33
  -4   4  -7   87.09    5.66
  -4  -4  -7   96.18   11.31
   4   4   7  110.53   11.96
  -4   4  -7  101.92    9.61
  -5   4  -7   84.53    5.57
  -5   4  -7  123.92   10.96
   5   4   7  120.96   12.50
  -5  -4  -7  129.87   12.69
   5  -4   7  117.83   12.40
  -6   4  -7   35.75    8.23
  -6  -4  -7   56.26   12.11
   6  -4   7   40.67    9.58
   6   4   7   46.84   10.02
  -7   4  -7  110.58   11.63
   7  -4   7  120.57   12.27
   7   4   7  104.92   12.86
  -7  -4  -7  112.76   12.93
  -8  -4  -7   16.27    9.41
   8   4   7   30.95    8.70
   8  -4   7   18.21    8.89
  -8   4  -7   24.23    7.62
   9  -4   7   54.45   10.90
   9   4   7   54.53   10.76
  -9  -4  -7   71.65   13.24
  -9   4  -7   51.81   10.30
 -10   4  -7   27.68    9.58
  10  -4   7   31.54    9.49
  10   4   7   21.03    7.70
 -10  -4  -7   34.73   11.00
  11  -4   7    0.32    7.73
 -11  -4  -7   10.88    6.08
 -11   4  -7    2.90    6.37
  11   4   7   -3.58    6.85
  12  -4   7    8.33    7.78
  12   4   7    9.62    7.54
 -12  -4  -7    8.03    4.91
 -12   4  -7    8.14    8.03
 -13  -4  -7   21.10    6.14
 -13   4  -7   27.64   10.13
  13   4   7   39.66   10.92
  13  -4   7   23.62    8.91
  14  -4   7   -4.19    8.19
 -14  -4  -7    4.21    3.88
  14   4   7   -2.99    7.00
 -14   4  -7   -3.27    5.91
 -15  -4  -7   41.74    7.99
  15  -4   7   18.40    9.00
  15   4   7   29.47   10.61
 -15   4  -7   16.60    9.11
  14  -5  -7   -1.48    8.30
 -14   5   7   14.06    9.30
  13  -5  -7   14.53    9.05
 -13   5   7    9.71    8.36
 -12   5   7    3.89    7.40
 -12  -5   7   19.46    5.23
  12  -5  -7    1.43    7.39
 -11  -5   7   51.19   10.27
  11  -5  -7   41.23    8.99
 -11  -5   7   41.42    9.47
 -11   5   7   36.05    9.92
 -10  -5   7   33.11   11.07
  10  -5  -7   23.58    9.19
 -10   5   7   26.03    9.82
   9  -5  -7   -0.19    6.62
  -9  -5   7    4.11    8.43
  -9   5   7    1.02    6.67
  -8  -5   7   -4.34    7.20
  -8   5   7   -5.90    6.84
   8  -5  -7   -3.15    7.14
  -7  -5   7   31.85    9.29
  -7   5   7   27.68    9.15
   7  -5  -7   43.96    9.21
   6  -5  -7    2.00    7.22
   6   5  -7    1.13    7.20
  -6  -5   7    8.74    7.38
  -6   5   7   -2.92    6.42
   5  -5  -7    1.38    5.63
   5   5  -7    6.91    5.62
  -5   5   7    4.50    7.57
  -5  -5   7    1.07    6.89
  -4   5   7   -2.41    6.54
  -4  -5   7   -3.98    6.57
   4   5  -7    7.05    4.04
   4   5  -7    0.92    4.43
   4  -5  -7   -7.39    6.22
  -3   5   7   55.91   10.55
   3  -5  -7   49.33    9.08
   3   5  -7   62.68    8.11
  -3  -5   7   59.53   10.30
   3   5  -7   73.85    8.27
  -2  -5   7  163.02   13.45
   2   5  -7  156.44   10.60
   2  -5  -7  163.59   11.31
  -2   5   7  172.79   14.53
   2   5  -7  164.80   11.36
  -1   5   7   46.32    9.98
   1   5  -7   41.70    7.60
   1   5  -7   48.41    4.97
   1  -5  -7   50.69    3.89
  -1  -5   7   52.25    9.83
   1  -5  -7   47.15    8.29
   0  -5   7  107.38   12.01
   0   5   7   82.59   11.94
   0  -5  -7   74.44    6.13
   0   5  -7   96.21    7.63
   0  -5  -7   88.78    9.33
   0   5  -7   97.97    9.13
  -1  -5  -7  239.49   12.67
   1  -5   7  226.70   15.01
   1   5   7  231.15   16.71
  -1  -5  -7  225.32   12.79
  -1   5  -7  233.74   11.62
  -1   5  -7  227.26   12.88
   2   5   7   53.06   10.29
   2  -5   7   39.01    9.28
  -2  -5  -7   65.51    6.56
  -2  -5  -7   49.17    7.79
  -2   5  -7   64.18    8.96
  -2   5  -7   52.97    4.00
  -3  -5  -7   18.70    6.48
  -3   5  -7   10.43    5.80
  -3  -5  -7   22.04    5.35
   3  -5   7   13.00    7.90
   3   5   7    6.37    6.59
  -4   5  -7  135.36   11.43
  -4  -5  -7  135.64   11.66
   4  -5   7  115.12   13.28
   4   5   7  113.37   13.62
   5   5   7   28.10    9.62
  -5  -5  -7   28.39    6.77
   5  -5   7   26.98    9.12
  -5   5  -7   17.35    7.61
  -6  -5  -7  100.11   12.62
  -6   5  -7   79.34   11.00
   6   5   7   68.03   11.45
   6  -5   7   85.61   12.30
   7  -5   7   -1.19    8.38
  -7  -5  -7   13.71    5.22
  -7   5  -7   -1.60    5.99
   7   5   7   -5.43    5.03
  -8   5  -7   29.88    9.55
   8  -5   7   27.27    9.60
   8   5   7   23.84    9.52
  -8  -5  -7   39.61   11.14
   9  -5   7   45.62   11.20
  -9   5  -7   54.64   10.27
  -9  -5  -7   58.24   12.95
   9   5   7   51.40   11.30
  10   5   7   22.34    9.76
 -10   5  -7   20.60    8.58
 -10  -5  -7   40.31    9.22
  10  -5   7   28.49   10.42
  11   5   7    3.26    5.76
  11  -5   7  -14.44    6.65
 -11   5  -7   12.73    8.19
 -11  -5  -7   10.59    4.94
 -12  -5  -7   56.00   11.34
  12  -5   7   34.51   10.21
 -12   5  -7   38.50   10.29
  12   5   7   40.69   10.87
 -13  -5  -7   33.10    7.03
  13   5   7   18.48    8.81
  13  -5   7   27.70   10.88
 -13   5  -7   29.08    9.40
  12   6  -7   25.14   10.46
 -12   6   7   39.63   12.54
  12  -6  -7   20.92   11.53
  11   6  -7    6.49    7.56
 -11   6   7   12.94    9.60
  11  -6  -7   -1.59    8.84
  10  -6  -7   -6.29    6.43
 -10   6   7   -0.94    7.52
   9  -6  -7   -2.58    7.15
  -9  -6   7   -0.34    8.16
  -9   6   7   11.50    9.27
   9   6  -7   -0.66    5.36
   8  -6  -7    3.19    6.36
  -8   6   7   -2.81    7.34
  -8  -6   7    6.44    9.24
  -7  -6   7   62.17   12.41
   7   6  -7   72.23   12.72
   7  -6  -7   67.15   11.36
  -7   6   7   61.31   11.87
   6   6  -7   18.33    6.63
  -6  -6   7   14.52    9.53
   6  -6  -7   19.81    7.20
  -6   6   7   14.24    8.63
   5  -6  -7   24.73    9.07
   5   6  -7   30.00    6.70
  -5  -6   7   13.85    8.81
  -5   6   7   13.49    8.76
  -4  -6   7    7.16    8.21
   4   6  -7   23.91    5.61
   4  -6  -7   11.40    7.50
  -4   6   7   21.97    8.34
   3   6  -7    4.32    2.35
  -3   6   7   -1.95    7.14
   3  -6  -7    5.01    7.97
  -3  -6   7    5.80    7.69
  -2   6   7   -8.54    7.33
   2  -6  -7   -1.28    7.41
  -2  -6   7    2.77    7.82
   2   6  -7    4.13    5.47
   1  -6  -7   -1.20    6.45
   1   6  -7    2.75    1.95
  -1  -6   7    0.09    7.64
   1   6  -7    1.56    5.86
  -1   6   7    5.16    7.36
   0   6   7   43.85   11.60
   0  -6  -7   54.17    9.60
   0   6  -7   26.06    2.65
   0  -6   7   41.48   11.18
   0   6  -7   45.00    8.30
  -1   6  -7   65.84    9.41
  -1  -6  -7   79.78   10.70
   1  -6   7   88.83   13.04
   1   6   7   58.92   12.21
   2  -6   7   22.31    9.59
  -2  -6  -7   34.20    3.60
  -2   6  -7   22.54    7.64
   2   6   7   28.09   10.39
   3   6   7   16.53    8.85
   3  -6   7    9.30    8.34
  -3   6  -7    5.69    6.04
  -4   6  -7   12.93    7.15
   4  -6   7   11.51    9.18
  -4  -6  -7   19.32    3.15
   4   6   7   14.00    8.47
  -5  -6  -7   26.76    6.29
  -5   6  -7   27.05    8.85
   5   6   7   25.33    8.15
   5  -6   7   23.59    9.95
  -6  -6  -7   11.34    3.75
   6  -6   7    4.56    8.64
  -6   6  -7   -2.61    5.87
   6   6   7    4.13    7.71
  -7   6  -7   10.99    7.86
   7  -6   7    7.96    8.72
   7   6   7    5.76    7.15
  -7  -6  -7   23.45    5.61
  -8  -6  -7   23.55    4.78
   8  -6   7   18.09    9.60
   8   6   7    9.91    7.79
  -8   6  -7   15.76    7.68
   9  -6   7    2.15    8.45
  -9   6  -7    9.43    7.66
   9   6   7   12.38    8.34
  -9  -6  -7   14.85    3.67
  10  -6   7    2.19    8.12
  10   6   7    0.69    5.36
 -10  -6  -7   -5.11    4.18
 -10   6  -7  -10.20    5.60
 -11  -6  -7    2.08    4.09
 -11   6  -7    2.13    6.83
  11   6   7   18.96    9.71
  11  -6   7    9.83    9.97
  -8   7   7   -6.10    7.77
   8  -7  -7   22.11   10.48
   8   7  -7   20.20    3.75
   7   7  -7   15.22    3.52
   7  -7  -7    7.86   10.82
  -7   7   7   13.89    9.41
  -7  -7   7   14.32   10.66
   6  -7  -7    0.07    8.89
  -6   7   7   -5.49    6.68
  -6  -7   7   11.22    9.96
  -5   7   7   -1.51    7.96
  -5  -7   7    6.84   10.23
   5  -7  -7    0.26    9.31
   5   7  -7    2.42    3.17
   4  -7  -7   41.56   10.91
   4   7  -7   50.79    5.07
  -4  -7   7   45.53   11.78
  -4   7   7   54.52   12.54
  -3  -7   7   39.75   11.44
  -3   7   7   27.11   10.93
   3  -7  -7   39.15   10.35
  -2  -7   7   33.58   11.16
  -2   7   7   12.07    8.22
   2  -7  -7   23.54   10.41
  -1  -7   7   11.28    9.54
  -1   7   7    1.09    6.94
   1  -7  -7    7.31    8.71
   0  -7   7    1.78    9.45
   0   7   7   -0.13    7.61
   1   7   7    5.26    8.41
   1  -7   7    7.16    9.33
   2  -7   7   28.87   11.14
  -2   7  -7   19.67    8.28
   2   7   7   24.70   10.43
   3  -7   7    9.70   10.72
   3   7   7   10.52    8.32
  -3   7  -7    4.69    6.96
  -4   7  -7   52.89   10.34
   4  -7   7   52.85   12.31
   4   7   7   35.25    9.80
  -5   7  -7   31.57    9.53
   5  -7   7   42.40   12.66
  -5  -7  -7   32.70    4.39
   5   7   7   17.26    7.67
   6  -7   7   -1.26   10.99
   6   7   7   20.63    9.01
  -6  -7  -7    8.57    3.86
  -6   7  -7    1.44    6.64
   7   7   7   34.28   12.03
  -7   7  -7   30.70    9.75
   7  -7   7   41.25   13.71
  -7  -7  -7   52.42    5.48
  19   0  -8   20.07    8.69
  18   0  -8   -3.00    6.16
 -18   0   8    0.92    6.93
 -17   0   8  175.24   15.90
 -16   0   8   15.33    7.25
 -16   0   8    9.84    7.75
 -15   0   8   14.35    7.40
 -15   0   8   23.93    8.57
  15   0  -8   26.44    2.73
  14   0  -8   29.07    6.20
 -14   0   8   36.76    8.06
 -14   0   8   14.36    8.08
 -13   0   8   10.17    6.72
 -13   0   8    9.93    7.05
  13   0  -8    6.21    2.02
 -12   0   8   55.51    7.97
 -12   0   8   48.10    9.44
  12   0  -8   46.88    5.58
 -11   0   8   -6.13    3.65
 -11   0   8    3.43    5.75
  10   0  -8    6.17    1.77
 -10   0   8    2.04    5.65
 -10   0   8   10.20    4.83
  -9   0   8   24.10    5.46
   9   0  -8   28.22    3.52
  -9   0   8   24.23    6.79
  -8   0   8  132.58   10.12
  -8   0   8  140.90    8.59
   8   0  -8  140.71    8.65
  -7   0   8   -2.54    4.56
  -7   0   8   -4.00    3.40
   7   0  -8    1.93    1.39
   6   0  -8   80.04    6.26
  -6   0   8   77.82    8.03
  -6   0   8   72.64    5.95
  -5   0   8   -1.43    4.20
  -5   0   8    0.61    2.98
   5   0  -8    5.53    2.05
  -4   0   8  186.85    9.55
   4   0  -8  192.53    9.76
  -4   0   8  188.38    6.94
   3   0  -8  247.39   11.35
  -3   0   8  239.20   10.08
   2   0  -8   21.60    4.99
  -2   0   8   19.23    3.42
  -2   0   8   16.36    4.65
  -1   0   8    5.56    3.21
  -1   0   8    3.99    4.07
   1   0  -8    7.33    4.13
   0   0   8 1584.55   20.03
   0   0   8 1567.48   20.28
   0   0  -8 1521.75   27.84
   1   0   8    4.94    3.59
   1   0   8    5.49    3.66
  -1   0  -8    6.54    4.37
  -2   0  -8  356.96   14.24
   2   0   8  371.24   11.55
   2   0   8  384.65    9.05
   3   0   8   98.95    5.60
  -3   0  -8   93.96    8.81
   3   0   8   95.37    7.71
  -4   0  -8  108.78    9.47
   4   0   8  112.35    5.79
   4   0   8  116.37    8.74
  -5   0  -8    5.88    4.76
   5   0   8    7.80    3.39
  -6   0  -8   97.15    9.62
  -6   0  -8  101.04    9.08
   6   0   8  116.59    6.19
  -7   0  -8   11.05    4.91
   7   0   8   10.46    3.62
  -7   0  -8    5.81    4.97
  -8   0  -8  445.94   19.14
   8   0   8  464.84   11.76
  -8   0  -8  465.55   18.21
   9   0   8  160.41    8.15
  -9   0  -8  153.09   12.33
  -9   0  -8  168.39   12.30
  10   0   8  295.19   11.01
 -10   0  -8  298.08   16.52
 -10   0  -8  310.38   16.98
  11   0   8   83.49    7.34
 -11   0  -8  116.54   12.63
 -11   0  -8   93.97    9.95
 -12   0  -8   40.39    8.61
 -13   0  -8   77.99    8.84
 -14   0  -8    5.13    2.25
 -15   0  -8    7.06    2.25
 -16   0  -8    7.56    2.40
  16   0   8   11.19    8.66
  17   0   8   -2.08    7.74
  18   0   8    9.30    9.72
 -18   1   8   -7.50    6.59
  18   1  -8   -1.00    3.04
  18  -1  -8   -6.09    5.72
 -18  -1   8   -2.00    7.51
  17  -1  -8   -5.11    5.80
 -17  -1   8   -2.93    7.73
 -17   1   8    2.44    7.53
 -16  -1   8   11.62    8.83
 -16   1   8   20.86    8.51
  16  -1  -8    4.21    6.03
 -15   1   8    7.36    7.18
 -15  -1   8   -3.76    5.94
  15  -1  -8    5.21    8.08
 -14  -1   8    6.14    5.62
 -14   1   8   13.16    7.08
 -14  -1   8   18.94    7.12
 -13  -1   8   49.49    7.89
 -13   1   8   45.64    9.71
 -13  -1   8   38.05    9.07
 -12   1   8   21.70    7.93
 -12   1   8   15.93    7.32
 -12  -1   8   21.91    6.02
  12  -1  -8   26.15    2.76
 -12  -1   8   11.04    7.28
 -11   1   8    1.46    6.34
 -11  -1   8   -3.24    3.61
 -11   1   8    8.03    6.10
  11  -1  -8    3.47    1.29
 -11  -1   8    1.50    5.62
 -10  -1   8   30.22    5.42
 -10   1   8   17.89    6.83
  10   1  -8   13.43    6.73
 -10  -1   8   16.57    6.65
  10  -1  -8   28.68    3.14
 -10   1   8   22.19    6.74
   9  -1  -8   53.12    4.70
  -9  -1   8   67.86    6.55
  -9   1   8   65.46    7.94
   9   1  -8   54.73    9.68
  -9  -1   8   60.79    8.56
  -9   1   8   64.39    8.92
  -8   1   8  101.84    9.73
  -8  -1   8  108.93    7.08
  -8   1   8  123.73    9.23
  -8  -1   8  106.40    9.54
   8   1  -8   91.24    9.96
   8  -1  -8   92.24    6.58
  -7  -1   8  233.37   12.12
   7   1  -8  220.35   13.33
  -7  -1   8  234.20    8.61
  -7   1   8  227.08   11.81
   7  -1  -8  222.27    9.89
  -7   1   8  228.89   11.25
  -6  -1   8    5.89    5.15
   6  -1  -8    2.25    1.27
  -6   1   8    3.87    4.68
  -6  -1   8    1.04    2.48
   6   1  -8    8.73    4.65
  -6   1   8   -2.06    3.79
  -5   1   8  115.88    8.45
  -5  -1   8  113.95    8.83
   5  -1  -8  127.29    6.75
  -5  -1   8  124.65    5.05
  -5   1   8  128.36    8.29
   5   1  -8  118.95    9.92
  -4   1   8   14.02    4.56
   4   1  -8   20.89    5.43
  -4   1   8   18.49    5.35
  -4  -1   8   20.45    5.44
  -3   1   8   70.45    6.54
  -3   1   8   70.13    6.80
   3  -1  -8   81.44    6.39
  -3  -1   8   69.17    7.08
   3   1  -8   63.86    7.69
  -2   1   8  369.82   11.58
  -2  -1   8  361.77   11.89
  -2   1   8  363.78   10.95
   2  -1  -8  358.17   12.66
   2   1  -8  354.50   14.25
  -1   1   8   68.69    6.40
  -1   1   8   70.86    6.15
  -1  -1   8   71.10    6.64
   1   1  -8   66.48    8.04
   1  -1  -8   72.25    7.66
   0   1   8   39.04    4.42
   0  -1  -8   43.29    6.38
   0  -1   8   34.93    5.38
   0   1  -8   39.16    6.25
   0   1  -8   37.94    3.55
   0   1   8   41.28    5.59
  -1   1  -8  364.56    9.39
  -1   1  -8  357.41   13.64
   1   1   8  381.45   12.56
  -1  -1  -8  347.68   14.12
   1  -1   8  370.84   10.99
   1   1   8  369.51    8.05
   2   1   8   88.40    7.57
  -2  -1  -8   86.40    8.74
  -2   1  -8   80.99    7.95
  -2   1  -8   70.42    5.94
   2   1   8   82.03    4.08
   2  -1   8   83.59    6.59
  -3   1  -8    2.30    3.49
   3  -1   8    2.31    3.89
  -3  -1  -8    0.25    3.64
  -3   1  -8    1.95    3.26
   3   1   8    2.97    3.86
   4  -1   8  136.57    7.95
  -4   1  -8  134.02    9.38
  -4  -1  -8  126.07   10.90
   4   1   8  131.90    9.22
  -4   1  -8  139.46    8.69
   5   1   8   -0.69    4.17
  -5   1  -8    5.15    3.68
  -5  -1  -8   -3.02    3.56
  -5   1  -8    0.93    3.85
   5  -1   8    2.57    4.19
   6   1   8  219.60   12.71
  -6  -1  -8  219.23   13.98
  -6   1  -8  231.84   12.00
  -6   1  -8  232.86   12.00
   6  -1   8  241.42   10.15
   7  -1   8  121.41    8.26
  -7  -1  -8  109.94   11.40
  -7   1  -8  120.38    8.59
  -7   1  -8  123.29   10.31
   7   1   8  116.80   10.88
  -8  -1  -8   58.40    9.29
   8   1   8   50.03    8.49
   8  -1   8   57.17    6.44
  -8   1  -8   51.60    5.55
  -8   1  -8   52.54    8.56
  -9   1  -8   47.61    6.04
   9   1   8   46.24    8.97
  -9   1  -8   48.53    8.58
  -9  -1  -8   54.72    9.62
   9  -1   8   56.83    6.50
  10   1   8   -0.51    6.30
 -10   1  -8    0.32    6.07
 -10   1  -8    3.27    1.86
 -10  -1  -8    3.80    3.16
  10  -1   8   10.83    4.77
 -11  -1  -8   19.20    7.90
  11   1   8   11.84    7.19
 -11   1  -8   16.65    3.58
 -11   1  -8    8.91    6.47
  11  -1   8   18.65    5.36
 -12  -1  -8    0.91    3.47
 -12   1  -8   -4.22    6.40
 -12   1  -8    8.29    2.26
  12  -1   8    4.46    5.43
  12   1   8    3.06    6.93
 -13   1  -8    4.94    2.02
 -13  -1  -8    7.97    4.06
  13   1   8   -0.55    6.63
 -13   1  -8   -2.41    6.55
 -14   1  -8    5.94    1.90
  14   1   8    9.86    7.39
 -14  -1  -8   12.46    3.30
 -14   1  -8   16.30    7.90
 -15   1  -8   80.35   13.44
  15   1   8   82.95   14.35
 -15  -1  -8   70.35    9.02
  16   1   8    3.86    7.46
 -16  -1  -8   -4.28    2.66
 -16   1  -8    7.01    7.12
 -17   1  -8   60.27   13.13
  17   1   8   71.12   15.04
 -17  -1  -8   54.19    6.65
 -18   2   8   16.30    9.81
  18   2  -8   36.44    7.41
  18  -2  -8   29.73   10.91
  17  -2  -8    7.43    7.22
  17   2  -8    6.35    4.72
 -17   2   8   10.56    8.15
 -16  -2   8   32.12   10.42
  16  -2  -8   26.17    8.17
 -16   2   8   36.78   11.22
 -15   2   8   35.10   10.30
 -15  -2   8   32.18    8.85
  15  -2  -8   39.29   10.00
 -14  -2   8    6.21    7.02
  14  -2  -8    8.75    8.27
 -14   2   8   15.13    8.35
 -13  -2   8    5.95    6.66
  13  -2  -8    9.34    7.68
 -13   2   8    3.61    7.31
  12  -2  -8   13.47    8.12
  12   2  -8   13.39    4.95
 -12   2   8   12.13    8.10
 -12  -2   8   10.13    7.26
  11  -2  -8   34.60    8.98
 -11   2   8   41.56    9.17
 -11  -2   8   46.46    8.61
  11   2  -8   48.92    6.53
 -10   2   8   25.18    7.61
  10  -2  -8   20.36    8.03
  10   2  -8   23.67    4.84
 -10  -2   8   30.18    7.62
  -9  -2   8   19.33    6.22
  -9   2   8   10.45    6.29
   9   2  -8   17.61    3.93
   9  -2  -8   13.79    6.91
  -8   2   8  267.93   13.84
   8  -2  -8  257.31   13.78
   8  -2  -8  246.21    8.85
  -8  -2   8  249.85   13.25
   8   2  -8  249.74    9.38
   7  -2  -8   21.81    2.20
  -7   2   8   20.14    6.37
   7   2  -8   19.96    3.52
   7  -2  -8   22.83    6.54
   7   2  -8   23.96    7.68
  -7  -2   8   22.80    6.54
   6  -2  -8    1.51    5.34
  -6  -2   8   -1.54    4.95
   6   2  -8   -3.64    1.86
  -6   2   8    2.19    4.79
   6   2  -8    3.01    4.41
   5  -2  -8   45.96    3.27
  -5  -2   8   40.88    7.09
   5   2  -8   42.17    7.56
   5  -2  -8   38.42    6.78
   5   2  -8   39.65    3.53
  -5   2   8   39.93    6.94
  -4   2   8  126.83    9.51
   4  -2  -8  123.78    5.98
   4  -2  -8  120.76    8.60
   4   2  -8  114.37   10.07
  -4  -2   8  112.45    9.43
  -3   2   8  243.29   11.83
   3   2  -8  243.81   12.97
   3  -2  -8  243.01    9.31
   3   2  -8  248.27    5.83
  -3  -2   8  248.57   11.45
   3  -2  -8  227.28   10.22
   2  -2  -8   74.45    6.54
   2   2  -8   72.14    8.27
   2   2  -8   69.89    4.06
  -2  -2   8   84.96    8.23
   2  -2  -8   85.61    6.15
  -2   2   8   77.76    7.91
  -1  -2   8  252.23   11.18
   1   2  -8  256.11    7.24
   1   2  -8  258.14   12.61
   1  -2  -8  246.17    8.87
   1  -2  -8  256.02   11.10
  -1   2   8  248.51   11.78
   0  -2   8   49.25    6.78
   0   2  -8   51.24    6.97
   0  -2  -8   58.50    7.23
   0   2   8   56.11    7.24
   0  -2  -8   56.29    5.17
   0   2  -8   54.10    4.84
  -1   2  -8  117.09    8.66
   1   2   8  118.61    9.34
  -1  -2  -8  115.42    5.76
  -1   2  -8  115.30    6.77
   1  -2   8  107.48    8.46
  -1  -2  -8  119.73    9.63
  -2  -2  -8   33.82    7.09
  -2   2  -8   38.02    5.75
  -2   2  -8   25.42    4.64
   2  -2   8   34.45    6.33
  -2  -2  -8   31.69    3.57
   2   2   8   31.75    6.33
  -3   2  -8  361.11   12.64
   3   2   8  361.69   14.85
  -3   2  -8  358.78   13.43
  -3  -2  -8  346.54   16.58
   3  -2   8  343.82   12.91
   4   2   8  393.39   16.24
  -4  -2  -8  363.78   17.74
   4  -2   8  401.08   14.00
  -4   2  -8  403.16   14.02
  -4   2  -8  400.45   14.01
  -5   2  -8   28.53    6.18
  -5   2  -8   38.88    4.00
  -5  -2  -8   29.15    7.68
   5   2   8   29.29    6.97
   5  -2   8   35.39    6.75
   6   2   8    5.14    5.24
  -6  -2  -8   -1.80    4.18
   6  -2   8    2.93    4.98
  -6   2  -8    5.16    2.18
  -6   2  -8    3.50    4.75
   7   2   8    4.26    5.36
  -7   2  -8    3.26    4.71
  -7  -2  -8    1.02    4.74
   7  -2   8    0.98    5.22
  -7   2  -8    3.36    1.26
   8   2   8   45.46    8.88
   8  -2   8   54.71    8.02
  -8  -2  -8   51.26   10.05
  -8   2  -8   38.57    8.22
  -8   2  -8   43.62    4.74
   9  -2   8  109.46    9.29
  -9   2  -8  104.92    7.05
  -9  -2  -8  108.94   14.57
   9   2   8   82.58   11.30
  -9   2  -8  101.16   11.57
  10   2   8   13.80    7.86
  10  -2   8   22.34    6.57
 -10   2  -8   31.23    3.09
 -10  -2  -8   32.83    9.36
 -10   2  -8   18.48    7.76
 -11  -2  -8    7.02    5.13
 -11   2  -8    9.14    1.47
  11   2   8    3.44    6.55
  11  -2   8   15.32    6.10
 -11   2  -8   -0.32    6.73
 -12  -2  -8   12.54    5.60
 -12   2  -8   -2.98    5.69
  12   2   8    1.31    7.07
  12  -2   8    6.13    6.01
 -13  -2  -8  119.97   16.55
 -13   2  -8   89.71   13.19
  13   2   8   68.42   13.03
  13  -2   8   87.37   10.42
 -14  -2  -8   -0.94    2.92
 -14   2  -8   -2.95    6.57
  14  -2   8    7.55    7.96
  14   2   8    0.26    7.38
 -15   2  -8   14.35    8.90
 -15  -2  -8   11.20    4.43
  15   2   8    2.15    6.70
  16   2   8   13.47    8.85
 -16  -2  -8   10.69    4.45
 -16   2  -8   16.60    8.63
  17   2   8    4.81    6.22
 -17  -2  -8    1.82    3.33
 -17   2  -8    9.97    9.62
  17  -3  -8   -5.81    6.65
 -17   3   8   -4.26   10.41
  16  -3  -8   26.46    9.34
 -16   3   8    8.72   10.39
 -15   3   8   -1.37    7.22
 -15  -3   8    4.73    7.48
  15  -3  -8   -4.94    6.25
  14  -3  -8  106.46   13.61
 -14  -3   8  113.15   14.17
 -14   3   8  130.19   14.79
 -13   3   8   31.76   10.24
  13  -3  -8   24.04    9.19
 -13  -3   8   35.35    9.48
 -13  -3   8   44.63   10.33
 -12  -3   8    4.82    4.06
 -12  -3   8   -2.27    5.53
  12  -3  -8   -0.34    6.68
 -12   3   8    0.48    6.97
 -11   3   8    5.18    7.26
 -11  -3   8   16.03    7.71
 -11  -3   8   16.24    8.29
  11  -3  -8   13.18    8.33
  10  -3  -8   48.07    9.47
 -10  -3   8   42.45   10.35
 -10  -3   8   70.06    9.08
 -10   3   8   64.53   10.60
   9   3  -8   32.54    4.85
  -9  -3   8   33.33    7.96
   9  -3  -8   19.08    7.56
  -9   3   8   18.68    8.29
   8   3  -8    6.47    3.19
   8  -3  -8    9.26    6.37
  -8  -3   8    5.99    6.62
  -8   3   8   -6.10    5.54
   7  -3  -8    2.20    5.45
   7   3  -8    2.38    2.77
  -7  -3   8   -1.95    4.88
   7   3  -8   -5.17    4.78
  -7   3   8    3.35    5.93
  -6   3   8    2.51    5.40
  -6  -3   8    4.50    5.83
   6   3  -8   -3.92    5.06
   6   3  -8    6.71    3.09
   6  -3  -8    3.35    5.47
   5  -3  -8  114.68    4.89
  -5   3   8  110.14   10.42
   5  -3  -8  114.89    9.58
  -5  -3   8  121.01   10.52
   5   3  -8  123.67    6.78
   5   3  -8  124.47   11.16
  -4   3   8   68.17    9.17
   4   3  -8   68.98    8.94
   4   3  -8   65.43    5.31
   4  -3  -8   70.13    7.99
   4  -3  -8   68.66    4.14
  -4  -3   8   76.67    8.89
   3   3  -8   -2.26    2.55
  -3   3   8   -3.08    4.72
   3  -3  -8    3.26    1.41
  -3  -3   8   -0.14    5.34
   3   3  -8    8.65    3.35
   3  -3  -8   -6.18    4.13
  -2  -3   8   52.87    7.88
   2   3  -8   46.78    4.93
   2  -3  -8   52.40    4.48
  -2   3   8   45.17    7.98
   2   3  -8   54.00    7.77
   2  -3  -8   54.20    6.50
   1  -3  -8   51.11    6.29
   1  -3  -8   53.93    4.79
   1   3  -8   50.90    7.28
   1   3  -8   43.04    5.08
  -1  -3   8   47.27    7.73
  -1   3   8   47.41    8.16
   0  -3  -8    0.31    3.81
   0  -3  -8    5.19    2.67
   0  -3   8   -0.86    5.29
   0   3   8    6.56    5.50
   0   3  -8    8.48    2.80
   0   3  -8    0.78    3.38
  -1   3  -8    2.33    3.24
  -1  -3  -8    0.40    3.54
  -1   3  -8    8.08    3.03
   1  -3   8    2.30    5.52
   1   3   8    4.76    5.54
  -1  -3  -8    3.30    3.09
  -2   3  -8   26.37    5.28
  -2  -3  -8   32.15    6.62
  -2  -3  -8   29.31    4.59
   2  -3   8   28.14    7.10
  -2   3  -8   42.35    4.29
   2   3   8   26.16    6.88
  -3   3  -8  127.61    8.85
   3  -3   8  116.17   10.11
  -3   3  -8  124.19    7.46
   3   3   8  124.06   10.86
  -3  -3  -8  124.74   11.14
  -3  -3  -8  119.22    6.08
   4  -3   8    2.41    5.55
  -4  -3  -8    2.34    2.60
  -4   3  -8    1.35    3.83
  -4  -3  -8    2.84    5.17
   4   3   8   -1.29    5.15
  -4   3  -8   -0.93    1.17
   5  -3   8   -4.19    5.60
  -5  -3  -8    6.98    5.18
  -5   3  -8    0.65    1.04
   5   3   8    2.06    5.31
  -5   3  -8   -3.74    4.31
  -6   3  -8   59.71    4.42
   6  -3   8   62.24    9.52
  -6  -3  -8   67.46   11.52
   6   3   8   58.74    9.73
  -6   3  -8   61.08    8.80
   7  -3   8   -4.19    6.32
   7   3   8   -1.89    5.97
  -7   3  -8   -3.55    5.35
  -7   3  -8   -0.36    1.08
  -7  -3  -8   -6.41    4.89
  -8   3  -8   49.10    3.70
   8   3   8   65.92   11.28
   8  -3   8   60.56    9.88
  -8  -3  -8   78.35   13.49
  -8   3  -8   72.16   10.44
  -9  -3  -8   24.38    8.34
  -9   3  -8   10.57    6.98
   9   3   8   22.82    8.22
   9  -3   8   14.41    8.17
 -10  -3  -8   18.94    7.72
  10   3   8   17.50    8.43
 -10   3  -8   16.33    7.86
  10  -3   8   18.79    8.14
  11  -3   8   13.40    7.66
 -11   3  -8   11.22    7.76
 -11  -3  -8   38.29   10.75
  11   3   8   18.25    7.87
 -12  -3  -8   18.82    7.05
  12  -3   8    7.72    7.37
 -12   3  -8   19.15    8.73
  12   3   8   13.76    8.31
 -13   3  -8   37.79   10.28
  13  -3   8   45.75   10.12
  13   3   8   51.90   11.29
 -13  -3  -8   90.89   15.82
 -14  -3  -8   26.50    6.76
  14  -3   8   17.84    7.82
  14   3   8   19.24    8.76
 -14   3  -8   11.32    8.29
 -15  -3  -8    2.49    4.38
  15  -3   8    8.04    9.02
  15   3   8    1.05    6.39
 -15   3  -8   -0.30    5.43
 -16   3  -8   -3.25    7.08
  16   3   8    3.81    7.90
 -16  -3  -8    6.83    3.80
 -16   4   8   23.32   11.62
  16  -4  -8   19.82    9.59
 -15   4   8   85.54   14.98
  15  -4  -8   52.25   11.72
  14  -4  -8   15.72    8.65
 -14   4   8   13.60    9.88
 -13   4   8   12.22    8.65
  13  -4  -8   24.92    8.30
 -13  -4   8    8.73    7.79
 -12   4   8    6.86    6.50
 -12  -4   8   -5.83    7.63
  12  -4  -8   11.98    8.01
 -11   4   8    0.27    7.65
 -11  -4   8    2.29    7.35
  11  -4  -8    6.68    7.55
  10  -4  -8   54.70   10.17
 -10  -4   8   68.76    9.82
 -10   4   8   67.13   11.09
  -9   4   8   37.38    9.44
   9  -4  -8   33.02    9.00
  -9  -4   8   36.09    8.55
  -8  -4   8  136.16   13.14
  -8   4   8  121.97   12.51
   8  -4  -8  110.02   11.62
   7   4  -8   64.50   12.03
  -7   4   8   63.80   10.32
  -7  -4   8   69.29    9.85
   7  -4  -8   53.31    9.10
  -6   4   8   44.73    9.52
   6   4  -8   37.96    5.52
  -6  -4   8   44.62    8.26
   6   4  -8   26.85    9.49
   6  -4  -8   30.08    8.01
  -5  -4   8    4.80    6.34
   5  -4  -8   -2.34    4.86
   5   4  -8    4.07    3.70
   5   4  -8   -3.58    3.69
  -5   4   8   -3.30    6.17
   4  -4  -8    5.81    6.06
   4   4  -8    3.44    3.36
  -4  -4   8    3.75    6.53
   4   4  -8    6.38    5.18
  -4   4   8    4.67    6.89
  -3  -4   8   44.82    8.50
   3  -4  -8   38.27    6.58
  -3   4   8   38.79    8.70
   3   4  -8   56.36    7.27
   3  -4  -8   34.85    3.18
   3   4  -8   52.60    5.91
   2  -4  -8    4.76    1.46
   2  -4  -8    5.18    5.00
   2   4  -8    7.85    3.13
  -2  -4   8    0.89    6.06
  -2   4   8    3.17    6.32
   2   4  -8    2.65    3.63
   1  -4  -8    6.88    4.69
   1   4  -8    8.93    2.76
   1  -4  -8    6.06    1.59
  -1  -4   8   10.30    6.73
  -1   4   8    3.42    6.21
   1   4  -8    7.44    3.91
   0  -4   8   -6.72    5.64
   0   4   8    8.54    6.75
   0  -4  -8   -2.60    4.23
   0   4  -8   -3.63    3.06
   0  -4  -8    7.69    2.28
   1   4   8    1.43    5.73
  -1  -4  -8    1.70    4.22
  -1  -4  -8    5.57    2.60
  -1   4  -8    0.31    1.54
   1  -4   8   -1.64    5.92
  -1   4  -8   -2.62    3.62
   2   4   8   30.46    8.06
  -2  -4  -8   31.44    6.71
  -2   4  -8   36.11    3.53
  -2  -4  -8   29.06    5.82
  -2   4  -8   24.57    5.81
   2  -4   8   19.87    7.62
  -3  -4  -8    1.07    4.43
   3   4   8    0.99    5.96
  -3   4  -8   -1.23    3.53
  -3  -4  -8    4.76    4.19
  -3   4  -8    2.26    1.53
   3  -4   8    5.33    6.82
  -4  -4  -8  177.13   14.53
  -4   4  -8  156.34    8.16
   4  -4   8  159.57   13.19
  -4  -4  -8  164.37    8.09
   4   4   8  161.20   13.80
  -4   4  -8  158.45   11.18
  -5   4  -8    4.54    5.78
   5   4   8    6.70    7.43
  -5   4  -8    5.30    1.24
  -5  -4  -8    7.02    6.31
   5  -4   8   -7.57    6.84
   6   4   8   40.10    9.61
  -6   4  -8   41.90    8.61
  -6  -4  -8   42.32   11.27
   6  -4   8   31.85    9.20
   7  -4   8   62.33   10.32
   7   4   8   58.17   10.37
  -7  -4  -8   82.24   13.03
  -7   4  -8   68.87   10.28
   8   4   8  213.84   16.74
  -8  -4  -8  213.49   18.24
   8  -4   8  207.56   15.66
  -8   4  -8  215.45   15.38
   9   4   8   23.08    8.94
   9  -4   8   20.61    8.45
  -9   4  -8   21.03    8.44
  -9  -4  -8   22.94    7.78
  10   4   8    4.21    7.76
 -10   4  -8    8.79    8.10
  10  -4   8    7.76    8.28
 -10  -4  -8   17.62    7.09
  11   4   8   28.45    9.93
 -11   4  -8   29.30    9.00
 -11  -4  -8   45.03   11.91
  11  -4   8   35.32    9.95
 -12  -4  -8   73.24   13.09
  12  -4   8   45.91   10.90
 -12   4  -8   53.96   11.46
  12   4   8   46.39   11.46
 -13  -4  -8   -0.45    3.89
  13  -4   8   -0.05    7.12
  13   4   8    1.64    7.38
 -13   4  -8    1.79    6.16
  14   4   8   -1.57    5.73
 -14  -4  -8   12.96    5.40
 -14   4  -8    5.77    7.40
  14  -4   8    1.52    8.92
  15   4   8   -3.74    7.80
 -15  -4  -8    7.45    4.38
  15  -4   8    7.37    9.07
 -15   4  -8    5.61    8.14
  14  -5  -8   43.02   11.54
 -14   5   8   38.30   12.04
  13  -5  -8   47.21   11.94
 -13   5   8   53.59   12.60
  12  -5  -8    0.40    7.49
 -12   5   8    2.43    6.75
 -11  -5   8   31.10    9.86
  11  -5  -8   23.13    8.03
 -11   5   8   29.55    8.87
 -10  -5   8   35.52    9.35
  10   5  -8   18.10   11.72
  10  -5  -8   45.17   10.40
 -10   5   8   47.75   11.10
  -9  -5   8    1.36    7.87
   9   5  -8   -3.63    6.54
  -9   5   8   10.82    7.61
   9  -5  -8    5.91    6.35
   8  -5  -8   10.43    7.85
  -8  -5   8   -4.11    7.86
  -8   5   8   -1.25    6.93
   8   5  -8    0.26    6.10
   7  -5  -8   -3.10    6.14
  -7  -5   8   -1.56    6.25
   7   5  -8   -2.62    5.16
  -7   5   8   10.03    7.88
   6  -5  -8    0.83    7.10
  -6  -5   8    1.80    6.66
   6   5  -8   -0.76    5.30
  -6   5   8   -1.17    6.40
   5  -5  -8   97.74   10.80
   5   5  -8   94.07    9.89
  -5  -5   8  113.27   12.23
  -5   5   8   97.60   13.09
   4  -5  -8    8.90    6.95
  -4  -5   8   -3.82    6.62
  -4   5   8   -4.62    7.37
   4   5  -8    1.75    3.24
   3   5  -8    8.61    3.26
   3   5  -8    3.61    4.77
   3  -5  -8   -3.06    6.12
  -3   5   8    6.28    7.69
  -3  -5   8    7.02    7.57
   2   5  -8    7.65    2.37
  -2  -5   8    0.41    7.02
   2  -5  -8    7.04    5.46
  -2   5   8   -2.86    6.07
   2   5  -8    2.94    4.70
   1   5  -8    5.75    1.82
  -1  -5   8   -7.62    6.42
   1  -5  -8    3.91    1.82
   1  -5  -8    1.67    5.69
  -1   5   8    2.69    6.31
   1   5  -8    3.62    4.56
   0   5  -8   79.42    6.30
   0  -5  -8   63.06    5.80
   0  -5   8   48.16    9.72
   0   5   8   67.38   11.38
   0  -5  -8   84.20    9.17
   0   5  -8   80.11    9.08
  -1  -5  -8   73.99    6.86
   1  -5   8   90.14   11.56
  -1   5  -8   79.97    6.22
   1   5   8   71.31   11.71
  -1  -5  -8   69.87    9.03
  -1   5  -8   87.38    8.78
  -2   5  -8   13.58    2.15
  -2  -5  -8   13.67    4.01
   2  -5   8   14.24    8.07
  -2   5  -8   10.22    6.04
  -2  -5  -8   12.63    5.92
   2   5   8    6.24    7.66
   3  -5   8   12.05    8.37
  -3  -5  -8   14.48    4.83
   3   5   8    3.32    6.95
  -3   5  -8    0.55    4.63
  -4   5  -8  114.31   10.84
   4   5   8  125.02   14.51
  -4  -5  -8  128.42   11.44
   4  -5   8   97.66   12.70
   5   5   8   14.25    8.38
   5  -5   8    4.55    7.41
  -5  -5  -8   13.94    5.19
  -5   5  -8    1.25    6.06
   6  -5   8   26.18    9.95
   6   5   8   28.39    9.14
  -6  -5  -8   64.50   15.13
  -6   5  -8   30.94    8.75
   7   5   8   10.80    8.50
   7  -5   8   16.62    9.67
  -7   5  -8   12.51    6.60
  -7  -5  -8   16.54    7.14
   8   5   8    9.22    8.17
  -8   5  -8   13.15    7.49
  -8  -5  -8    6.68    6.55
   8  -5   8   -9.79    6.30
  -9   5  -8    9.23    5.94
  -9  -5  -8   38.67    9.65
   9  -5   8   20.34    9.94
   9   5   8   22.45    7.92
  10  -5   8    2.88    8.18
  10   5   8    7.71    7.78
 -10   5  -8    2.76    6.81
 -10  -5  -8    3.60    3.50
 -11   5  -8    4.28    7.86
 -11  -5  -8   -2.31    4.20
  11  -5   8   -5.43    7.40
  11   5   8    1.42    6.71
  12  -5   8   11.29    8.22
 -12   5  -8   -1.16    6.84
 -12  -5  -8   15.93    5.45
  12   5   8    7.94    6.47
  13   5   8    7.83    7.69
 -13   5  -8   10.13    6.86
 -13  -5  -8   21.34    5.64
  13  -5   8   13.98    9.75
  12   6  -8    5.87    6.14
 -12   6   8   -5.65    9.65
  12  -6  -8    5.66   10.74
  11   6  -8    7.03    4.96
  11  -6  -8    5.86    8.14
 -11   6   8   20.16   11.02
  10   6  -8    6.33    5.59
 -10   6   8   -1.59    8.16
  10  -6  -8   -0.39    7.27
 -10  -6   8   -2.71    7.91
  -9  -6   8    7.01    9.19
   9   6  -8   15.09    5.69
  -9   6   8   14.05    9.82
   9  -6  -8    5.65    7.64
  -8   6   8   -7.81    7.56
   8  -6  -8    5.94    6.28
  -8  -6   8   -9.34    7.46
  -7   6   8    7.02    7.13
   7  -6  -8    7.13    7.96
   7   6  -8    9.65    4.08
  -7  -6   8    9.58    7.98
   6   6  -8   -7.23    3.54
  -6  -6   8    2.87    7.79
   6  -6  -8   -8.61    5.31
  -6   6   8   -2.17    7.60
   5  -6  -8   -7.34    6.68
  -5  -6   8    9.72    8.71
   5   6  -8    4.33    3.21
  -5   6   8    4.80    8.09
  -4   6   8    9.69    8.59
   4  -6  -8    5.03    7.50
  -4  -6   8    0.67    8.10
   4   6  -8    8.13    3.29
   3  -6  -8   58.50   10.42
  -3   6   8   59.14   11.96
  -3  -6   8   62.76   11.75
   3   6  -8   61.92    6.60
  -2  -6   8   29.64   10.02
   2  -6  -8   26.53    9.20
  -2   6   8   10.83    8.22
   2   6  -8   16.20    3.51
   1   6  -8   16.25    6.51
   1   6  -8   27.85    3.59
  -1   6   8   15.14    9.08
  -1  -6   8   27.89   10.25
   1  -6  -8   14.79    8.09
   0  -6  -8  144.43   12.09
   0   6   8  149.75   15.72
   0  -6   8  120.51   14.41
   0   6  -8  122.75   11.52
   1   6   8   21.80    9.69
  -1  -6  -8   13.23    7.37
  -1   6  -8   12.32    6.15
   1  -6   8    2.75    8.62
  -2  -6  -8   74.35    6.12
   2   6   8   92.75   13.81
  -2   6  -8   90.90   10.83
   2  -6   8   77.57   12.19
   3  -6   8    1.20    7.72
   3   6   8    3.08    6.76
  -3   6  -8   -5.13    4.81
  -3  -6  -8    4.72    2.85
   4  -6   8   20.67   10.05
   4   6   8    8.32    7.37
  -4   6  -8   29.02    8.21
  -4  -6  -8   21.45    3.93
   5  -6   8  120.52   15.09
   5   6   8  111.60   15.14
  -5  -6  -8  124.75   10.92
  -5   6  -8  106.66   12.94
  -6  -6  -8   13.15    4.13
   6   6   8    2.27    6.80
   6  -6   8    4.45    6.83
  -6   6  -8   -4.78    5.61
   7  -6   8    1.50    9.08
  -7   6  -8    1.29    6.76
  -7  -6  -8   14.72    4.50
   7   6   8   -0.13    6.78
   8  -6   8   10.66   10.72
   8   6   8   -2.46    7.80
  -8  -6  -8   -0.67    4.28
  -8   6  -8   10.42    7.34
  -9   6  -8   13.52    7.27
   9   6   8    3.58    7.22
  -9  -6  -8   22.63    5.13
   9  -6   8    5.42    9.09
  10   6   8    9.25    7.34
 -10  -6  -8    5.55    4.03
 -10   6  -8    1.20    7.85
  10  -6   8    5.62    8.33
 -11  -6  -8   -5.47    4.00
  11  -6   8    3.49   10.11
  11   6   8    9.32    8.91
 -11   6  -8    6.04    7.89
   8  -7  -8   -1.58    9.06
  -8   7   8   -2.24    9.11
  -7   7   8   76.86   14.57
   7  -7  -8   72.56   13.98
  -7  -7   8   72.44   14.44
   7   7  -8   78.60    6.63
   6   7  -8    4.63    3.61
  -6   7   8    5.57    7.57
   6  -7  -8    8.06    9.11
  -6  -7   8   -3.04    9.86
  -5   7   8   -0.52    8.66
   5   7  -8   -6.83    3.29
   5  -7  -8   -3.50    9.46
  -5  -7   8    3.22   10.62
  -4  -7   8   11.06   10.40
  -4   7   8   14.11    9.22
   4  -7  -8    2.55    8.70
   4   7  -8    2.41    3.12
   3  -7  -8   15.00    8.79
  -3  -7   8    7.87   10.00
  -3   7   8    9.89    9.04
  -2   7   8    4.54    8.73
   2  -7  -8    2.80    9.24
  -2  -7   8    5.23    9.99
  -1  -7   8   -1.86    9.86
   1  -7  -8    0.41    7.98
  -1   7   8   -8.77    5.58
   0   7   8    5.05    6.85
   0  -7   8   -4.73    8.66
   1   7   8   11.00    8.06
   1  -7   8   11.16    9.13
   2  -7   8   11.59   10.27
   2   7   8    5.64    7.10
   3   7   8    4.08    7.03
  -3   7  -8   -6.86    5.58
   3  -7   8   -0.40    8.25
   4  -7   8   27.13   11.75
   4   7   8   26.77   10.23
  -4   7  -8   20.02    8.13
  -5  -7  -8    2.53    3.60
   5  -7   8    2.84    9.37
  -5   7  -8   14.79    7.84
   5   7   8   12.70    8.86
   6  -7   8    0.12   10.39
   6   7   8    1.13    8.68
  -6  -7  -8   14.13    3.84
  -6   7  -8    2.92    6.06
  -7   7  -8   -2.94    6.63
   7  -7   8   -3.47   11.01
  -7  -7  -8    8.16    3.92
   7   7   8   11.60    8.81
 -17   0   9   -5.03    5.67
 -16   0   9    0.39    5.55
 -16   0   9  -11.08    6.47
 -15   0   9   -9.33    5.94
 -15   0   9    6.43    6.60
  14   0  -9    0.20    1.89
 -14   0   9   -5.61    6.36
 -14   0   9   -0.79    5.16
 -13   0   9   -5.29    5.00
 -13   0   9    3.90    6.60
  13   0  -9   -2.16    1.64
  12   0  -9   -1.29    1.36
 -12   0   9   -0.72    4.11
 -12   0   9   -3.91    6.13
 -11   0   9    4.20    5.82
  11   0  -9    3.14    1.51
 -11   0   9    0.64    4.29
 -10   0   9   -3.44    3.15
 -10   0   9   11.03    6.34
  10   0  -9    0.53    1.14
   9   0  -9   -0.61    0.98
  -9   0   9    0.44    3.98
  -9   0   9   -0.97    4.76
   8   0  -9    2.83    1.20
  -8   0   9   -1.36    4.86
  -8   0   9    3.47    3.65
   7   0  -9    3.56    1.39
  -7   0   9    2.42    4.92
  -7   0   9   -3.72    3.35
   6   0  -9    4.49    1.54
  -6   0   9    3.99    3.37
  -6   0   9   -0.96    4.59
   5   0  -9    3.87    2.20
  -5   0   9   -1.85    4.17
  -5   0   9   -0.19    3.02
   4   0  -9    3.01    2.69
  -4   0   9    2.33    4.52
  -4   0   9    3.64    3.09
  -3   0   9   -1.26    3.99
   3   0  -9   -1.27    3.03
  -3   0   9    0.84    2.92
   2   0  -9    1.41    3.26
  -2   0   9    3.29    4.15
  -2   0   9    0.74    2.92
   1   0  -9   -1.21    3.49
  -1   0   9    0.31    3.84
  -1   0   9   -0.45    3.10
   0   0   9    5.39    4.12
   0   0   9   -1.16    3.05
   0   0  -9   -0.07    3.84
   1   0   9   -4.87    3.28
   1   0   9   -1.66    3.31
  -1   0  -9   -1.52    3.75
   2   0   9    0.42    3.39
  -2   0  -9    2.57    3.75
   2   0   9    0.80    3.71
   3   0   9   -0.65    3.24
  -3   0  -9    3.15    4.08
   3   0   9   -1.15    3.56
  -4   0  -9    1.52    3.92
   4   0   9   -4.44    3.62
   4   0   9    3.70    3.35
   5   0   9    0.84    3.40
  -5   0  -9    1.43    3.75
   5   0   9    1.33    4.77
   6   0   9    6.20    3.64
  -6   0  -9   -1.66    3.66
  -7   0  -9    0.32    1.91
   7   0   9    4.47    3.48
  -8   0  -9    3.42    3.85
   8   0   9    8.65    3.85
  -9   0  -9    4.29    1.94
   9   0   9   10.48    4.40
 -10   0  -9    2.43    3.44
  10   0   9   13.02    4.41
 -11   0  -9    3.13    2.36
 -12   0  -9    3.78    2.38
 -13   0  -9   -2.61    2.37
 -14   0  -9    3.18    2.58
  14   0   9   -0.28    6.62
  15   0   9   -7.21    6.63
 -15   0  -9    6.02    2.39
 -16   0  -9   -0.85    2.59
  16   0   9   -2.58    7.21
  17   0   9   -0.31    7.51
 -18   1   9   -7.51    6.40
  18  -1  -9   -2.19    5.66
 -18  -1   9    1.56    8.00
 -17  -1   9    9.06    9.23
  17  -1  -9    6.41    7.32
 -17   1   9   10.40    8.35
 -16   1   9   87.72   13.45
 -16  -1   9   76.46   11.55
  16  -1  -9   79.79   12.88
  16   1  -9   64.45   12.18
  15  -1  -9   27.11    9.57
 -15  -1   9   16.33    7.98
 -15   1   9   35.23    9.11
  15   1  -9    7.97    4.51
 -14  -1   9   -1.69    5.76
  14   1  -9    4.08    3.78
 -14   1   9   -8.87    6.39
 -14  -1   9   -6.69    7.29
 -13   1   9   -0.89    6.83
 -13  -1   9   -1.36    6.54
  13   1  -9   -8.29    3.00
 -13  -1   9    4.22    4.93
 -13   1   9    3.32    6.06
 -12  -1   9    6.36    4.63
  12   1  -9    1.70    4.20
 -12   1   9    4.62    6.68
 -12  -1   9    0.73    6.72
 -12   1   9   -2.24    6.24
  11  -1  -9   25.34    2.94
 -11  -1   9   23.61    6.94
 -11   1   9   43.37    8.36
 -11   1   9   32.44    8.68
  11   1  -9   28.52    8.60
 -11  -1   9   17.92    5.03
 -10   1   9   48.74    7.95
  10  -1  -9   39.32    4.38
 -10  -1   9   49.93    6.28
 -10  -1   9   50.05    8.72
 -10   1   9   44.99    8.36
  10   1  -9   51.89    9.38
   9  -1  -9    3.79    2.38
  -9   1   9    9.19    6.14
  -9  -1   9    8.68    3.63
  -9  -1   9   -2.09    4.81
   9   1  -9    5.27    4.52
  -9   1   9   11.61    4.90
   8  -1  -9    1.51    1.13
  -8  -1   9    3.68    2.96
  -8   1   9    1.66    5.00
  -8   1   9    1.46    4.25
  -8  -1   9    7.40    5.71
   8   1  -9    3.06    4.35
  -7  -1   9  130.14   10.19
  -7  -1   9  121.70    6.57
   7   1  -9  122.40   10.31
  -7   1   9  122.77    9.50
   7  -1  -9  125.77    7.59
  -7   1   9  123.06    8.85
  -6  -1   9   86.79    5.18
  -6   1   9   95.38    7.87
   6  -1  -9   81.66    5.83
   6   1  -9   91.69    9.31
  -6   1   9   95.42    8.98
  -6  -1   9   92.89    8.80
  -5   1   9   14.60    4.94
  -5   1   9   21.87    5.69
   5   1  -9   19.48    5.52
  -5  -1   9   13.33    5.59
  -4   1   9   58.72    6.99
   4  -1  -9   78.75    5.39
  -4   1   9   64.91    6.92
  -4  -1   9   49.37    7.04
   4   1  -9   64.63    8.18
  -3  -1   9  207.45   10.45
   3   1  -9  211.20   11.70
   3  -1  -9  221.27    9.69
  -3   1   9  218.89    9.55
  -3   1   9  230.71   10.15
  -2   1   9    1.06    3.79
   2  -1  -9    2.47    3.10
  -2   1   9   -1.41    3.57
   2   1  -9   -0.67    3.72
  -2  -1   9   -0.40    4.25
  -1  -1   9   49.89    3.87
   1  -1  -9   55.11    6.70
  -1   1   9   56.17    6.10
  -1  -1   9   55.09    6.39
   1   1  -9   59.74    7.40
  -1   1   9   57.57    5.64
   0   1  -9   39.07    3.85
   0   1   9   38.68    4.63
   0  -1  -9   41.82    6.49
   0   1  -9   50.32    6.79
   0  -1   9   34.97    5.69
   0   1   9   42.56    5.84
   1   1   9   29.56    5.46
   1  -1   9   31.76    5.32
  -1   1  -9   25.03    5.75
  -1  -1  -9   29.41    6.31
  -1   1  -9   29.79    3.91
   1   1   9   30.09    3.95
  -2   1  -9   32.23    6.06
  -2  -1  -9   25.94    6.14
   2   1   9   21.66    3.25
   2  -1   9   22.01    4.91
   2   1   9   22.78    5.49
  -2   1  -9   20.59    3.97
  -3  -1  -9  472.42   18.20
   3   1   9  492.97   15.87
  -3   1  -9  480.48   13.59
   3  -1   9  497.14   13.05
  -3   1  -9  470.19   16.50
  -4   1  -9   59.20    7.43
  -4  -1  -9   41.80    7.90
   4  -1   9   35.52    5.59
  -4   1  -9   45.45    6.11
   4   1   9   33.89    6.42
  -5  -1  -9    4.36    4.85
  -5   1  -9   -1.15    3.89
  -5   1  -9    7.05    4.18
   5  -1   9    7.45    4.44
   5   1   9    8.08    5.30
  -6  -1  -9    7.36    4.86
   6   1   9    8.56    5.67
   6  -1   9    4.59    4.32
  -6   1  -9    2.00    4.32
  -6   1  -9   11.73    3.12
   7  -1   9   78.93    7.53
   7   1   9   66.01    9.06
  -7   1  -9   71.56    8.79
  -7   1  -9   69.80    6.95
  -7  -1  -9   74.30   10.77
  -8  -1  -9   12.09    5.86
   8   1   9    5.49    6.21
   8  -1   9    1.50    4.44
  -8   1  -9    9.04    3.33
  -8   1  -9    5.40    5.42
   9  -1   9    5.77    4.21
  -9  -1  -9    8.83    5.38
  -9   1  -9    1.08    4.95
  -9   1  -9    3.74    2.89
   9   1   9   -1.19    5.74
 -10   1  -9    3.39    2.19
 -10  -1  -9    9.50    6.10
  10  -1   9    2.99    4.78
 -10   1  -9    6.16    6.08
  10   1   9   -2.82    6.35
 -11   1  -9   37.60    6.86
  11  -1   9   39.86    6.70
  11   1   9   26.23    8.46
 -11  -1  -9   31.00    8.70
 -11   1  -9   23.12    7.50
 -12   1  -9   43.08    9.91
 -12  -1  -9   63.09   11.29
  12   1   9   42.15   10.82
  12  -1   9   46.64    7.95
 -12   1  -9   52.75    8.37
 -13   1  -9    1.55    6.89
 -13   1  -9    9.48    1.94
  13   1   9    6.36    8.20
 -13  -1  -9   13.33    4.72
 -14   1  -9   12.39    2.04
  14   1   9   14.80    8.83
 -14  -1  -9   15.29    5.62
 -14   1  -9   14.26    8.27
  15   1   9   19.72    8.47
 -15   1  -9   22.62    8.89
 -15  -1  -9   14.33    4.86
 -16  -1  -9   14.33    2.93
 -16   1  -9    3.45    8.67
  16   1   9   15.48    9.42
 -17  -1  -9   21.12    3.74
  17   1   9   14.65    8.26
 -17   1  -9    9.32    9.02
 -18   2   9   -1.81    7.87
  18  -2  -9    4.89    7.54
  18   2  -9   11.82    3.30
 -17  -2   9   -4.20    7.07
  17  -2  -9   -1.31    5.34
 -17   2   9    1.71    8.31
  17   2  -9   -1.07    4.13
  16  -2  -9   71.31   11.27
 -16  -2   9   82.37   12.61
  16   2  -9   88.39   14.82
 -16   2   9  100.36   15.04
 -15   2   9   79.96   12.67
 -15  -2   9   75.06   11.94
  15   2  -9   56.37   13.63
  15  -2  -9   67.91   12.01
  14  -2  -9    8.96    8.41
  14   2  -9    7.46    9.69
 -14   2   9   30.20    9.31
 -14  -2   9   14.24    8.85
 -13   2   9   43.57   10.11
  13   2  -9   33.71   12.34
 -13  -2   9   40.16    9.66
  13  -2  -9   62.16   10.25
  12   2  -9   15.58    9.68
 -12  -2   9   30.68    8.68
  12  -2  -9   27.87    9.27
 -12   2   9   24.28    8.38
  11   2  -9  -12.61    5.82
  11  -2  -9    7.15    6.82
  11   2  -9    1.95    3.38
 -11  -2   9    4.82    5.84
 -11   2   9   -1.74    6.79
  10  -2  -9   47.72    9.53
 -10   2   9   43.44    8.84
 -10  -2   9   40.73    8.57
  10   2  -9   43.75   11.04
  10   2  -9   45.83    5.93
   9   2  -9   99.64   13.12
   9  -2  -9   83.65    5.37
  -9   2   9  105.08   10.41
   9   2  -9   96.52    7.10
   9  -2  -9  110.71   10.85
  -9  -2   9  107.25   10.58
  -8   2   9   17.68    6.72
  -8  -2   9   16.98    6.13
   8   2  -9   17.06    3.47
   8  -2  -9   27.26    7.22
   8  -2  -9   18.10    2.87
   8   2  -9   21.69    7.87
   7   2  -9   43.50    4.08
  -7   2   9   58.69    8.43
  -7  -2   9   57.97    8.29
   7   2  -9   60.92    9.58
   7  -2  -9   54.34    3.61
  -6   2   9   25.19    6.44
   6   2  -9   29.43    7.04
   6   2  -9   16.82    2.61
   6  -2  -9   30.20    2.30
  -6  -2   9   13.81    6.27
   5  -2  -9   94.89    5.24
  -5   2   9   81.64    8.62
  -5  -2   9   86.72    9.02
   5   2  -9   76.87    9.00
  -4  -2   9   51.68    7.48
  -4   2   9   55.99    7.70
   4   2  -9   59.02    8.48
   4  -2  -9   74.54    4.78
   3   2  -9  350.02   15.80
  -3  -2   9  338.65   13.47
  -3   2   9  353.24   13.82
   3  -2  -9  340.64   11.73
   2   2  -9  116.60    4.40
   2  -2  -9  109.01    7.53
   2  -2  -9  128.82    7.42
   2   2  -9  110.22    9.44
  -2   2   9  112.56    9.19
  -2  -2   9  104.67    9.16
  -1   2   9  832.16   20.78
   1  -2  -9  821.92   15.92
   1  -2  -9  818.22   20.79
   1   2  -9  837.53   12.88
  -1  -2   9  839.70   19.08
   1   2  -9  812.14   22.63
   0   2  -9  206.73   11.71
   0   2   9  209.38   11.31
   0  -2  -9  192.60   11.22
   0  -2   9  195.39   10.41
   0  -2  -9  192.83    7.69
   0   2  -9  202.99    7.50
  -1  -2  -9   48.75    4.52
  -1   2  -9   49.72    6.74
  -1  -2  -9   53.98    7.83
  -1   2  -9   40.97    4.77
   1   2   9   44.87    7.04
   1  -2   9   44.27    6.56
   2   2   9   27.10    6.33
  -2   2  -9   25.28    5.29
  -2   2  -9   20.93    4.47
   2  -2   9   29.19    6.06
  -2  -2  -9   27.79    3.50
  -2  -2  -9   23.43    6.14
  -3   2  -9  207.39   10.14
  -3   2  -9  218.81   11.12
  -3  -2  -9  197.03   13.19
   3  -2   9  210.04   11.08
   3   2   9  215.42   12.36
  -4   2  -9  145.19    8.57
   4  -2   9  138.82    9.58
   4   2   9  146.65   11.17
  -4  -2  -9  115.91   10.96
  -4   2  -9  130.17    8.83
  -5   2  -9   32.51    6.29
   5   2   9   43.79    7.92
  -5  -2  -9   37.95    8.67
   5  -2   9   27.92    6.60
  -5   2  -9   43.04    4.33
   6   2   9   18.22    6.46
  -6   2  -9   19.57    6.29
  -6   2  -9   34.77    4.31
  -6  -2  -9   20.36    7.14
   6  -2   9   18.15    5.76
  -7  -2  -9  298.14   18.31
   7  -2   9  297.66   13.70
  -7   2  -9  290.03   12.86
  -7   2  -9  323.06   15.73
   7   2   9  295.84   16.44
   8   2   9    1.29    5.44
   8  -2   9    3.68    5.67
  -8  -2  -9    5.85    5.07
  -8   2  -9    4.36    1.57
  -8   2  -9    0.03    5.16
  -9   2  -9   12.53    2.35
  -9   2  -9   15.81    7.24
  -9  -2  -9   12.78    7.77
   9  -2   9    6.77    5.52
   9   2   9   18.94    7.63
 -10   2  -9   30.62    3.45
 -10   2  -9   13.63    7.08
 -10  -2  -9   38.40    9.65
  10   2   9   20.49    7.91
  10  -2   9   21.81    6.81
  11   2   9   -4.73    6.37
 -11   2  -9    3.64    1.60
 -11   2  -9    5.99    6.55
 -11  -2  -9   13.77    7.17
  11  -2   9   -4.03    5.41
 -12   2  -9   20.10    8.59
 -12  -2  -9   24.01    7.67
  12  -2   9   29.57    7.06
  12   2   9   21.26    8.78
 -13  -2  -9   54.23   12.30
 -13   2  -9   45.76   10.70
  13   2   9   56.04   12.20
  13  -2   9   54.64    9.29
  14   2   9   18.11    9.47
 -14   2  -9   32.54   10.31
  14  -2   9   29.07    8.10
 -14  -2  -9   55.24   12.38
  15   2   9   65.42   14.23
 -15  -2  -9   94.44   15.09
 -15   2  -9  104.55   14.82
 -16  -2  -9    3.03    3.15
 -16   2  -9    0.61    7.69
  16   2   9   -6.66    6.98
 -17  -2  -9   93.07   15.37
  17   2   9   57.80   13.76
 -17   2  -9   69.44   14.45
  17  -3  -9    3.24    7.25
 -17   3   9  -11.75    8.87
  17   3  -9    5.22    4.49
  16   3  -9   60.11   15.27
  16  -3  -9   84.99   13.29
 -16   3   9   76.61   14.99
 -15  -3   9   30.00   10.31
 -15   3   9   27.25   10.46
  15  -3  -9   36.38   10.59
  15   3  -9   24.46   10.81
  14   3  -9   17.17   11.31
  14  -3  -9   34.50   10.05
 -14   3   9   27.09    9.19
 -14  -3   9   35.75    9.94
 -13  -3   9   -5.50    7.48
 -13   3   9    5.20    8.13
  13  -3  -9   -2.43    6.74
 -12  -3   9    0.60    7.03
 -12   3   9    0.20    6.96
  12  -3  -9   -0.54    7.10
  11  -3  -9   -0.04    6.12
 -11  -3   9    6.73    6.96
  11   3  -9   -5.17    7.86
 -11   3   9    1.95    6.69
  10   3  -9   -5.11    6.81
 -10   3   9   10.06    7.54
 -10  -3   9    4.17    6.73
  10  -3  -9   -6.21    5.46
   9  -3  -9   19.78    7.18
  -9  -3   9   20.39    6.83
   9   3  -9   26.57   10.02
  -9   3   9   14.71    8.07
  -8  -3   9    5.01    6.18
   8   3  -9    2.30    6.47
   8  -3  -9    1.65    6.45
  -8   3   9   17.14    7.49
   7   3  -9   -2.26    3.84
  -7   3   9    0.30    5.98
  -7  -3   9    0.95    6.10
   7   3  -9    1.56    2.28
   7  -3  -9    0.05    5.09
   6   3  -9  181.18   14.17
  -6  -3   9  180.02   12.29
  -6   3   9  191.25   13.25
   6  -3  -9  192.12    6.58
   6  -3  -9  214.79   12.49
   6   3  -9  205.58    7.85
   5  -3  -9  183.78   11.09
   5   3  -9  188.52   13.28
  -5   3   9  212.71   13.11
   5   3  -9  199.63    7.43
  -5  -3   9  206.06   12.29
   5  -3  -9  195.47    7.36
   4   3  -9  198.29   13.19
   4  -3  -9  201.79   11.21
   4  -3  -9  203.37    8.39
  -4   3   9  215.49   13.23
   4   3  -9  203.37    7.39
  -4  -3   9  211.28   12.50
  -3   3   9    0.61    5.38
   3  -3  -9    2.58    4.27
   3   3  -9    0.56    3.62
   3  -3  -9    3.39    1.29
   3   3  -9   -2.31    2.50
  -3  -3   9    2.67    5.75
   2  -3  -9    2.12    4.49
  -2   3   9   -0.89    5.03
   2   3  -9    2.12    3.01
   2  -3  -9    2.03    1.54
  -2  -3   9   -0.53    5.41
   2   3  -9    6.51    2.61
   1   3  -9  130.22    9.87
   1  -3  -9  135.76    8.19
   1   3  -9  121.82    6.78
  -1  -3   9  125.78   10.08
   1  -3  -9  132.24    8.32
  -1   3   9  116.35   10.37
   0   3   9   22.43    6.73
   0   3  -9   39.07    6.14
   0  -3   9   28.39    6.94
   0  -3  -9   23.32    4.73
   0  -3  -9   29.75    5.69
   0   3  -9   23.60    4.38
  -1   3  -9  184.85   10.27
  -1  -3  -9  178.00    8.16
  -1   3  -9  171.94    8.77
  -1  -3  -9  179.67   11.39
   1   3   9  176.20   12.32
   1  -3   9  178.62   11.54
   2  -3   9  128.89   10.48
  -2  -3  -9  118.82    6.49
  -2   3  -9  125.68    8.23
  -2   3  -9  104.67    7.93
   2   3   9  110.70   10.37
  -2  -3  -9  114.48    9.66
  -3   3  -9   18.67    4.95
   3   3   9   18.89    6.71
  -3  -3  -9   19.60    3.92
  -3   3  -9   33.08    3.90
  -3  -3  -9   16.03    6.67
   3  -3   9   20.25    6.89
  -4   3  -9    0.33    3.85
   4   3   9   -1.68    5.22
  -4  -3  -9   -2.83    2.62
   4  -3   9    0.15    5.53
  -4  -3  -9   -0.09    4.12
  -4   3  -9    1.40    1.42
  -5   3  -9    6.11    5.33
   5   3   9    2.30    5.91
  -5   3  -9    4.82    1.54
   5  -3   9    1.32    6.16
  -5  -3  -9   -0.44    5.89
   6   3   9   19.07    7.46
  -6  -3  -9   23.56    7.67
  -6   3  -9   28.22    3.04
   6  -3   9   10.61    6.98
  -6   3  -9   23.18    6.96
   7  -3   9  105.00   11.19
  -7   3  -9  109.51   10.86
  -7   3  -9  114.59    6.96
  -7  -3  -9  104.66   13.52
   7   3   9   98.43   12.44
   8  -3   9   73.01   10.36
  -8   3  -9   68.57    4.48
  -8   3  -9   75.90   10.83
   8   3   9   77.87   11.79
  -8  -3  -9   81.17   13.53
  -9  -3  -9    5.66    6.78
   9  -3   9   -4.38    6.62
   9   3   9    5.02    6.73
  -9   3  -9   -4.59    5.26
  10  -3   9   -8.59    6.38
 -10   3  -9   -0.56    6.64
  10   3   9   -9.50    5.58
 -10  -3  -9    9.25    5.11
  11   3   9   61.44   11.59
  11  -3   9   69.84   11.06
 -11   3  -9   87.15   12.59
 -11  -3  -9  100.44   16.00
  12   3   9    8.70    7.88
 -12   3  -9    4.87    6.59
  12  -3   9    9.82    7.81
 -12  -3  -9    6.88    3.93
 -13   3  -9   53.09   11.63
  13   3   9   57.06   12.02
  13  -3   9   46.72   10.73
 -13  -3  -9   87.92   15.23
 -14   3  -9   17.04    8.91
  14   3   9   30.04    9.31
  14  -3   9   19.74    8.88
 -14  -3  -9   44.16   11.04
  15  -3   9   -2.33    8.04
  15   3   9   16.22    8.17
 -15   3  -9    3.48    7.94
 -15  -3  -9    0.82    3.32
  16   3   9    1.06    6.23
 -16  -3  -9   -6.44    3.64
 -16   3  -9   -6.91    7.32
 -16   4   9   71.02   15.02
  16  -4  -9   68.91   13.21
  16   4  -9   75.67   16.60
  15   4  -9   34.54   13.05
  15  -4  -9   41.34   11.14
 -15   4   9   48.09   12.66
 -14   4   9   47.83   11.15
  14  -4  -9   25.23   10.36
  14   4  -9   29.68   12.84
 -14  -4   9   34.18   10.06
 -13   4   9   -6.74    7.28
  13  -4  -9   12.67    7.32
 -13  -4   9   -2.84    7.69
  12  -4  -9  -11.75    6.24
 -12   4   9   -6.10    6.49
 -12  -4   9    3.89    6.73
  12   4  -9   -5.62    6.26
  11  -4  -9   -0.26    6.98
 -11  -4   9    4.14    7.62
  11   4  -9   -5.92    7.26
 -11   4   9   -2.04    7.34
 -10  -4   9    2.61    7.00
  10   4  -9   -9.33    6.52
  10  -4  -9   -8.00    6.64
 -10   4   9    0.40    6.49
  -9   4   9   62.10   11.44
   9  -4  -9   55.37   10.15
   9   4  -9   76.45   14.03
  -9  -4   9   56.13    9.66
  -8  -4   9    3.95    7.19
   8   4  -9   -0.95    5.71
   8  -4  -9   -7.02    5.96
  -8   4   9    9.47    7.17
   7   4  -9   47.95   10.22
  -7   4   9   48.52    9.96
  -7  -4   9   48.72    9.83
   7  -4  -9   54.00    9.42
  -6   4   9    9.62    7.23
   6  -4  -9   -1.38    6.07
   6   4  -9    4.44    5.86
  -6  -4   9    3.93    7.06
  -5  -4   9   87.14   10.33
   5   4  -9   96.89    7.03
   5   4  -9   82.85   10.05
  -5   4   9  110.09   12.53
   5  -4  -9   97.48    9.57
   4   4  -9  120.56    7.89
  -4  -4   9  123.66   11.82
   4  -4  -9  123.66   10.44
   4   4  -9  137.53   11.50
  -4   4   9  117.04   12.05
  -3   4   9  258.27   16.04
   3  -4  -9  242.83   10.11
  -3  -4   9  248.39   14.27
   3   4  -9  274.25   15.62
   3   4  -9  259.64   10.61
   3  -4  -9  241.15   12.28
   2  -4  -9   -1.78    4.74
   2   4  -9    4.92    2.13
  -2   4   9   -3.13    5.23
   2   4  -9    1.74    3.19
  -2  -4   9   -5.17    5.72
   2  -4  -9   -0.44    1.47
  -1  -4   9   32.79    8.09
  -1   4   9   28.45    8.14
   1  -4  -9   24.59    6.00
   1  -4  -9   29.89    3.33
   1   4  -9   33.12    5.65
   1   4  -9   35.37    6.57
   0  -4   9  187.47   12.85
   0  -4  -9  199.88   10.34
   0   4  -9  210.90   11.87
   0  -4  -9  203.79   11.36
   0   4   9  205.94   14.80
   0   4  -9  192.30   10.14
  -1   4  -9   27.71    5.78
   1   4   9   20.27    7.90
  -1  -4  -9   22.78    5.38
   1  -4   9   25.08    7.68
  -1   4  -9   28.62    4.89
  -1  -4  -9   24.31    4.58
  -2  -4  -9    9.42    3.55
   2   4   9   -1.34    5.94
  -2  -4  -9   -0.48    4.12
   2  -4   9    3.30    6.94
  -2   4  -9    4.18    4.21
  -3   4  -9    6.30    1.65
  -3   4  -9   -0.48    4.37
   3   4   9    1.84    6.61
  -3  -4  -9    6.39    4.43
   3  -4   9    3.66    7.20
  -3  -4  -9    9.77    5.72
  -4   4  -9    4.98    1.36
   4   4   9   -2.96    6.51
   4  -4   9   -3.67    7.07
  -4   4  -9    1.76    4.97
  -4  -4  -9   10.72    4.94
  -5   4  -9   -0.05    1.35
  -5   4  -9   -8.05    4.70
  -5  -4  -9   -4.61    5.16
   5   4   9    8.60    7.55
   5  -4   9    2.50    7.41
  -6   4  -9   71.39   10.02
   6   4   9   59.48   10.85
   6  -4   9   77.29   10.77
  -6  -4  -9   75.57   13.08
  -7  -4  -9   24.03    9.20
   7  -4   9   20.89    8.67
  -7   4  -9   32.54    8.42
   7   4   9   19.06    8.31
   8  -4   9   -4.12    7.93
   8   4   9    8.44    7.82
  -8  -4  -9    0.36    5.58
  -8   4  -9   -1.73    6.67
  -9  -4  -9   53.16   12.76
  -9   4  -9   40.06    9.49
   9   4   9   32.83    9.30
   9  -4   9   27.03    9.05
  10  -4   9   25.00    9.63
  10   4   9   28.58   10.19
 -10   4  -9   43.86   10.62
 -10  -4  -9   56.64   12.18
 -11   4  -9    6.78    7.13
  11   4   9    4.51    7.43
 -11  -4  -9    9.46    6.39
  11  -4   9    1.43    7.66
 -12   4  -9    4.68    6.56
 -12  -4  -9    8.12    5.16
  12  -4   9    6.57    9.22
  12   4   9    3.90    7.83
 -13  -4  -9   19.02    5.67
 -13   4  -9   -2.24    6.49
  13   4   9    1.08    8.28
  13  -4   9    2.48    7.61
  14   4   9    2.82    8.09
 -14   4  -9    8.06    7.72
  14  -4   9    0.95    8.84
 -14  -4  -9   17.16    5.22
  15  -4   9    3.81    8.55
 -15   4  -9    8.39    8.70
 -15  -4  -9   12.57    5.28
  15   4   9    4.99    7.25
  14   5  -9    7.94    5.26
  14  -5  -9    8.94    9.25
 -14   5   9    4.06    9.90
  13   5  -9    7.83    8.28
  13  -5  -9    7.44    9.79
 -13   5   9   12.89   10.01
 -12  -5   9   -2.02    7.52
 -12   5   9    0.46    7.78
  12  -5  -9    3.72    9.21
  12   5  -9  -14.80    5.48
  11  -5  -9   10.65    8.21
 -11  -5   9   13.43   10.03
 -11   5   9   14.10    7.97
  11   5  -9    8.46    7.69
  10  -5  -9    8.87    7.55
 -10   5   9    5.97    7.24
  10   5  -9   -6.94    4.51
 -10  -5   9   11.27    8.39
   9   5  -9   59.24   12.39
   9  -5  -9   39.79    9.18
  -9  -5   9   48.69   10.92
  -9   5   9   41.22   10.42
   8   5  -9    3.27    5.36
  -8  -5   9    4.57    6.90
  -8   5   9   -0.72    7.12
   8  -5  -9    9.60    7.87
  -7   5   9    6.67    8.36
  -7  -5   9    9.74    8.21
   7  -5  -9    6.87    6.33
   6  -5  -9   -7.42    6.36
  -6  -5   9   -0.75    7.10
   6   5  -9    0.41    4.10
  -6   5   9    1.20    6.62
  -5   5   9    1.38    7.10
  -5  -5   9    0.26    6.37
   5  -5  -9    8.92    5.86
   5   5  -9   11.60    3.98
   4   5  -9   10.22    3.99
   4  -5  -9    5.50    6.61
  -4  -5   9    2.43    5.76
  -4   5   9    6.16    7.62
  -3  -5   9    3.47    6.78
   3  -5  -9    3.44    6.11
  -3   5   9   -1.35    7.27
   3   5  -9    0.61    2.53
   2   5  -9   32.73    3.92
   2  -5  -9   21.95    6.71
   2   5  -9   21.36    6.00
  -2  -5   9    7.31    7.09
  -2   5   9   19.08    8.89
   1  -5  -9   30.77    3.36
   1  -5  -9   42.92    7.74
  -1   5   9   41.34   10.28
   1   5  -9   36.91    6.88
  -1  -5   9   48.56    9.67
   1   5  -9   46.53    5.31
   0   5  -9   12.65    2.70
   0  -5  -9   21.06    3.48
   0  -5  -9   16.49    6.66
   0   5   9   17.85    8.65
   0  -5   9    7.02    7.78
   0   5  -9    9.13    5.73
  -1  -5  -9   61.85    5.68
  -1  -5  -9   41.88    8.16
  -1   5  -9   47.38    4.82
   1  -5   9   44.26    9.95
   1   5   9   51.99   11.34
  -1   5  -9   56.21    7.94
  -2  -5  -9   53.91    6.00
  -2   5  -9   45.69    4.37
  -2  -5  -9   46.89    7.53
   2   5   9   43.10   10.70
   2  -5   9   36.82    9.65
  -2   5  -9   39.57    7.54
  -3   5  -9   64.61    8.72
   3  -5   9   69.77   11.50
   3   5   9   51.87   11.46
  -3  -5  -9   76.66    7.80
   4   5   9   34.42    9.68
  -4   5  -9   20.88    6.54
  -4  -5  -9   22.72    6.65
   4  -5   9    8.01    8.43
  -5   5  -9  166.73   13.01
  -5  -5  -9  147.93   13.40
   5   5   9  156.48   15.11
  -6  -5  -9   65.51   14.32
  -6   5  -9   50.29    9.53
   6  -5   9   36.99   10.85
   6   5   9   38.81   10.63
   7   5   9   51.01   11.45
  -7  -5  -9   77.47   13.76
  -7   5  -9   52.10    9.82
   7  -5   9   51.97   11.32
   8   5   9   -3.65    6.36
  -8   5  -9    2.64    6.37
  -8  -5  -9    8.04    5.31
   8  -5   9   -5.27    7.36
   9  -5   9    8.14    8.79
   9   5   9   -1.70    7.71
  -9  -5  -9    9.59    5.92
  -9   5  -9    9.48    7.33
 -10  -5  -9   -1.07    3.97
  10  -5   9   -0.12    6.85
  10   5   9   -1.79    7.24
 -10   5  -9    0.11    6.46
 -11  -5  -9   27.72    8.83
  11   5   9    2.22    7.50
  11  -5   9   10.05    8.37
 -11   5  -9    0.85    6.82
 -12   5  -9   11.41    8.86
  12  -5   9   -0.53    7.56
  12   5   9   15.23    8.64
 -12  -5  -9    6.12    3.77
  13   5   9   -3.44    7.80
  13  -5   9   -5.85    7.65
 -13   5  -9    5.92    7.95
 -13  -5  -9    7.27    4.69
  11  -6  -9   23.88   10.22
 -11   6   9    5.73    9.91
  11   6  -9    2.39    5.94
 -10   6   9    5.99    9.67
  10   6  -9   -3.37    3.55
 -10  -6   9   -7.84    9.32
  10  -6  -9   -2.58    8.44
  -9  -6   9   -4.34   10.06
   9  -6  -9    9.75    8.05
   9   6  -9   15.84    5.64
  -9   6   9   24.57   10.83
   8  -6  -9    6.02    6.81
  -8  -6   9    4.42    8.72
  -8   6   9    0.54    7.32
  -7  -6   9    3.01    8.77
   7  -6  -9    1.74    7.17
  -7   6   9   -0.85    6.82
   7   6  -9   11.47    3.30
   6   6  -9   14.59    3.28
   6  -6  -9    4.64    6.83
  -6   6   9   16.86    8.60
  -6  -6   9   19.54    9.56
  -5  -6   9  142.35   15.22
   5  -6  -9  135.09   12.96
   5   6  -9  142.81   11.71
  -5   6   9  142.67   16.52
   4  -6  -9   29.50    8.83
   4   6  -9   22.91    5.10
  -4   6   9   26.50   10.23
  -4  -6   9   30.68   10.01
  -3   6   9    5.91    8.45
   3  -6  -9    4.22    7.53
   3   6  -9    0.23    2.26
  -3  -6   9   -3.21    7.62
   2  -6  -9   49.58   10.44
  -2   6   9   55.83   11.88
  -2  -6   9   71.28   12.28
   2   6  -9   40.71    4.90
   1   6  -9  154.72   10.28
  -1   6   9  153.70   15.70
  -1  -6   9  164.90   15.80
   1  -6  -9  156.79   12.88
   0   6  -9   92.56    6.37
   0  -6   9  119.21   14.01
  -1   6  -9    3.65    5.42
   1  -6   9  -10.16    6.15
   1   6   9    0.02    6.81
  -2  -6  -9   20.47    2.68
  -2   6  -9   19.99    7.44
   2  -6   9   10.28    8.89
   2   6   9   21.17    8.35
  -3   6  -9   20.27    7.23
   3   6   9   19.20    8.76
   3  -6   9   30.75   10.37
  -3  -6  -9   30.61    5.27
   4  -6   9   71.24   12.54
  -4   6  -9   68.26   10.17
  -4  -6  -9   72.12    7.72
   4   6   9   67.88   13.13
   5  -6   9  -16.19    6.98
  -5  -6  -9   -2.30    2.94
   5   6   9   -1.83    6.66
  -5   6  -9    8.30    6.97
  -6  -6  -9    4.22    3.87
  -6   6  -9    5.36    6.25
   6   6   9    1.26    7.48
   6  -6   9  -14.49    6.97
  -7   6  -9    2.44    7.37
   7  -6   9   21.18    9.59
  -7  -6  -9   22.34    3.70
   7   6   9   17.13    7.80
   8   6   9    3.96    7.84
  -8  -6  -9    7.96    4.16
   8  -6   9   14.33    9.52
  -8   6  -9   -0.12    6.46
  -9   6  -9   -3.50    5.71
   9  -6   9    4.32   10.00
   9   6   9    9.32    7.69
  -9  -6  -9    9.88    4.00
  10   6   9    4.12    7.98
 -10   6  -9    2.64    7.79
  10  -6   9   -2.07    9.18
 -10  -6  -9   -3.93    4.00
  -7  -7   9   33.97   10.88
  -7   7   9   30.04   11.25
   7  -7  -9   35.82   12.16
   7   7  -9   38.39    5.41
   6  -7  -9   10.92    9.73
  -6   7   9   19.16    9.72
  -6  -7   9   11.44   10.41
   6   7  -9   16.67    3.57
   5  -7  -9   17.02   10.48
  -5   7   9   19.36    9.69
  -5  -7   9   15.86   10.98
  -4  -7   9   24.59   11.91
   4  -7  -9   19.83   10.21
  -4   7   9   12.53   10.35
   4   7  -9   27.09    4.02
  -3   7   9    3.43    7.52
   3  -7  -9    2.20    7.86
  -3  -7   9    0.36    9.76
  -2   7   9   21.66   10.43
  -2  -7   9   25.93   11.02
   2  -7  -9   12.04    9.20
  -1  -7   9    1.76    8.73
  -1   7   9   -2.41    7.73
   0   7   9   -2.33    7.88
   0  -7   9    2.94    8.49
   1  -7   9   14.77   10.86
   1   7   9   12.69    7.86
   2   7   9   16.94    8.76
   2  -7   9   10.29    9.89
   3   7   9   24.59   10.18
   3  -7   9    1.92    9.93
   4  -7   9   -0.70    8.86
  -4   7  -9    8.09    6.31
   4   7   9   -1.78    7.09
   5   7   9   11.25    8.47
   5  -7   9   10.45   11.38
  -5  -7  -9   10.66    3.73
  -5   7  -9   20.01    8.29
  -6  -7  -9   11.93    3.94
   6  -7   9   -3.27   10.22
  -6   7  -9   12.93    7.90
   6   7   9    7.04    7.36
 -17   0  10    1.16    7.59
 -16   0  10   15.14    7.14
 -16   0  10   18.47    8.45
 -15   0  10   -0.30    5.15
 -15   0  10    3.97    7.71
 -14   0  10    5.28    5.88
  14   0 -10   12.45    3.18
 -14   0  10   10.35    7.47
 -13   0  10   39.17    8.44
 -13   0  10   42.99    7.73
  13   0 -10   35.33    7.29
 -12   0  10  255.51   16.21
 -12   0  10  257.39   14.02
  12   0 -10  248.21   13.53
 -11   0  10    4.02    4.72
  11   0 -10   -0.83    1.32
 -11   0  10    2.63    6.83
 -10   0  10   85.24   10.44
  10   0 -10   83.37    7.11
 -10   0  10   77.01    7.91
  -9   0  10  178.04   12.29
   9   0 -10  171.94   10.43
  -9   0  10  159.96    9.62
  -8   0  10   -0.37    3.40
  -8   0  10   -1.01    5.25
   8   0 -10    3.69    1.48
  -7   0  10    0.13    3.35
   7   0 -10    2.89    1.38
  -7   0  10   -0.49    5.16
  -6   0  10    7.08    5.36
  -6   0  10    7.16    3.90
   6   0 -10   15.50    4.11
   5   0 -10   71.05    6.90
  -5   0  10   66.11    5.48
  -5   0  10   62.88    7.50
   4   0 -10  188.52   11.16
  -4   0  10  178.05   10.12
  -3   0  10  113.87    8.53
  -3   0  10  115.35    6.00
   3   0 -10  120.46    9.38
  -2   0  10  207.89    9.90
  -2   0  10  202.73    7.38
   2   0 -10  189.85   11.10
  -1   0  10   77.94    7.19
  -1   0  10   82.78    5.90
   1   0 -10   77.89    7.98
   0   0  10  248.60    9.43
   0   0 -10  254.61   13.01
   0   0  10  270.21    9.40
   1   0  10    6.26    3.91
   1   0  10    5.48    4.17
  -1   0 -10    5.54    4.93
  -2   0 -10  202.63   11.87
   2   0  10  214.03    9.94
   2   0  10  231.76    8.34
  -3   0 -10  250.46   13.74
   3   0  10  262.43   11.52
   3   0  10  255.53    8.31
   4   0  10   28.39    5.92
  -4   0 -10   37.33    7.26
   4   0  10   40.90    4.80
   5   0  10   -1.60    4.53
   5   0  10    0.78    3.48
  -5   0 -10    5.57    3.89
   6   0  10    4.65    4.03
  -6   0 -10    3.26    3.76
   6   0  10   -2.42    4.85
  -7   0 -10   72.09   10.05
   7   0  10   77.33    9.42
   7   0  10   79.10    6.29
  -8   0 -10   49.15    8.59
   8   0  10   37.00    5.26
   9   0  10   18.66    4.92
  -9   0 -10   23.37    6.62
 -10   0 -10   23.18    6.57
 -11   0 -10  140.94   12.56
  12   0  10    6.92    7.24
 -12   0 -10    4.08    3.26
 -13   0 -10   10.18    2.95
  13   0  10   11.96    8.45
 -14   0 -10   89.77    9.07
  14   0  10  104.08   15.54
 -15   0 -10   28.88    6.36
  15   0  10   18.69    9.38
  16   0  10   63.38   14.44
 -16   0 -10   81.72    6.97
  17   0  10   66.34   14.90
 -18  -1  10   13.61    9.53
 -18   1  10   18.37    8.96
  18  -1 -10   17.97    8.09
 -17  -1  10    4.68    8.55
  17  -1 -10    9.02    8.23
 -17   1  10    5.16    7.80
  17   1 -10    3.55    2.70
 -16  -1  10    1.84    7.29
 -16   1  10  -11.45    6.60
  16  -1 -10    4.74    7.70
  16   1 -10   -4.49    2.41
  15   1 -10    8.30    3.15
 -15  -1  10    9.73    7.68
 -15   1  10   14.93    7.50
 -14  -1  10   18.46    7.85
 -14   1  10   25.97    8.58
 -13  -1  10   14.67    7.14
 -13   1  10   29.33    8.07
 -13  -1  10   16.70    6.14
  13   1 -10   16.32    5.76
 -13   1  10   11.48    7.55
 -12  -1  10   41.31    7.00
 -12   1  10   41.85    9.48
  12   1 -10   42.72    8.92
 -12   1  10   30.75    8.65
  12  -1 -10   38.87    5.87
 -12  -1  10   36.86    9.15
  11  -1 -10   -1.49    1.14
 -11  -1  10   -1.95    6.61
  11   1 -10    6.90    3.52
 -11   1  10  -10.38    5.80
 -11  -1  10   -1.90    3.18
 -11   1  10   -1.24    5.40
 -10   1  10   23.81    6.65
 -10   1  10   11.83    7.08
 -10  -1  10   25.80    5.24
 -10  -1  10   33.63    8.23
  10  -1 -10   28.95    5.03
  10   1 -10   35.20    7.91
  -9  -1  10    7.14    3.69
   9  -1 -10    6.70    2.06
  -9   1  10   -1.97    4.25
  -9   1  10    2.80    5.79
  -9  -1  10    7.01    6.20
   9   1 -10   15.42    5.33
  -8  -1  10  212.61    8.59
  -8  -1  10  208.43   12.62
   8  -1 -10  200.94   10.17
  -8   1  10  211.77   12.49
   8   1 -10  208.80   13.56
  -8   1  10  203.40   11.08
  -7   1  10    5.97    4.73
   7  -1 -10    1.76    0.82
  -7  -1  10   11.05    6.12
   7   1 -10    8.10    4.36
  -7  -1  10    3.95    2.57
  -7   1  10    2.21    5.25
  -6  -1  10  217.69   11.69
   6  -1 -10  225.21   10.06
  -6   1  10  217.71   12.04
  -6   1  10  218.15   10.42
  -6  -1  10  214.14    6.47
   6   1 -10  211.64   13.30
  -5  -1  10   58.73    7.67
  -5   1  10   53.53    6.57
   5   1 -10   64.17    8.42
  -5   1  10   45.12    7.17
   5  -1 -10   73.23    5.50
   4   1 -10  137.24   10.47
   4  -1 -10  153.20    8.37
  -4  -1  10  121.71    8.96
  -4   1  10  127.07    8.53
  -4   1  10  117.35    8.86
  -3  -1  10   -2.25    4.66
  -3   1  10   -4.80    3.95
   3   1 -10   -2.36    3.43
   3  -1 -10    3.48    3.39
  -3   1  10    1.61    4.63
  -2   1  10   43.31    5.89
  -2   1  10   51.23    6.23
   2  -1 -10   61.27    7.32
  -2  -1  10   58.87    6.95
   2   1 -10   60.83    7.87
  -1  -1  10   32.55    3.48
  -1   1  10   35.63    5.07
  -1  -1  10   26.07    5.72
   1  -1 -10   37.19    6.09
   1   1 -10   30.69    6.24
  -1   1  10   30.83    5.40
   0   1  10    4.55    3.58
   0   1 -10   -2.58    3.68
   0  -1 -10    2.20    4.09
   0  -1  10   -0.37    4.22
   0   1  10    4.14    4.32
   1   1  10  155.78    6.65
  -1   1 -10  152.39    7.12
  -1  -1 -10  137.22   10.54
   1   1  10  138.95    9.05
  -1   1 -10  142.34   10.28
   1  -1  10  152.93    8.63
   2   1  10  125.95    9.04
   2   1  10  118.02    5.43
  -2   1 -10  121.89    7.20
  -2  -1 -10  103.36   10.17
   2  -1  10  122.99    7.91
  -2   1 -10  132.55   10.48
   3   1  10  192.95   10.86
   3   1  10  191.56    5.39
   3  -1  10  197.86    9.30
  -3   1 -10  188.94   11.79
  -3   1 -10  194.20    9.43
  -3  -1 -10  170.19   11.98
  -4   1 -10  433.34   14.33
   4  -1  10  423.00   12.73
  -4   1 -10  405.13   16.30
   4   1  10  441.84   16.16
  -4  -1 -10  422.00   18.48
  -5  -1 -10  425.81   19.37
  -5   1 -10  429.43   15.26
   5  -1  10  459.27   13.38
   5   1  10  446.54   17.28
  -5   1 -10  443.71   17.13
   6  -1  10  326.66   11.73
  -6  -1 -10  284.30   16.43
  -6   1 -10  300.90   13.89
  -6   1 -10  297.51   14.30
   6   1  10  282.14   14.94
  -7   1 -10   58.74    8.10
   7   1  10   67.32    9.49
   7  -1  10   54.94    6.90
  -7  -1 -10   72.19   11.00
  -7   1 -10   64.75    7.00
  -8   1 -10   23.35    5.48
  -8  -1 -10    8.96    6.17
   8  -1  10   11.06    5.02
   8   1  10    4.95    6.16
  -8   1 -10   15.25    6.42
  -9   1 -10  128.13   11.98
  -9  -1 -10  125.28   11.85
   9   1  10  121.62   13.26
  -9   1 -10  120.19    9.24
   9  -1  10  135.45    9.39
  10  -1  10    2.52    5.14
  10   1  10   -0.64    5.98
 -10   1 -10   -5.00    5.31
 -10   1 -10    7.02    2.69
 -10  -1 -10    2.41    4.50
  11  -1  10   19.19    6.32
 -11   1 -10   29.59    5.87
 -11  -1 -10   18.55    6.62
 -11   1 -10   19.51    8.09
  11   1  10   20.67    9.37
 -12  -1 -10    3.80    4.43
 -12   1 -10    1.90    6.19
 -12   1 -10    4.08    2.06
  12   1  10   -0.07    6.19
 -13   1 -10    1.17    6.79
 -13  -1 -10    8.42    3.35
 -13   1 -10    9.83    2.36
  13   1  10    1.85    7.56
 -14   1 -10    4.42    2.12
 -14   1 -10    3.32    7.20
  14   1  10    2.81    8.30
 -14  -1 -10    7.98    3.25
  15   1  10   40.27   11.95
 -15   1 -10   27.41   10.12
 -15  -1 -10   28.86    6.59
 -16   1 -10   77.54   13.48
 -16  -1 -10   66.45   11.19
  16   1  10   57.28   13.44
 -17  -1 -10    6.95    3.20
  17   1  10    7.45    9.00
 -18   2  10   10.08    8.72
  18   2 -10    3.39    3.28
  18  -2 -10    1.60    6.73
 -17  -2  10   17.10   10.43
  17   2 -10   27.12    8.78
  17  -2 -10   17.56    8.11
 -17   2  10   20.20   10.50
 -16   2  10   13.41   10.59
  16   2 -10    5.32    2.85
 -16  -2  10    2.03    8.08
  16  -2 -10   13.93    8.15
 -15  -2  10   38.11   11.08
 -15   2  10   30.65   10.19
  15  -2 -10   34.23   10.16
  15   2 -10   27.73    9.31
  14   2 -10   -4.69    5.16
 -14   2  10    1.51    7.57
 -14  -2  10    4.75    7.22
  14  -2 -10    1.70    6.97
  13   2 -10   -3.41    5.36
  13  -2 -10    5.61    7.25
 -13   2  10   -2.24    7.30
 -13  -2  10    0.04    5.89
 -12  -2  10   30.91    8.64
  12  -2 -10   23.33    9.02
 -12   2  10   23.21    8.36
  12   2 -10   37.21   10.86
  11  -2 -10    9.47    7.31
 -11  -2  10   13.51    7.54
  11   2 -10   10.24    7.77
 -11   2  10   17.31    7.65
 -10   2  10   -0.61    6.00
  10  -2 -10  -13.07    5.43
 -10  -2  10    4.28    5.84
  10   2 -10    0.59    5.51
   9   2 -10   -0.63    2.49
   9   2 -10    2.76    4.65
  -9   2  10    1.57    5.88
  -9  -2  10   -2.89    5.78
   8   2 -10   96.37   10.96
   8   2 -10  100.65    5.95
  -8   2  10   98.39    9.67
  -8  -2  10  110.97   10.49
   8  -2 -10  112.28    5.77
   7   2 -10    5.51    4.77
   7   2 -10   -3.77    1.94
  -7  -2  10   10.67    6.19
  -7   2  10    2.83    5.32
   6  -2 -10  251.20    9.66
   6   2 -10  245.47   14.86
  -6   2  10  258.41   12.87
  -6   2  10  243.17   13.10
  -6  -2  10  266.90   13.52
  -5  -2  10   10.80    6.05
   5   2 -10   15.30    6.19
  -5   2  10    6.63    5.37
  -5   2  10    8.64    5.17
  -4  -2  10  228.41   12.18
   4   2 -10  246.22   14.08
   4  -2 -10  246.32    9.95
  -4   2  10  263.16   12.25
  -4   2  10  244.39   12.39
   3   2 -10   28.66    6.74
  -3   2  10   27.22    6.50
   3  -2 -10   33.15    4.17
  -3  -2  10   23.18    6.29
  -2   2  10  260.39   12.54
   2  -2 -10  251.07   11.22
   2   2 -10  250.16   13.68
  -2  -2  10  236.71   12.02
   1   2 -10  271.54    7.49
   1   2 -10  271.73   13.76
   1  -2 -10  266.14   12.50
  -1  -2  10  259.94   12.10
  -1   2  10  277.21   12.73
   0  -2  10   68.78    7.96
   0   2 -10   65.87    7.49
   0   2 -10   56.00    5.03
   0  -2 -10   60.21    7.72
   0   2  10   64.59    7.83
   0  -2 -10   63.94    5.59
  -1  -2 -10    2.16    3.31
   1  -2  10   -2.58    4.82
   1   2  10   -0.44    4.33
  -1  -2 -10    4.73    3.17
  -1   2 -10   -1.98    3.49
  -1   2 -10    2.60    3.28
   2   2  10   -0.06    4.55
  -2   2 -10    1.83    3.44
   2  -2  10    5.42    5.23
  -2  -2 -10    2.16    3.99
  -2   2 -10   -0.32    3.59
  -2  -2 -10    2.12    2.90
   3   2  10    7.80    5.02
   3  -2  10   12.65    5.90
  -3  -2 -10   11.89    6.40
  -3   2 -10   15.88    4.59
  -3   2 -10   14.60    5.28
  -4  -2 -10   34.59    8.26
  -4   2 -10   19.00    5.36
  -4   2 -10   33.85    5.73
   4  -2  10   17.36    6.17
   4   2  10   14.69    6.18
  -5   2 -10    3.79    1.69
   5   2  10    3.32    5.37
  -5  -2 -10    0.03    4.20
   5  -2  10    1.80    5.15
  -5   2 -10    1.63    4.10
   6  -2  10   19.78    6.20
  -6   2 -10   29.84    3.59
   6   2  10   18.65    6.82
  -6   2 -10   22.23    6.40
  -6  -2 -10   13.84    7.04
   7  -2  10    9.54    5.55
  -7   2 -10   11.25    3.08
  -7  -2 -10   13.82    6.28
   7   2  10    9.56    6.60
  -7   2 -10    9.32    6.15
  -8   2 -10   66.47    9.65
   8   2  10   59.04    9.99
  -8   2 -10   67.73    5.78
   8  -2  10   54.94    8.27
  -8  -2 -10   41.74   10.30
   9   2  10    8.59    7.06
  -9   2 -10    5.24    6.65
   9  -2  10    2.26    5.57
  -9  -2 -10    8.26    6.66
  10   2  10   13.44    7.43
 -10   2 -10    3.81    5.72
 -10   2 -10   18.20    3.69
 -10  -2 -10   14.09    5.33
  10  -2  10   11.98    6.27
  11   2  10    7.69    7.87
 -11   2 -10    9.38    7.41
 -11   2 -10   20.38    2.58
  11  -2  10   29.34    7.90
 -11  -2 -10   30.81    9.79
  12  -2  10   71.36    9.81
  12   2  10   41.77   11.67
 -12  -2 -10   89.77   14.59
 -12   2 -10   60.85   11.62
 -13  -2 -10    2.54    4.02
 -13   2 -10    2.21    6.75
  13  -2  10    5.92    6.78
  13   2  10   -0.65    6.95
  14   2  10  -11.40    6.08
 -14   2 -10    1.08    5.83
 -14  -2 -10   17.87    5.40
  15   2  10   36.84   11.51
 -15   2 -10   24.38    9.74
 -15  -2 -10   50.54   10.68
 -16  -2 -10   15.01    3.23
 -16   2 -10    4.00    7.75
  16   2  10    7.31    9.97
  17  -3 -10   -2.35    6.59
  17   3 -10    6.68    4.16
 -17   3  10   -5.74    9.50
  16  -3 -10    0.80    7.28
 -16   3  10    8.54   10.50
 -16  -3  10   -3.51    7.30
  16   3 -10   -2.44    3.22
 -15  -3  10    1.24    7.10
  15   3 -10   -9.81    3.66
 -15   3  10   10.74    8.60
  15  -3 -10    4.12    8.53
  14  -3 -10   -6.47    6.72
  14   3 -10    2.75    6.03
 -14  -3  10    0.21    7.23
 -14   3  10    3.88    6.99
 -13   3  10    6.13    8.59
  13   3 -10   -2.32    5.11
 -13  -3  10    3.58    6.27
  13  -3 -10    0.04    6.35
  12   3 -10   -7.30    6.23
  12  -3 -10    4.44    7.68
 -12   3  10    7.57    7.60
 -12  -3  10    1.09    6.18
  11  -3 -10   14.13    7.58
  11   3 -10    2.42    7.02
 -11   3  10    4.64    7.36
 -11  -3  10    8.18    7.23
  10  -3 -10    8.80    7.04
 -10  -3  10   14.41    7.84
 -10   3  10   13.46    7.66
  10   3 -10   -1.66    6.66
  -9  -3  10    0.06    6.83
  -9   3  10   17.61    7.78
   9   3 -10   -0.51    5.36
   9  -3 -10   -0.47    5.75
  -8  -3  10    0.88    5.83
   8   3 -10    1.66    5.30
  -8   3  10   -2.22    5.84
   8  -3 -10   -3.54    6.00
  -7   3  10   66.29    9.78
  -7  -3  10   66.37    9.85
   7   3 -10   65.95   10.90
   7  -3 -10   61.56    8.78
   6   3 -10    2.69    2.39
  -6  -3  10    2.84    6.50
   6  -3 -10    3.09    1.00
   6  -3 -10   -2.12    5.15
   6   3 -10    4.98    4.58
  -6   3  10   -1.44    5.66
   5  -3 -10    0.68    1.10
  -5  -3  10   -5.04    5.70
   5   3 -10    9.05    4.69
  -5   3  10    5.90    6.29
   5  -3 -10    1.61    4.72
   5   3 -10    0.89    2.25
  -4   3  10    7.32    6.17
   4   3 -10   14.00    4.59
   4  -3 -10    8.16    5.42
   4   3 -10    6.92    2.75
   4  -3 -10    8.91    1.89
  -4  -3  10    7.37    6.24
   3  -3 -10  138.28    7.61
  -3   3  10  135.27   11.12
   3  -3 -10  124.45    8.70
   3   3 -10  120.77   10.61
  -3  -3  10  136.42   11.01
   3   3 -10  130.18    6.09
   2   3 -10   30.04    6.56
   2  -3 -10   30.25    3.20
   2   3 -10   28.32    3.90
  -2  -3  10   31.71    7.17
  -2   3  10   26.41    7.16
   2  -3 -10   25.63    5.50
  -1  -3  10   29.27    7.20
   1   3 -10   30.52    4.19
  -1   3  10   27.06    7.36
   1  -3 -10   27.00    5.61
   1  -3 -10   35.35    4.52
   1   3 -10   38.79    6.40
   0  -3 -10    0.89    3.58
   0   3  10   -0.39    5.20
   0   3 -10    0.17    3.20
   0  -3  10   -8.61    5.01
   0  -3 -10    1.57    2.50
   0   3 -10    3.98    3.05
  -1  -3 -10   82.74    8.21
  -1  -3 -10   71.07    6.28
  -1   3 -10   75.86    6.55
   1  -3  10   89.83    9.76
   1   3  10   70.30    9.25
  -1   3 -10   82.15    7.28
   2  -3  10   18.98    6.54
   2   3  10   16.63    6.40
  -2   3 -10   17.39    4.81
  -2  -3 -10   26.34    7.05
  -2  -3 -10   14.48    4.22
  -2   3 -10   19.99    4.55
   3  -3  10    3.98    5.85
  -3   3 -10   11.22    4.53
   3   3  10    6.39    5.83
  -3   3 -10   11.86    2.47
  -3  -3 -10    7.00    3.08
  -3  -3 -10    3.84    5.52
  -4   3 -10   65.83    7.69
  -4   3 -10   72.20    6.13
  -4  -3 -10   73.97   11.00
   4   3  10   59.88    9.74
   4  -3  10   71.11    9.37
   5  -3  10    1.44    6.46
  -5  -3 -10    1.79    5.65
   5   3  10    0.45    5.75
  -5   3 -10   -3.70    4.33
   6  -3  10   48.89    9.26
  -6  -3 -10   49.32   11.03
   6   3  10   61.72   10.09
  -6   3 -10   44.94    4.31
  -6   3 -10   53.23    8.93
   7   3  10   29.87    9.17
  -7   3 -10   26.50    7.56
   7  -3  10   35.00    8.29
  -7  -3 -10   34.39   10.25
  -7   3 -10   35.80    3.74
  -8  -3 -10   28.41    9.17
  -8   3 -10   18.78    2.10
   8   3  10   26.21    8.93
   8  -3  10   21.27    8.27
  -8   3 -10    8.51    6.80
  -9  -3 -10   40.51   11.84
  -9   3 -10   48.19    9.53
   9   3  10   31.27    9.52
   9  -3  10   30.89    8.78
  10   3  10   65.40   11.55
  10  -3  10   68.09   10.28
 -10  -3 -10   92.14   14.66
 -10   3 -10   92.55   12.55
 -11   3 -10    7.20    7.83
  11   3  10    7.26    8.22
  11  -3  10   17.53    8.43
 -11  -3 -10   27.16    9.29
 -12   3 -10    2.20    5.93
  12  -3  10    7.10    6.84
 -12  -3 -10    3.02    4.82
  12   3  10   -4.73    5.23
  13   3  10   18.20    8.55
 -13   3 -10   15.29    8.43
 -13  -3 -10   15.44    4.73
  13  -3  10   12.68    8.64
 -14  -3 -10   15.93    5.04
 -14   3 -10   14.76    8.36
  14   3  10   -6.36    7.33
  14  -3  10    5.85    8.29
  15   3  10    4.76    7.02
 -15  -3 -10    3.69    3.90
 -15   3 -10    3.64    7.81
  16   3  10   -3.55    6.72
 -16   3 -10   -2.04    7.82
 -16  -3 -10   -1.60    3.85
 -16   4  10   14.80   10.60
  16   4 -10   14.59    7.43
  16  -4 -10   10.42    9.90
 -15   4  10   10.08    9.60
  15  -4 -10   -3.39    7.65
  14  -4 -10   14.89    9.45
 -14   4  10   -2.78    8.50
 -14  -4  10    3.57    8.38
  14   4 -10   -9.54    4.99
  13   4 -10   52.36   13.46
 -13   4  10   59.59   12.74
 -13  -4  10   58.56   12.30
  13  -4 -10   50.97   10.93
  12   4 -10   16.21    8.78
 -12   4  10    9.30    7.61
  12  -4 -10    3.60    7.46
 -12  -4  10    3.08    7.30
  11   4 -10   12.32    5.98
 -11  -4  10   11.46    7.40
  11  -4 -10   12.70    7.86
 -11   4  10   12.28    8.75
 -10   4  10    2.95    7.40
 -10  -4  10    6.50    7.58
  10   4 -10    0.52    6.17
  10  -4 -10    4.05    7.75
   9  -4 -10   25.94    8.67
  -9  -4  10   32.13    8.95
  -9   4  10   38.41   10.31
   9   4 -10   21.68    8.86
   8  -4 -10   20.25    8.42
   8   4 -10   25.83    9.05
  -8  -4  10   32.02    9.14
  -8   4  10   17.58    8.80
   7   4 -10    3.14    4.14
   7  -4 -10    6.01    6.90
  -7   4  10   -2.19    6.20
  -7  -4  10   -4.18    7.09
  -6   4  10   67.80   10.92
   6   4 -10   91.11   10.87
   6  -4 -10   75.06   10.22
  -6  -4  10   85.81   11.52
  -5  -4  10   20.29    8.44
   5  -4 -10   22.39    7.13
  -5   4  10   24.23    8.76
   5   4 -10   32.80    7.93
   4  -4 -10   15.45    1.72
   4  -4 -10    8.98    6.09
  -4  -4  10   13.66    7.76
   4   4 -10   15.54    4.32
  -4   4  10    5.22    7.30
  -3  -4  10    0.27    6.69
  -3   4  10   -0.58    6.84
   3  -4 -10    4.49    1.53
   3   4 -10    5.89    4.71
   3   4 -10    7.23    3.72
   3  -4 -10    2.96    5.43
   2   4 -10   59.26    8.85
   2   4 -10   43.57    5.77
   2  -4 -10   54.66    4.20
  -2  -4  10   57.65    9.38
  -2   4  10   44.51    9.94
   2  -4 -10   51.27    7.51
  -1   4  10   -2.47    6.17
   1  -4 -10   10.26    2.68
   1   4 -10    5.48    4.08
   1  -4 -10    5.72    4.87
  -1  -4  10    4.27    6.81
   1   4 -10    8.32    2.58
   0   4 -10   19.62    4.82
   0   4 -10   24.45    5.28
   0  -4 -10   27.42    5.92
   0  -4 -10   37.04    4.08
   0   4  10   26.58    8.52
   0  -4  10   23.57    7.86
   1  -4  10   58.87    9.69
  -1   4 -10   49.88    5.47
  -1   4 -10   43.98    6.23
  -1  -4 -10   57.37    6.76
  -1  -4 -10   58.00    6.33
   1   4  10   41.39    9.44
   2   4  10   -3.18    6.12
  -2   4 -10    6.57    4.34
  -2  -4 -10   -2.50    4.34
  -2  -4 -10    6.93    3.54
   2  -4  10    5.44    6.89
  -3   4 -10    9.93    5.18
   3  -4  10    2.63    7.50
  -3   4 -10   12.80    2.77
   3   4  10    5.71    7.22
  -3  -4 -10   13.12    4.43
  -3  -4 -10   12.66    5.97
  -4   4 -10    4.39    1.96
   4  -4  10   -6.32    6.74
  -4   4 -10   -3.77    4.76
  -4  -4 -10    9.38    5.59
   4   4  10    4.08    6.81
  -5   4 -10  248.68   11.49
   5  -4  10  262.77   16.27
   5   4  10  250.39   17.07
  -5  -4 -10  258.70   18.98
  -5   4 -10  251.33   14.37
  -6   4 -10   35.75    8.15
  -6  -4 -10   42.51    9.60
   6   4  10   22.29    8.32
   6  -4  10   16.71    7.81
   7  -4  10  -12.74    7.16
  -7  -4 -10    7.01    6.70
  -7   4 -10    0.61    6.30
   7   4  10   -7.95    6.44
  -8  -4 -10   13.28    5.98
   8   4  10   12.55    7.42
   8  -4  10   13.60    8.58
  -8   4 -10   -2.27    6.56
   9  -4  10  113.22   12.81
   9   4  10  116.60   15.00
  -9   4 -10  112.05   12.92
  -9  -4 -10  106.43   16.67
 -10  -4 -10    7.19    5.28
  10   4  10    6.81    7.45
  10  -4  10   16.57    8.86
 -10   4 -10   13.34    8.27
  11   4  10   15.91    9.31
 -11   4 -10   20.91    8.97
  11  -4  10    7.99    8.19
 -11  -4 -10   38.63   11.34
 -12   4 -10    3.13    5.43
  12  -4  10   -9.80    7.61
  12   4  10    8.62    7.82
 -12  -4 -10   -0.60    4.82
 -13   4 -10   -4.61    6.52
  13   4  10    4.27    7.52
  13  -4  10   -2.95    7.40
 -14  -4 -10   13.98    5.06
  14   4  10   20.80   10.72
  14  -4  10    4.30    8.55
 -14   4 -10    1.53    6.32
  14  -5 -10    2.05    9.37
  14   5 -10   24.59    7.22
 -14   5  10   14.93   10.80
 -13   5  10  -11.50    7.60
  13   5 -10    1.71    4.92
  13  -5 -10   -3.75    7.98
  12   5 -10    2.11    6.55
  12  -5 -10    8.35    9.37
 -12  -5  10    9.16    8.81
 -12   5  10   -2.46    8.47
  11  -5 -10   -1.50    7.81
  11   5 -10   -3.79    4.18
 -11  -5  10   -0.39    7.09
 -11   5  10    5.36    7.56
 -10   5  10   13.07    8.83
  10  -5 -10   27.22    9.18
  10   5 -10   15.15    7.03
 -10  -5  10   24.79   10.51
   9  -5 -10   64.73   10.83
  -9   5  10   59.21   11.73
   9   5 -10   96.99   14.94
  -9  -5  10   74.85   12.02
  -8  -5  10    6.53    8.11
  -8   5  10    8.39    7.16
   8   5 -10   22.06    7.28
   8  -5 -10   18.54    9.04
   7  -5 -10   10.75    7.25
  -7   5  10    6.04    8.40
   7   5 -10   32.78    7.92
  -7  -5  10    8.32    8.19
  -6   5  10   49.58   10.87
  -6  -5  10   51.27   10.93
   6  -5 -10   45.41    9.39
   6   5 -10   73.20   12.06
   5  -5 -10    9.15    6.45
   5   5 -10   29.82    7.49
  -5  -5  10   12.97    8.44
  -5   5  10   15.02    7.90
  -4   5  10    2.78    7.23
   4   5 -10   12.48    3.18
  -4  -5  10   17.09    8.85
   4  -5 -10    2.32    6.56
   3  -5 -10   68.12    9.38
  -3  -5  10   53.84   10.65
  -3   5  10   46.34   10.72
   3   5 -10   64.94    7.38
   2   5 -10    2.20    2.14
  -2  -5  10    6.91    7.83
  -2   5  10   -3.86    7.14
   2  -5 -10    2.92    5.64
   1   5 -10   34.95    4.04
  -1  -5  10   19.11    8.97
  -1   5  10   26.45    9.63
   1  -5 -10   21.70    2.50
   1   5 -10   23.67    6.04
   1  -5 -10   15.79    6.90
   0   5 -10    7.49    2.13
   0   5  10   -1.97    7.21
   0  -5  10    6.61    7.89
   0  -5 -10    1.06    5.43
   0   5 -10   -0.34    4.93
   0  -5 -10    7.10    2.39
  -1   5 -10   60.13    5.28
  -1   5 -10   55.07    7.75
   1  -5  10   53.65   10.85
  -1  -5 -10   62.87    6.36
   1   5  10   41.63   10.83
  -1  -5 -10   54.17    7.92
  -2   5 -10    2.00    4.80
   2   5  10    5.78    7.65
   2  -5  10    4.21    7.62
  -2  -5 -10    1.32    2.51
  -2   5 -10    4.48    1.71
  -3  -5 -10   75.22    7.54
   3   5  10   38.72   10.54
   3  -5  10   58.56   10.90
  -3   5 -10   57.12    8.57
  -4   5 -10    5.84    5.07
   4  -5  10    7.85    7.95
   4   5  10   -7.76    5.85
  -4  -5 -10    9.18    3.07
  -5   5 -10   31.41    8.08
   5   5  10   21.72    9.52
   5  -5  10   32.09   10.27
  -5  -5 -10   36.20    7.97
   6   5  10    9.23    8.37
  -6   5 -10    3.64    6.12
  -6  -5 -10    6.37    3.82
   6  -5  10    8.57    9.17
   7  -5  10   16.75    8.40
  -7  -5 -10   14.62    6.86
  -7   5 -10   12.14    6.23
   7   5  10   14.45    8.76
  -8  -5 -10   12.81    5.38
   8  -5  10    7.78    8.94
  -8   5 -10    8.95    6.37
   8   5  10    5.75    7.99
   9  -5  10   42.83   11.40
  -9  -5 -10   85.41   15.29
   9   5  10   55.14   12.42
  -9   5 -10   56.67   11.42
 -10  -5 -10   -2.44    4.80
  10   5  10    7.77    6.58
 -10   5 -10    6.74    7.57
  10  -5  10   -7.57    7.16
 -11   5 -10    0.16    6.50
 -11  -5 -10   13.82    4.60
  11  -5  10    3.16    7.58
  11   5  10    4.84    7.59
  12   5  10    4.74    7.76
 -12   5 -10    7.73    8.44
  12  -5  10   -9.96    7.97
 -12  -5 -10    0.39    4.17
  11  -6 -10    6.91    9.25
  11   6 -10   12.74    5.03
 -11   6  10    7.83   10.23
  10   6 -10   20.36    5.13
 -10   6  10   22.26   10.28
  10  -6 -10   21.67   10.48
 -10  -6  10   30.33   10.72
  -9  -6  10   10.40    9.43
   9   6 -10    7.70    3.47
   9  -6 -10   -1.13    6.82
  -9   6  10   13.92    8.35
   8   6 -10   17.43    3.38
   8  -6 -10    9.55    8.37
  -8  -6  10    0.31   10.11
  -8   6  10    7.94    8.26
  -7   6  10   19.05    9.61
   7   6 -10   21.51    5.07
  -7  -6  10   12.68    8.84
   7  -6 -10    5.31    7.43
  -6  -6  10   18.33    8.20
  -6   6  10   16.99    7.60
   6   6 -10   23.55    3.87
   6  -6 -10    5.79    7.55
   5  -6 -10   28.95    9.06
   5   6 -10   37.22    4.33
  -5  -6  10   25.35   10.03
  -5   6  10   36.10   11.56
   4   6 -10    1.95    2.68
   4  -6 -10    5.61    8.12
  -4  -6  10    4.38    7.96
  -4   6  10   11.69    8.68
  -3  -6  10   -3.55    7.52
  -3   6  10    2.39    7.95
   3  -6 -10    6.36    7.21
   3   6 -10    9.32    2.44
  -2   6  10   -2.11    7.47
   2   6 -10    7.38    2.87
  -2  -6  10    9.55    8.96
   2  -6 -10    7.87    8.14
   1  -6 -10    0.97    6.77
   1   6 -10   -2.17    2.22
  -1   6  10    7.11    8.47
  -1  -6  10    4.57    8.04
   0  -6  10   75.97   11.91
   0  -6 -10   59.67    9.45
   0   6  10   81.36   13.58
   0   6 -10   77.12    4.71
   1   6  10   92.69   14.42
   1  -6  10   81.52   12.79
   2  -6  10   -1.02    8.52
  -2  -6 -10    3.99    2.74
  -2   6 -10   -3.99    5.08
   2   6  10    0.01    7.63
   3  -6  10   48.47   11.43
   3   6  10   32.66   11.43
  -3  -6 -10   38.28    3.99
  -3   6 -10   26.45    8.30
   4   6  10    1.13    7.20
   4  -6  10    4.10    9.38
  -4  -6 -10   10.97    3.25
  -4   6 -10    2.60    5.69
  -5   6 -10    2.11    6.67
  -5  -6 -10    9.40    3.72
   5  -6  10   -2.02    6.46
   5   6  10    8.20    8.29
  -6   6 -10    6.74    6.25
   6  -6  10   -7.80    8.24
  -6  -6 -10   12.97    3.90
  -7   6 -10   -1.78    6.28
  -7  -6 -10    3.46    3.52
   7   6  10    9.25    8.95
   7  -6  10    4.48    9.51
  -8   6 -10   11.94    6.88
   8  -6  10    6.77    8.43
  -8  -6 -10   24.91    4.87
   8   6  10    9.87    7.92
  -9  -6 -10   14.27    5.36
  -9   6 -10   -0.41    5.47
   9   6  10    2.46    7.38
   9  -6  10   -7.54    7.51
 -10  -6 -10   -2.79    3.78
 -10   6 -10    2.32    8.40
  10  -6  10    6.95    9.66
  10   6  10   11.37    7.89
  -7   7  10    4.88    9.04
   7  -7 -10   -0.82   10.16
   7   7 -10    4.58    3.91
  -7  -7  10   11.56   11.00
   6  -7 -10    2.96    9.25
   6   7 -10   -0.60    3.74
  -6   7  10    1.75    8.63
  -6  -7  10   16.23   10.70
  -5   7  10    3.44    7.75
   5   7 -10    4.97    3.53
  -5  -7  10   14.03   10.02
   5  -7 -10    9.84   10.06
  -4  -7  10   -9.28    8.24
   4  -7 -10    5.45    9.20
  -4   7  10   -7.25    7.43
   4   7 -10   -5.91    3.30
  -3   7  10    9.69    9.62
   3  -7 -10    1.02    8.39
  -3  -7  10   -6.87    8.12
  -2  -7  10   41.19   12.04
  -2   7  10   39.07   11.07
   2  -7 -10   41.38    9.97
  -1   7  10    9.76    8.95
  -1  -7  10    9.53   10.00
   0  -7  10    3.20   10.01
   0   7  10    6.00    8.15
   1   7  10   -4.20    7.12
   1  -7  10    3.69    9.43
   2   7  10   29.85   10.10
   2  -7  10   27.18   11.88
   3   7  10    9.22    8.91
   3  -7  10    3.66   10.15
   4   7  10    5.17    9.14
   4  -7  10    0.92    9.85
   5  -7  10   -9.11    9.98
   5   7  10    7.16    7.42
  -5  -7 -10   -1.11    3.78
  -6  -7 -10   -4.97    3.95
   6  -7  10    2.59   11.30
   6   7  10    3.67    7.57
  -6   7 -10    7.08    6.34
 -17   0  11   -2.79    8.05
 -16   0  11   -2.22    7.55
 -15   0  11    0.93    5.06
 -15   0  11   -6.78    6.86
 -14   0  11   -6.94    5.94
 -14   0  11   -2.63    5.02
  14   0 -11    0.66    1.90
 -13   0  11    4.98    7.44
 -13   0  11   -0.82    4.58
 -12   0  11    1.02    5.33
 -12   0  11   -1.70    6.24
  12   0 -11    3.98    1.51
 -11   0  11    0.06    6.73
 -11   0  11   -1.82    3.87
  11   0 -11    3.84    1.51
 -10   0  11   -3.42    3.53
  10   0 -11    1.45    1.40
 -10   0  11   -5.55    5.28
  -9   0  11   -8.26    5.24
  -9   0  11    3.38    4.43
   9   0 -11    3.43    1.24
  -8   0  11   -2.26    3.67
   8   0 -11    7.67    2.42
  -8   0  11    2.18    4.97
  -7   0  11   -6.51    4.64
   7   0 -11    3.52    1.60
  -7   0  11   -1.35    3.18
  -6   0  11   -0.60    3.22
  -6   0  11   -2.17    4.78
   6   0 -11    8.93    3.17
  -5   0  11   -1.94    2.96
   5   0 -11    2.62    2.86
  -5   0  11   -3.21    4.74
   4   0 -11   -0.20    3.48
  -4   0  11    3.42    4.64
  -4   0  11    3.42    3.40
  -3   0  11   -0.15    4.46
   3   0 -11   -1.53    2.95
  -3   0  11   -4.17    3.04
  -2   0  11    0.91    3.23
  -2   0  11    1.88    4.26
   2   0 -11   -1.53    3.17
  -1   0  11   -0.56    4.11
   1   0 -11    8.83    4.42
  -1   0  11    2.31    3.38
   0   0  11    1.26    3.59
   0   0 -11    2.93    3.88
   0   0  11    0.21    3.83
   1   0  11    0.07    3.46
  -1   0 -11    0.82    4.30
   1   0  11   -2.19    3.81
   2   0  11   -1.77    3.88
   2   0  11    0.46    3.89
  -2   0 -11    0.92    4.29
   3   0  11   -3.23    3.79
   3   0  11    1.17    4.27
  -3   0 -11    1.83    4.32
   4   0  11    1.60    3.70
   4   0  11    2.61    4.80
  -4   0 -11   -0.23    3.87
   5   0  11   -1.32    3.81
  -5   0 -11    0.46    3.94
   5   0  11   -0.39    4.48
  -6   0 -11    2.95    3.96
   6   0  11   -1.85    5.17
   6   0  11    1.10    3.74
   7   0  11   -3.40    3.64
   7   0  11   -2.59    4.63
  -7   0 -11   -5.01    3.23
   8   0  11   -3.72    3.85
   8   0  11   -2.97    5.63
  -8   0 -11    9.88    4.08
   9   0  11    8.12    4.49
  -9   0 -11    1.89    3.23
   9   0  11    4.12    6.54
  10   0  11   -7.51    5.70
 -10   0 -11    6.24    2.62
  11   0  11   -1.63    6.78
 -11   0 -11   -0.67    2.97
  12   0  11    5.29    7.51
 -12   0 -11    1.83    2.82
  13   0  11   -0.60    6.95
 -13   0 -11   11.18    3.63
  14   0  11    2.04    8.55
 -14   0 -11    4.13    2.55
 -15   0 -11    2.19    2.58
  15   0  11   -5.69    7.26
 -16   0 -11    5.43    2.99
  16   0  11   -2.20    8.39
  17   0  11   -2.42    8.46
  18  -1 -11   45.54   11.63
 -18  -1  11   42.47   12.46
  17   1 -11    0.61    2.86
 -17  -1  11   10.37    8.18
 -17   1  11   -0.81    7.02
  17  -1 -11   -5.32    7.09
 -16   1  11   32.25   10.29
 -16  -1  11   31.00    9.61
  16   1 -11   30.86    3.99
 -15   1  11    6.88    6.99
 -15  -1  11    5.95    7.77
  15   1 -11    3.41    2.27
 -14   1  11   14.68    8.97
 -14   1  11   10.74    7.88
 -14  -1  11   21.71    8.90
  14   1 -11   14.94    4.47
  13   1 -11   -4.74    2.24
 -13  -1  11    3.77    7.21
 -13   1  11   -1.08    7.37
 -13   1  11   -4.43    5.61
  12   1 -11  194.50   13.65
 -12  -1  11  199.09   11.66
 -12   1  11  190.09   14.71
 -12  -1  11  191.41   14.63
  12  -1 -11  164.00   10.71
 -12   1  11  191.91   13.50
 -11   1  11   16.19    7.69
 -11  -1  11    7.20    7.63
  11   1 -11   20.91    6.15
 -11  -1  11   11.81    5.06
 -11   1  11   18.74    6.80
  11  -1 -11   11.92    3.64
 -10   1  11   10.70    5.47
  10  -1 -11    3.82    1.84
 -10   1  11    2.72    6.50
  10   1 -11   17.13    6.21
 -10  -1  11   10.14    4.06
 -10  -1  11   10.97    6.58
  -9  -1  11   48.24    5.61
  -9  -1  11   45.76    8.85
   9   1 -11   44.71    8.59
  -9   1  11   50.89    7.12
   9  -1 -11   34.48    4.09
  -9   1  11   45.54    8.31
   8   1 -11   48.57    8.75
   8  -1 -11   32.47    4.04
  -8  -1  11   33.18    7.83
  -8  -1  11   33.57    4.36
  -8   1  11   38.31    6.58
  -8   1  11   31.02    7.40
   7   1 -11  174.52   13.15
  -7  -1  11  190.51    6.93
   7  -1 -11  192.87    9.92
  -7   1  11  185.34   11.94
  -7  -1  11  178.03   11.73
  -7   1  11  190.08   10.30
  -6   1  11   15.66    6.09
  -6   1  11   13.66    4.82
  -6  -1  11    9.89    2.24
  -6  -1  11    9.24    5.83
   6   1 -11   12.16    5.14
  -5   1  11  150.29   10.33
  -5   1  11  175.57    9.65
   5   1 -11  162.06   12.02
  -5  -1  11  159.26   10.99
   5  -1 -11  175.20    9.24
   4  -1 -11    5.46    2.35
  -4   1  11    0.22    4.44
   4   1 -11    2.18    3.84
  -4   1  11   -5.09    3.86
  -4  -1  11    1.59    5.06
   3  -1 -11  156.08    9.87
  -3   1  11  147.40    8.97
  -3  -1  11  144.78    9.82
  -3   1  11  146.71    9.11
   3   1 -11  149.31   11.03
  -2   1  11   10.28    4.76
   2  -1 -11   15.96    5.15
  -2  -1  11   21.31    5.89
   2   1 -11   10.53    4.69
  -2   1  11    4.73    4.67
   1  -1 -11  225.00   12.24
   1   1 -11  243.67   13.34
  -1   1  11  246.22   10.72
  -1   1  11  243.93    9.66
  -1  -1  11  245.04    7.15
  -1  -1  11  250.68   11.16
   0   1 -11    4.91    4.52
   0   1  11    3.13    4.50
   0  -1 -11    5.11    4.01
   0   1  11    3.81    3.86
   0  -1  11    5.52    4.76
   0  -1  11    6.54    3.43
   1   1  11    5.59    4.50
  -1  -1 -11    6.96    4.79
  -1   1 -11    4.70    4.75
   1   1  11    3.20    3.56
   1  -1  11    5.64    4.74
   2   1  11    0.53    3.33
  -2   1 -11   -0.65    3.07
   2  -1  11   -4.86    4.24
   2   1  11   -0.36    4.38
  -2  -1 -11    4.37    4.77
  -2   1 -11   -0.96    3.64
  -3  -1 -11   43.69    8.10
  -3   1 -11   35.32    6.44
  -3   1 -11   24.37    5.10
   3   1  11   33.80    6.61
   3  -1  11   34.20    5.73
   3   1  11   29.24    3.64
   4   1  11   11.69    5.30
  -4   1 -11   15.17    5.35
  -4  -1 -11   12.88    5.71
   4  -1  11   12.99    4.89
  -4   1 -11   11.13    4.47
  -5   1 -11  113.86    9.42
  -5   1 -11   92.60    8.58
   5   1  11   96.84    9.62
   5  -1  11   95.50    7.61
  -5  -1 -11   97.45   10.70
  -6   1 -11   56.39    6.91
  -6  -1 -11   60.86    9.84
  -6   1 -11   57.82    8.05
   6  -1  11   57.59    6.99
   6   1  11   52.08    8.49
   7  -1  11   87.81    7.91
   7   1  11   93.24   10.76
  -7   1 -11   90.17    8.26
  -7   1 -11   82.89    9.31
  -7  -1 -11   95.42   12.13
  -8   1 -11    6.66    2.45
   8   1  11   -5.09    5.24
  -8   1 -11   -0.79    4.94
   8  -1  11    2.91    4.38
  -8  -1 -11    2.13    4.38
  -9   1 -11   68.89    9.99
  -9  -1 -11   88.24   12.91
  -9   1 -11   75.44    7.79
   9  -1  11   72.91    8.32
   9   1  11   62.49   11.02
 -10   1 -11    8.67    6.72
  10   1  11   13.18    8.02
 -10  -1 -11   13.15    7.17
 -10   1 -11   18.02    5.47
  10  -1  11   19.23    6.48
  11   1  11    8.38    8.30
 -11   1 -11   26.69    6.05
 -11   1 -11    5.81    6.87
 -11  -1 -11    9.70    4.16
  11  -1  11   17.71    6.41
 -12   1 -11   99.78   13.17
 -12   1 -11  108.81    9.27
 -12  -1 -11  113.53   15.16
  12   1  11   81.73   13.64
 -13   1 -11    6.36    2.04
 -13   1 -11    1.51    6.24
 -13  -1 -11    1.94    3.04
  13   1  11    5.79    7.47
  14   1  11  -10.52    6.70
 -14   1 -11    1.13    2.21
 -14  -1 -11    5.91    4.14
 -14   1 -11   -1.32    7.80
  15   1  11    9.20    8.79
 -15   1 -11   -6.58    5.74
 -15  -1 -11    2.00    3.06
 -16  -1 -11   46.02    5.20
  16   1  11   76.66   15.29
 -17  -1 -11    2.26    3.37
  17   1  11   -5.33    7.92
 -18   2  11   78.55   13.83
  18  -2 -11   76.39   12.95
 -18  -2  11   60.09   12.05
  18   2 -11   71.20   12.47
 -17  -2  11   42.60   11.61
 -17   2  11   37.29   12.03
  17   2 -11   33.05    6.36
  17  -2 -11   44.21   10.11
  16   2 -11   69.62    7.55
  16  -2 -11   74.24   12.60
 -16   2  11   88.33   14.57
 -16  -2  11   66.69   12.58
  15   2 -11   88.88   13.79
  15  -2 -11   81.45   13.20
 -15  -2  11   93.39   12.73
 -15   2  11   82.33   13.03
 -14   2  11   58.13   11.48
 -14  -2  11   54.82   10.88
  14   2 -11   69.74   12.67
  14  -2 -11   53.58   10.53
  13  -2 -11   -0.80    8.27
 -13   2  11    4.38    7.48
 -13  -2  11   -6.80    6.77
  12  -2 -11   11.65    8.31
 -12  -2  11   15.40    7.21
 -12   2  11   25.71    7.71
  12   2 -11   28.54    9.79
 -11   2  11    3.63    6.62
  11   2 -11    5.94    5.23
  11  -2 -11   11.29    7.39
 -11  -2  11    2.13    7.16
  10   2 -11   13.71    6.66
 -10   2  11    4.87    6.37
 -10  -2  11    0.86    6.97
  -9   2  11   14.67    6.91
   9   2 -11    6.50    6.46
   9  -2 -11   12.01    1.53
  -9  -2  11    2.54    5.75
   8  -2 -11   23.92    2.41
  -8   2  11   32.64    7.25
   8   2 -11   31.66    8.46
  -8  -2  11   27.74    7.69
  -8   2  11   25.36    7.72
   7  -2 -11   85.25    5.19
   7   2 -11   78.16   10.11
  -7  -2  11   89.98    9.98
  -7   2  11   75.08    9.03
  -7   2  11   67.18    9.42
  -6   2  11   16.40    6.51
   6   2 -11   20.29    6.60
  -6  -2  11   13.85    6.50
  -6   2  11   19.16    5.81
  -5   2  11   54.23    8.15
   5  -2 -11   48.47    4.39
   5   2 -11   74.84   10.06
  -5   2  11   54.02    7.87
  -5  -2  11   56.57    8.56
   4   2 -11   13.86    5.54
  -4   2  11    6.76    5.39
  -4   2  11    7.55    5.55
   4  -2 -11   10.85    2.74
  -4  -2  11    7.30    5.95
  -3   2  11   85.83    8.06
  -3   2  11   86.02    8.75
   3  -2 -11   98.74    6.87
  -3  -2  11   85.71    8.89
   3   2 -11   96.48    9.61
   2   2 -11   10.30    5.19
  -2   2  11   18.63    5.98
  -2  -2  11    8.43    5.79
   2  -2 -11   31.14    5.14
  -2   2  11   17.59    5.01
   1   2 -11    1.28    2.51
   1   2 -11   -0.14    3.12
   1  -2 -11   -6.34    2.31
  -1   2  11    3.43    4.75
  -1  -2  11   -1.79    5.22
   0   2 -11   12.47    3.24
   0  -2  11    0.65    5.33
   0  -2 -11    7.73    3.89
   0   2 -11   10.28    5.17
   0   2  11    5.81    5.15
  -1   2 -11   26.01    4.30
  -1   2 -11   35.19    6.68
   1  -2  11   23.11    6.25
  -1  -2 -11   25.33    4.32
  -1  -2 -11   28.39    6.72
   1   2  11   26.68    6.69
  -2  -2 -11   86.80   10.54
   2  -2  11   96.63    8.90
  -2   2 -11   88.75    8.75
  -2   2 -11  103.38    7.55
  -2  -2 -11   89.53    4.96
   2   2  11   88.47    8.91
   3   2  11   76.92    9.31
  -3   2 -11   66.05    7.37
  -3  -2 -11   77.11   10.46
  -3   2 -11   73.08    7.18
   3  -2  11   74.45    8.21
  -4  -2 -11  146.49   13.05
  -4   2 -11  164.33   10.16
  -4   2 -11  148.79    9.63
   4  -2  11  176.12   10.64
   4   2  11  159.24   12.16
   5   2  11   21.04    6.93
  -5   2 -11   13.90    5.06
  -5  -2 -11    6.20    5.65
   5  -2  11   12.42    5.60
  -6   2 -11   21.32    6.56
  -6  -2 -11   23.79    8.16
  -6   2 -11   36.22    4.02
   6  -2  11   13.67    6.44
   6   2  11   27.72    7.86
  -7   2 -11    9.17    6.44
  -7  -2 -11   10.38    5.97
  -7   2 -11   11.82    2.86
   7  -2  11    6.92    5.55
   7   2  11   16.24    7.22
  -8  -2 -11   27.86    9.35
   8  -2  11   19.39    6.35
   8   2  11   23.99    8.74
  -8   2 -11   37.17    6.08
  -8   2 -11   22.75    7.45
  -9  -2 -11    7.38    5.38
   9   2  11    0.47    5.85
  -9   2 -11    6.09    2.01
  -9   2 -11    4.47    6.60
   9  -2  11    2.47    6.20
  10  -2  11    6.61    6.63
 -10   2 -11    3.23    1.86
 -10  -2 -11    8.15    6.02
 -10   2 -11   -2.00    5.78
  10   2  11   -2.55    6.71
 -11  -2 -11   53.29   11.91
  11   2  11   32.70    9.55
 -11   2 -11   39.88    9.68
 -11   2 -11   46.17    4.18
  11  -2  11   45.82    8.69
 -12  -2 -11   43.71   10.73
  12  -2  11   36.80    8.91
 -12   2 -11   33.77    9.94
  12   2  11   31.70   10.79
  13   2  11   25.87   10.82
 -13   2 -11   31.40    9.54
 -13  -2 -11   48.49   10.74
 -14   2 -11    7.20    6.33
  14   2  11    0.37    6.57
 -14  -2 -11    6.57    3.83
  15   2  11   21.62    9.85
 -15   2 -11    3.77    7.03
 -15  -2 -11    4.75    3.46
 -16   2 -11   25.58   10.48
 -16  -2 -11   37.30    6.33
  16   2  11   19.53    9.01
  17   3 -11    6.84    3.49
 -17   3  11    0.95   10.10
  17  -3 -11    6.99    8.01
  16  -3 -11   -1.72    7.93
  16   3 -11    4.73    3.52
 -16  -3  11  -13.91    8.12
 -16   3  11    3.43    9.80
  15  -3 -11   41.65   10.30
 -15   3  11   36.01   11.15
  15   3 -11   38.30   10.92
 -15  -3  11   33.61   10.52
 -14  -3  11   43.02   10.85
  14   3 -11   61.07   13.24
  14  -3 -11   46.53   10.46
 -14   3  11   40.36   10.52
 -13  -3  11   -3.80    7.04
  13  -3 -11   -0.05    6.86
 -13   3  11   -4.48    7.43
  13   3 -11   -2.66    4.22
 -12  -3  11  120.76   13.30
  12  -3 -11  114.22   13.17
  12   3 -11  129.67   17.16
 -12   3  11  105.52   13.30
 -11  -3  11   91.42   11.49
  11   3 -11  102.68   14.75
  11  -3 -11   88.30   11.48
 -11   3  11   92.70   12.72
 -10   3  11   29.04    8.55
 -10  -3  11   31.23    8.81
  10  -3 -11   33.91    8.78
  10   3 -11   34.13   10.47
   9   3 -11   88.22   12.67
  -9   3  11   60.38   10.67
   9  -3 -11   73.49   10.05
  -9  -3  11   80.91   10.88
  -8   3  11   99.96   12.09
  -8  -3  11  102.61   12.01
   8  -3 -11  116.08   11.76
   8   3 -11   99.11   11.83
   7   3 -11    7.81    6.43
  -7  -3  11    5.61    6.65
  -7   3  11   -0.50    5.76
   7  -3 -11    7.25    6.23
  -6  -3  11    8.06    6.73
   6   3 -11   29.93    7.32
  -6   3  11    8.78    6.83
   6  -3 -11   15.94    1.62
   6  -3 -11   13.18    6.43
  -5   3  11   19.14    7.57
   5   3 -11   31.34    8.37
   5  -3 -11   35.11    6.83
   5  -3 -11   24.77    2.54
  -5  -3  11   19.57    7.74
   4  -3 -11   64.87    4.70
  -4   3  11   51.81    8.84
   4   3 -11   60.40    9.61
  -4  -3  11   59.49    9.00
   4  -3 -11   51.40    7.63
   3   3 -11   57.36    8.71
  -3  -3  11   58.09    8.65
   3  -3 -11   50.13    4.21
   3   3 -11   42.12    4.16
  -3   3  11   48.56    8.41
   3  -3 -11   43.01    6.20
   2  -3 -11  180.15    9.94
  -2   3  11  180.22   12.48
   2   3 -11  168.37   12.05
   2  -3 -11  172.28    9.54
   2   3 -11  168.10    6.83
  -2  -3  11  162.57   11.62
   1   3 -11   83.77    5.87
  -1  -3  11   94.66    9.66
  -1   3  11   92.55   10.38
   1  -3 -11   89.31    7.31
   1   3 -11   99.17    9.15
   1  -3 -11   99.68    7.52
   0   3 -11   76.10    7.59
   0  -3  11   80.54    9.49
   0   3 -11   78.33    6.21
   0  -3 -11   74.38    7.49
   0  -3 -11   73.37    6.27
   0   3  11   82.26    9.70
  -1   3 -11  336.94   11.75
   1  -3  11  365.71   15.51
  -1  -3 -11  359.61   16.37
  -1   3 -11  337.20   15.18
  -1  -3 -11  362.03   10.73
   1   3  11  360.61   17.00
   2   3  11   40.16    8.42
  -2   3 -11   38.83    5.80
  -2  -3 -11   47.07    8.89
  -2   3 -11   46.94    5.54
  -2  -3 -11   37.27    4.78
   2  -3  11   33.06    7.71
  -3  -3 -11    0.35    4.10
   3   3  11    0.12    5.67
   3  -3  11    3.52    6.06
  -3  -3 -11    0.22    2.88
  -3   3 -11    3.59    3.55
  -3   3 -11    6.92    2.40
   4   3  11   27.18    8.12
   4  -3  11   23.61    7.61
  -4   3 -11   34.55    4.28
  -4  -3 -11   27.01    8.59
  -4   3 -11   21.91    5.71
   5  -3  11   21.99    7.62
   5   3  11   15.74    7.50
  -5  -3 -11   22.49    7.30
  -5   3 -11   21.63    4.10
  -5   3 -11   22.67    6.29
   6   3  11    1.62    6.45
  -6   3 -11    1.33    1.29
   6  -3  11    0.07    6.42
  -6   3 -11   -4.18    5.49
  -6  -3 -11   -5.93    5.08
  -7   3 -11   23.87    7.42
   7   3  11   35.38    9.55
  -7  -3 -11   35.85   10.21
   7  -3  11   36.50    8.82
  -7   3 -11   44.74    4.01
   8  -3  11   77.92   10.74
  -8   3 -11   87.55    6.09
  -8   3 -11   91.79   11.70
   8   3  11   84.76   12.37
  -8  -3 -11   96.70   14.40
  -9   3 -11   56.45   10.37
   9   3  11   64.28   11.81
  -9  -3 -11   66.41   13.75
   9  -3  11   57.13    9.91
  10  -3  11   -1.97    6.24
  10   3  11   -0.49    6.72
 -10   3 -11    3.44    6.68
 -10  -3 -11    4.88    4.99
 -11   3 -11    2.29    6.77
  11  -3  11    0.61    6.96
 -11  -3 -11   -5.92    3.61
  11   3  11   -9.02    7.10
  12  -3  11   55.44   10.69
 -12  -3 -11  100.10   16.54
  12   3  11   67.53   13.04
 -12   3 -11   67.52   12.53
 -13  -3 -11   48.79   10.35
 -13   3 -11   38.25    9.79
  13  -3  11   36.19   10.34
  13   3  11   36.62   10.13
  14  -3  11   -0.41    7.61
 -14   3 -11   -4.34    7.54
 -14  -3 -11   15.41    5.54
  14   3  11    4.28    6.75
 -15   3 -11   -3.03    6.32
  15   3  11   -1.74    7.63
 -15  -3 -11   15.81    5.16
 -15   4  11    7.45   10.49
  15   4 -11   -1.40    3.83
  15  -4 -11    1.69    8.03
  14   4 -11   12.27    6.28
 -14   4  11   18.58   10.21
  14  -4 -11   29.52    9.01
 -14  -4  11   13.56    9.46
  13   4 -11   -1.97    4.55
 -13  -4  11   -1.22    7.63
  13  -4 -11   15.60    8.87
 -13   4  11   -2.03    7.39
  12  -4 -11   -2.63    6.92
  12   4 -11   -7.14    3.24
 -12   4  11   -3.06    6.97
 -12  -4  11    0.63    8.65
 -11  -4  11    5.32    7.57
  11   4 -11   -6.95    2.83
 -11   4  11    1.66    8.04
  11  -4 -11    0.32    6.75
 -10   4  11    9.13    8.24
 -10  -4  11   23.98    8.50
  10   4 -11    9.88    5.64
  10  -4 -11    0.67    7.73
   9   4 -11    3.26    3.66
   9  -4 -11    9.67    6.80
  -9   4  11   13.02    8.26
  -9  -4  11    8.77    7.31
  -8   4  11   43.65   10.39
  -8  -4  11   64.56   10.24
   8  -4 -11   38.43    9.32
   8   4 -11   49.42   10.90
   7   4 -11   33.16    8.45
   7  -4 -11   25.78    7.94
  -7  -4  11   23.74    8.90
  -7   4  11   16.81    7.74
   6  -4 -11   -2.89    6.54
   6   4 -11   13.17    5.15
  -6   4  11    2.79    6.94
  -6  -4  11   -4.15    7.07
  -5  -4  11   32.34    9.15
  -5   4  11   30.58    9.09
   5   4 -11   40.97    8.83
   5  -4 -11   37.91    7.93
   4  -4 -11   70.44    4.36
   4   4 -11   85.32   10.18
  -4   4  11   90.42   12.31
  -4  -4  11  102.73   12.07
   4  -4 -11   86.90    9.64
   3  -4 -11   11.60    5.79
  -3   4  11   11.31    7.71
   3   4 -11    6.65    2.67
  -3  -4  11   -0.10    6.86
   3  -4 -11    3.32    1.56
   2   4 -11    0.43    3.31
   2  -4 -11    3.07    5.37
  -2   4  11    3.06    6.94
   2  -4 -11    2.51    1.44
   2   4 -11   -0.70    3.42
  -2  -4  11   -6.28    6.83
  -1   4  11    4.59    7.82
  -1  -4  11    8.38    7.21
   1  -4 -11    8.74    2.54
   1   4 -11    9.64    4.42
   1  -4 -11    4.61    4.62
   1   4 -11    5.31    3.95
   0  -4 -11   -2.94    4.68
   0   4  11   11.26    7.79
   0   4 -11    4.14    2.53
   0   4 -11    5.39    3.84
   0  -4 -11   10.33    2.45
   0  -4  11    5.46    7.42
   1   4  11   33.79    9.36
  -1   4 -11   36.62    6.30
   1  -4  11   27.18    8.60
  -1  -4 -11   32.59    5.88
  -1   4 -11   29.64    5.66
  -1  -4 -11   32.69    5.71
  -2   4 -11   16.27    5.15
  -2   4 -11   23.50    4.67
  -2  -4 -11   24.49    5.36
  -2  -4 -11   22.33    5.86
   2   4  11   22.19    8.54
   2  -4  11   16.50    8.11
  -3   4 -11   57.57    7.81
   3  -4  11   36.17    9.42
  -3   4 -11   46.48    4.71
  -3  -4 -11   67.61   10.49
   3   4  11   47.84   10.23
  -4   4 -11   12.66    2.41
   4   4  11    3.86    6.37
  -4   4 -11    7.99    5.58
  -4  -4 -11   17.34    7.30
   4  -4  11    9.59    8.04
  -5   4 -11   22.40    6.95
  -5  -4 -11   27.24    9.13
   5   4  11   14.69    7.69
  -5   4 -11   19.49    3.11
   5  -4  11   33.99    9.02
   6   4  11   -2.72    6.83
  -6   4 -11    1.72    5.05
  -6  -4 -11   -2.17    4.17
   6  -4  11   -4.23    7.08
  -7  -4 -11   -3.82    6.20
   7  -4  11   -3.49    7.76
   7   4  11   -5.09    6.66
  -7   4 -11   -5.12    5.51
  -8  -4 -11   58.19   13.32
   8  -4  11   68.05   11.07
  -8   4 -11   62.31   10.56
   8   4  11   56.44   11.57
  -9  -4 -11   -2.53    5.50
   9   4  11   10.53    8.54
  -9   4 -11    8.36    6.63
   9  -4  11    0.56    7.77
 -10  -4 -11   21.70    7.47
  10  -4  11    1.06    7.39
  10   4  11   12.01    7.65
 -10   4 -11    9.58    7.63
 -11  -4 -11    0.82    3.83
  11   4  11   -4.12    6.56
  11  -4  11   -0.53    7.73
 -11   4 -11   -1.63    6.74
  12  -4  11   -6.94    6.09
 -12  -4 -11    3.63    3.98
  12   4  11    5.27    8.16
 -12   4 -11    2.53    7.32
 -13   4 -11    7.31    7.75
  13  -4  11   -1.75    8.11
  13   4  11   17.21    9.02
 -13  -4 -11    5.19    5.05
 -14  -4 -11   25.85    6.68
  14  -4  11    7.19    8.64
  14   4  11   18.35    9.06
 -14   4 -11   14.38    7.91
  14  -5 -11    9.89   10.89
  14   5 -11    2.87    3.52
 -14   5  11   -3.92    9.19
  13   5 -11   10.81    4.75
 -13   5  11   11.47   10.85
  13  -5 -11   -3.57    7.47
 -13  -5  11    9.08    9.09
  12   5 -11   12.56    5.14
  12  -5 -11   15.52    8.26
 -12  -5  11   27.34   11.17
 -12   5  11   11.68    9.34
 -11  -5  11    1.56    7.62
  11  -5 -11   -3.03    7.48
  11   5 -11   -2.64    3.78
 -11   5  11   -1.19    8.52
 -10   5  11    6.40    8.23
  10   5 -11    4.78    3.85
 -10  -5  11    1.69    7.60
  10  -5 -11    1.72    7.92
   9  -5 -11   70.78   11.66
   9   5 -11   82.13    9.90
  -9   5  11   53.48   12.06
  -9  -5  11   72.88   12.66
   8   5 -11   68.27   12.23
  -8   5  11   50.04   10.63
   8  -5 -11   46.62   10.13
  -8  -5  11   63.43   10.95
  -7   5  11   39.18   10.58
   7  -5 -11   34.03    8.86
  -7  -5  11   39.55    9.73
   7   5 -11   50.34   10.49
  -6  -5  11   13.76    8.62
   6  -5 -11    9.85    7.58
  -6   5  11   13.61    9.05
   6   5 -11    6.95    2.84
  -5   5  11    7.56    7.61
  -5  -5  11    5.89    8.68
   5   5 -11   18.10    5.76
   5  -5 -11    7.02    6.82
  -4   5  11  172.88   15.52
  -4  -5  11  169.60   15.10
   4   5 -11  183.77   13.11
   4  -5 -11  171.50   12.53
   3  -5 -11  229.36   13.74
  -3   5  11  226.94   17.47
   3   5 -11  237.76   15.03
  -3  -5  11  219.54   16.04
  -2  -5  11   24.66    9.22
   2  -5 -11   30.29    7.16
   2   5 -11   49.04    8.40
  -2   5  11   39.29   10.74
   1  -5 -11   20.33    2.61
   1  -5 -11   20.41    7.31
  -1   5  11   13.70    9.14
  -1  -5  11    6.76    8.31
   1   5 -11   24.84    5.03
   0  -5  11   91.30   12.57
   0  -5 -11   78.63    6.85
   0  -5 -11   84.89    8.98
   0   5  11   82.42   13.04
   0   5 -11   90.15    8.02
   0   5 -11   89.45    8.83
  -1  -5 -11   29.69    5.86
   1   5  11   29.62    9.45
   1  -5  11   27.14    9.33
  -1  -5 -11   21.80    6.51
  -1   5 -11   26.58    6.77
  -1   5 -11   31.44    5.36
   2   5  11   85.46   12.97
  -2   5 -11   93.33    9.54
  -2   5 -11   72.50    6.61
  -2  -5 -11  106.44    8.96
   2  -5  11   77.56   11.75
  -3   5 -11  109.71   10.29
   3   5  11   95.51   13.52
   3  -5  11   99.91   12.78
  -3  -5 -11  105.97   10.17
   4  -5  11    7.80    8.65
  -4  -5 -11   20.47    5.45
  -4   5 -11   23.10    6.99
   4   5  11   17.81    9.04
  -5  -5 -11    3.06    4.31
   5  -5  11   -5.02    8.63
  -5   5 -11    0.54    5.89
   5   5  11    0.82    7.79
   6   5  11    2.52    7.59
  -6  -5 -11    5.88    5.12
   6  -5  11   -8.91    7.48
  -6   5 -11   -1.79    4.75
  -7  -5 -11   17.17    6.00
   7   5  11   -1.58    6.19
  -7   5 -11   -1.06    5.34
   7  -5  11    0.99    7.74
   8   5  11   -1.24    7.58
  -8  -5 -11   18.46    7.00
  -8   5 -11    7.64    6.46
   8  -5  11    5.67    8.79
   9  -5  11  -11.16    7.31
  -9   5 -11   16.48    8.65
  -9  -5 -11    7.53    3.53
   9   5  11    7.20    7.74
  10  -5  11    4.17    9.14
 -10   5 -11    4.82    7.32
 -10  -5 -11    4.32    3.99
  10   5  11    1.99    7.70
 -11  -5 -11   13.60    6.18
  11  -5  11    9.46    8.17
  11   5  11   23.99   10.64
 -11   5 -11   20.12    8.07
 -12  -5 -11   -3.58    4.18
  12   5  11    3.83    8.17
  12  -5  11    3.62    9.81
 -12   5 -11    4.25    8.42
 -11  -6  11    8.12    9.79
 -11   6  11    4.77   10.00
  11   6 -11   19.46    5.05
  11  -6 -11    9.98    9.81
 -10  -6  11   10.49   10.17
  10  -6 -11   14.83   10.60
 -10   6  11    2.84    8.32
  -9  -6  11  -12.01    8.02
   9  -6 -11   -0.37    8.14
   9   6 -11    6.44    3.81
  -9   6  11   -4.47    6.53
   8   6 -11   12.67    4.26
   8  -6 -11   13.82    9.56
  -8   6  11    8.43    9.16
  -8  -6  11   31.57   10.13
   7   6 -11   11.87    3.02
   7  -6 -11    8.16    7.65
  -7  -6  11   -2.23    8.37
  -7   6  11    5.32    8.46
   6  -6 -11   33.29   10.02
  -6  -6  11   28.52   11.27
  -6   6  11   16.43    8.40
   6   6 -11   42.68    7.90
   5  -6 -11   21.55    8.82
  -5   6  11   30.22    9.97
  -5  -6  11   39.19   10.94
   5   6 -11   31.00    5.84
   4  -6 -11   12.05    9.02
  -4   6  11   24.81   10.60
   4   6 -11   20.72    5.18
  -4  -6  11   15.67    9.11
   3  -6 -11    3.97    7.49
  -3  -6  11   13.91    8.00
  -3   6  11   -4.40    7.09
   3   6 -11    9.99    2.77
  -2   6  11   -2.25    7.43
  -2  -6  11    9.90    8.43
   2  -6 -11   10.78    8.69
   2   6 -11    8.11    2.33
  -1   6  11    5.55    9.01
   1  -6 -11    9.58    7.34
  -1  -6  11   16.86    8.94
   1   6 -11   10.63    2.58
   0   6 -11   23.97    2.95
   0   6  11   20.41   10.01
   0  -6  11   18.45    9.84
   1  -6  11    6.34    8.67
   1   6  11    0.35    8.26
  -2  -6 -11   10.23    2.87
   2  -6  11    9.52    8.86
   2   6  11   11.57    9.11
  -3  -6 -11    7.86    3.52
   3   6  11    4.74    8.40
   3  -6  11    3.19    8.99
  -3   6 -11   11.17    6.42
   4  -6  11   37.28    9.71
  -4  -6 -11   32.67    6.15
   4   6  11   39.51   11.22
  -4   6 -11   33.04    8.80
   5   6  11    1.33    5.92
  -5  -6 -11    8.92    3.89
   5  -6  11   -2.31    8.61
  -5   6 -11    1.96    6.82
  -6  -6 -11   10.15    3.37
   6  -6  11   10.61    8.98
  -6   6 -11   19.65    8.03
   6   6  11   20.35   10.02
  -7   6 -11    7.33    6.21
   7  -6  11   -0.84    8.88
   7   6  11   -3.80    7.26
  -7  -6 -11    3.95    3.77
   8   6  11   36.91   11.72
  -8   6 -11   20.43    8.35
  -8  -6 -11   22.39    4.58
   8  -6  11   21.23   11.08
   9   6  11   -0.99    7.89
  -9   6 -11    0.47    6.72
   9  -6  11   -2.66    8.67
 -10   6 -11    5.94    8.42
  10   6  11    7.83    8.73
 -10  -6 -11   12.84    4.06
  10  -6  11    6.65   10.08
  -6   7  11   32.75   11.11
  -6  -7  11   13.92   11.06
   6  -7 -11   31.67   10.28
   6   7 -11   35.11    5.14
   5  -7 -11   11.80    9.85
  -5  -7  11   11.91   11.34
   5   7 -11   17.59    3.63
  -5   7  11   20.53   10.53
   4  -7 -11    7.81    9.24
  -4   7  11   10.69    9.11
   4   7 -11    2.75    3.59
  -4  -7  11   12.05   11.35
  -3  -7  11    3.34    9.59
  -3   7  11   12.79    9.35
   3  -7 -11    8.10    8.57
  -2  -7  11   12.07   10.34
  -2   7  11   20.55   10.91
  -1  -7  11   -1.34    8.81
  -1   7  11    0.21    8.12
   0   7  11    4.77    8.74
   0  -7  11   -8.10    8.63
   1  -7  11    0.41    9.98
   1   7  11   -9.90    8.27
   2   7  11   -3.31    8.93
   2  -7  11    8.88   10.59
   3  -7  11    6.22    9.87
   3   7  11    2.43    8.79
   4  -7  11   12.13   12.14
   4   7  11   10.18    6.99
   5   7  11    6.94    8.52
   5  -7  11   -6.01   10.61
 -18   0  12   20.96   10.51
 -17   0  12   42.71   11.78
 -16   0  12  130.54   15.30
 -15   0  12   25.65    9.40
  15   0 -12   23.44    4.62
  14   0 -12    0.64    1.85
 -14   0  12    0.83    5.94
 -14   0  12    2.08    6.66
 -13   0  12    8.48    8.18
  13   0 -12    5.73    1.70
 -13   0  12    7.13    5.88
 -12   0  12   45.78    9.27
  12   0 -12   45.68    7.84
 -12   0  12   49.66    8.04
 -11   0  12  199.96   14.74
 -11   0  12  191.23   11.23
  11   0 -12  177.00   11.63
  10   0 -12   86.63    7.50
 -10   0  12   91.10    8.15
 -10   0  12   89.44   11.35
  -9   0  12   40.00    8.40
   9   0 -12   56.68    5.24
  -9   0  12   41.07    6.29
   8   0 -12  802.25   24.49
  -8   0  12  773.59   17.38
  -8   0  12  781.22   23.05
  -7   0  12  186.59   12.13
  -7   0  12  184.29    8.43
   7   0 -12  202.95   11.81
  -6   0  12   99.71    9.66
  -6   0  12   94.93    6.53
   6   0 -12   94.49    8.67
  -5   0  12   -1.35    3.16
   5   0 -12    2.86    3.51
  -5   0  12   -2.70    4.78
  -4   0  12   56.06    7.55
   4   0 -12   57.05    7.26
  -4   0  12   50.21    5.33
  -3   0  12   -2.99    4.69
   3   0 -12   -3.74    2.88
  -3   0  12    0.59    3.37
  -2   0  12   38.87    6.39
  -2   0  12   42.71    4.88
   2   0 -12   39.24    7.04
  -1   0  12  349.55   11.98
  -1   0  12  367.35   11.07
   1   0 -12  336.42   15.41
   0   0  12 2364.23   29.53
   0   0  12 2437.84   30.78
   0   0 -12 2330.83   41.70
   1   0  12    4.51    4.10
   1   0  12    2.97    4.20
  -1   0 -12    5.38    5.01
  -2   0 -12  918.39   25.99
   2   0  12  981.53   17.15
   2   0  12  970.04   21.15
  -3   0 -12   81.17   10.07
   3   0  12   83.49    6.69
   3   0  12   67.67    7.64
   4   0  12  729.85   20.59
  -4   0 -12  692.17   23.45
   4   0  12  720.10   14.24
  -5   0 -12   10.81    5.51
   5   0  12   13.79    6.06
   5   0  12    4.33    4.06
   6   0  12  214.79   13.46
  -6   0 -12  206.58   14.23
   6   0  12  212.83    8.58
   7   0  12   12.81    6.66
  -7   0 -12   10.71    4.32
   7   0  12    6.98    4.25
   8   0  12    0.13    5.35
  -8   0 -12   12.25    5.32
   8   0  12    5.87    4.31
   9   0  12   -1.36    7.60
  -9   0 -12    4.59    3.49
  10   0  12  152.22   14.59
 -10   0 -12  147.46   13.15
 -11   0 -12   13.52    4.12
  11   0  12   16.23    8.67
 -12   0 -12  236.42   16.04
  12   0  12  246.23   19.68
  13   0  12  120.51   16.01
 -13   0 -12  110.22   11.39
  14   0  12    6.35    8.56
 -14   0 -12    0.08    2.84
 -15   0 -12   17.70    4.04
  15   0  12   10.71    9.19
 -16   0 -12   13.56    2.99
  16   0  12    6.68    9.04
  17   0  12  140.41   20.43
 -18  -1  12    4.61    8.69
  18  -1 -12   13.22    9.15
 -17  -1  12   30.86   10.65
  17  -1 -12   17.20    7.93
  17   1 -12   35.14    3.82
 -17   1  12   18.82    8.71
  16   1 -12   27.29    4.80
 -16  -1  12   18.07    9.74
 -16   1  12   11.50    8.19
  15   1 -12    8.49    2.55
 -15   1  12    5.76    7.41
 -15   1  12   -5.21    6.98
 -15  -1  12    5.48    7.79
 -14   1  12    3.16    7.83
 -14  -1  12    6.86    6.26
 -14   1  12   -1.19    6.97
 -13   1  12   48.16    9.61
  13   1 -12   40.19    8.25
 -13  -1  12   42.94    9.95
 -13   1  12   39.40    9.70
 -12   1  12  139.64   13.59
 -12  -1  12  142.47   12.79
 -12   1  12  139.12   12.23
  12   1 -12  142.03   11.71
  12  -1 -12  110.17    8.97
 -11   1  12   -1.31    4.79
 -11   1  12    6.07    6.72
  11   1 -12    6.52    4.25
 -11  -1  12    5.93    3.94
 -11  -1  12   -2.76    6.54
  11  -1 -12   -2.54    1.26
  10  -1 -12   39.20    4.70
 -10  -1  12   61.79   10.08
 -10   1  12   50.02    9.31
  10   1 -12   65.10   10.26
 -10  -1  12   45.47    5.68
 -10   1  12   53.04    7.98
   9   1 -12   25.36    7.65
  -9  -1  12   17.45    7.28
  -9   1  12   19.98    7.03
   9  -1 -12   23.48    4.24
  -9  -1  12   18.90    3.97
  -9   1  12   11.60    5.25
  -8  -1  12   37.51    4.21
  -8  -1  12   36.88    8.25
   8  -1 -12   43.56    4.27
  -8   1  12   54.15    6.96
  -8   1  12   49.92    8.64
   8   1 -12   64.41    9.32
  -7  -1  12  298.76    7.94
  -7   1  12  300.25   12.53
   7   1 -12  292.20   16.36
  -7   1  12  312.01   15.12
  -7  -1  12  279.87   14.31
   7  -1 -12  321.42   13.28
  -6   1  12  103.88   10.10
  -6  -1  12  105.97    9.99
   6   1 -12  102.33   10.60
  -6   1  12  107.14    8.41
   6  -1 -12  117.41    7.66
  -5   1  12    1.42    5.35
  -5   1  12    4.10    4.65
   5  -1 -12   17.42    3.92
  -5  -1  12    8.55    5.86
   5   1 -12    7.10    4.53
  -4  -1  12  712.09   19.46
  -4   1  12  757.47   18.07
   4  -1 -12  709.52   20.52
  -4   1  12  743.46   19.24
   4   1 -12  753.93   24.19
  -3   1  12  748.18   17.79
  -3   1  12  739.15   18.23
   3   1 -12  691.59   22.73
   3  -1 -12  707.08   21.31
  -3  -1  12  726.04   19.20
   2   1 -12  110.25   10.19
  -2  -1  12  107.57    9.04
  -2   1  12  104.70    8.03
   2  -1 -12  109.65    9.55
  -2   1  12  106.55    8.13
  -1   1  12   29.67    5.85
   1   1 -12   24.85    6.31
   1  -1 -12   28.80    6.22
  -1  -1  12   23.75    3.87
  -1  -1  12   26.15    6.02
   0   1 -12   12.35    5.37
   0  -1  12   13.70    5.41
   0  -1  12   12.93    3.98
   0   1  12   15.28    4.39
   0   1  12    9.70    4.96
   0  -1 -12    6.62    4.69
  -1   1 -12  160.40   11.86
   1   1  12  177.84   10.49
  -1  -1 -12  163.06   12.18
   1  -1  12  169.35    8.60
   1  -1  12  176.58    9.96
   1   1  12  178.37    7.75
  -2  -1 -12   13.45    5.78
   2   1  12    7.76    3.74
   2   1  12    9.35    5.19
  -2   1 -12    2.40    4.91
   2  -1  12    6.26    4.57
   3  -1  12    6.50    4.65
   3   1  12    5.39    5.33
  -3   1 -12   11.75    4.30
  -3  -1 -12    8.92    5.18
  -3   1 -12   13.70    4.98
   3   1  12    9.92    3.47
  -4   1 -12  239.13   13.69
  -4  -1 -12  221.74   15.13
   4   1  12  246.77   13.15
   4  -1  12  238.53   10.38
  -4   1 -12  261.19   11.94
   5   1  12   47.90    8.21
  -5   1 -12   57.24    7.42
   5  -1  12   51.33    6.78
  -5   1 -12   60.33    7.09
  -5  -1 -12   54.63    9.61
   6   1  12    6.31    5.71
  -6   1 -12    7.30    5.46
   6  -1  12   12.31    5.09
  -6  -1 -12    8.48    5.67
  -6   1 -12   11.94    4.64
   7   1  12    3.40    5.62
   7  -1  12   -1.59    4.50
  -7   1 -12    1.24    5.21
  -7   1 -12    6.72    2.55
  -7  -1 -12    0.45    4.13
  -8   1 -12   54.82    7.04
   8   1  12   39.36    9.36
  -8  -1 -12   44.80    9.65
  -8   1 -12   44.61    8.29
   8  -1  12   38.45    6.69
   9  -1  12   38.40    7.61
  -9  -1 -12   73.91   12.62
   9   1  12   52.74   10.49
  -9   1 -12   53.96    9.03
  -9   1 -12   53.53    9.81
  10  -1  12   12.45    6.56
 -10  -1 -12   20.42    7.77
 -10   1 -12   16.46    7.11
 -10   1 -12   25.44    6.22
  10   1  12    8.37    6.77
 -11  -1 -12   66.66   12.34
 -11   1 -12   74.29    7.35
 -11   1 -12   51.86   10.42
  11   1  12   44.63   10.97
 -12  -1 -12   -1.12    3.23
  12   1  12    1.86    8.03
 -12   1 -12   -0.49    6.83
 -12   1 -12    5.65    2.43
 -13  -1 -12    8.34    4.07
 -13   1 -12    3.07    7.18
 -13   1 -12   -3.30    2.14
  13   1  12   -2.35    7.67
 -14  -1 -12    9.63    3.23
 -14   1 -12    9.49    7.65
  14   1  12    9.12    7.65
 -14   1 -12   15.60    2.24
 -15  -1 -12   -0.88    2.85
  15   1  12   -6.22    8.41
  16   1  12    7.13    8.01
 -16  -1 -12    6.77    3.52
  17  -2 -12   29.47   10.57
 -17  -2  12   22.34   10.95
  17   2 -12   20.30    3.35
 -17   2  12   14.79    9.59
  16  -2 -12    4.40    6.97
  16   2 -12    7.57    2.92
 -16  -2  12   -9.41    7.87
 -16   2  12    4.99    9.42
  15  -2 -12    1.90    7.08
 -15  -2  12    9.81    9.19
  15   2 -12    7.29    3.70
 -15   2  12    0.22    7.73
  14   2 -12   33.16    8.91
 -14   2  12   18.65    9.30
 -14  -2  12    1.25    7.84
  14  -2 -12   14.75    8.56
 -13  -2  12   14.42    8.81
  13   2 -12   48.40   10.45
  13  -2 -12   27.14    9.91
 -13   2  12   32.09    9.69
 -12   2  12   23.48    8.25
 -12  -2  12   24.10    8.62
  12   2 -12   56.81   11.66
  12  -2 -12   29.82    9.03
  11   2 -12   72.19   11.70
 -11   2  12   37.29    9.37
 -11  -2  12   66.91   10.86
 -10  -2  12    6.25    7.56
 -10   2  12    2.48    6.43
  10   2 -12    4.41    5.11
  -9   2  12   -9.09    6.31
  -9  -2  12   -0.30    6.20
   9   2 -12   -1.01    5.47
  -9   2  12    1.84    6.26
   9  -2 -12    3.38    1.02
  -8   2  12   31.48    6.92
  -8  -2  12   18.96    7.53
   8   2 -12   25.49    7.63
   8  -2 -12   29.37    2.71
  -8   2  12   27.22    7.68
   7   2 -12   78.75   11.26
  -7   2  12   69.89    9.52
   7  -2 -12   79.79    5.42
  -7   2  12   82.02    9.46
  -7  -2  12   70.11    9.73
   6   2 -12    8.08    5.67
  -6   2  12    9.59    5.97
  -6  -2  12   18.37    7.07
  -6   2  12    5.84    5.91
   5   2 -12    2.72    3.86
  -5  -2  12   -3.20    5.41
  -5   2  12   -2.20    4.37
   5  -2 -12    3.92    1.21
  -5   2  12   -1.34    5.26
  -4   2  12   18.44    6.28
   4   2 -12   16.51    6.36
  -4  -2  12   14.84    6.57
  -4   2  12   20.05    6.27
   4  -2 -12   23.96    2.94
  -3   2  12   75.99    8.89
  -3   2  12   73.00    8.04
   3  -2 -12   77.34    6.26
  -3  -2  12   73.80    8.76
   3   2 -12   84.29   10.40
   2  -2 -12    2.55    2.91
  -2  -2  12   10.29    5.92
  -2   2  12    4.93    4.98
   2   2 -12   -0.65    2.94
  -2   2  12   -2.56    4.85
  -1  -2  12  370.98   14.72
   1  -2 -12  373.69   15.50
   1   2 -12  357.84   16.80
  -1   2  12  400.05   12.76
   1   2 -12  401.65    8.92
  -1   2  12  395.46   15.79
   0   2 -12  327.40    9.56
   0   2 -12  325.06   15.84
   0   2  12  311.92   14.36
   0  -2  12  328.48   13.77
   0  -2 -12  315.44   15.31
   1  -2  12   34.94    7.09
  -1  -2 -12   37.75    7.79
   1   2  12   32.37    6.89
  -1   2 -12   39.99    7.18
  -1   2 -12   39.25    4.79
   2  -2  12   98.80    9.23
   2   2  12  116.28   10.28
  -2   2 -12  108.91    7.41
  -2   2 -12  110.82    9.42
  -2  -2 -12  111.78    5.41
  -2  -2 -12  118.13   10.85
  -3  -2 -12  213.78   14.93
   3  -2  12  219.95   11.56
   3   2  12  200.54   12.74
  -3   2 -12  213.69   10.56
  -3   2 -12  226.05   12.93
  -4   2 -12    2.67    4.04
  -4  -2 -12   -1.70    4.22
   4  -2  12    8.76    5.49
   4   2  12    4.14    5.68
  -4   2 -12    6.94    3.79
   5   2  12    9.55    6.41
  -5   2 -12   10.89    3.61
  -5  -2 -12    4.93    5.57
   5  -2  12    0.95    5.68
  -5   2 -12    5.94    4.99
   6   2  12   11.21    6.65
  -6   2 -12   13.40    5.63
   6  -2  12   15.94    6.28
  -6  -2 -12   17.89    8.11
  -6   2 -12   13.74    2.92
  -7   2 -12    2.14    1.89
   7   2  12    2.54    6.56
  -7  -2 -12    5.80    7.30
   7  -2  12   -6.70    5.49
  -7   2 -12   -0.65    5.78
  -8   2 -12   65.60    6.56
  -8   2 -12   83.78   10.78
   8   2  12   65.31   11.02
  -8  -2 -12   84.08   13.26
   8  -2  12   62.54    8.55
  -9   2 -12   -4.62    5.91
   9  -2  12    2.54    5.11
   9   2  12    0.52    5.85
  -9  -2 -12   12.37    5.37
 -10  -2 -12    7.08    5.90
  10  -2  12    3.91    6.96
 -10   2 -12    8.12    7.63
 -10   2 -12    2.51    1.97
  10   2  12    5.61    7.44
  11   2  12   76.39   12.87
  11  -2  12   73.52   10.07
 -11   2 -12   78.49    6.35
 -11   2 -12   75.47   11.84
 -11  -2 -12   87.64   11.11
  12  -2  12   13.14    7.91
 -12   2 -12   16.50    8.17
 -12  -2 -12   24.02    8.13
  12   2  12   11.10    8.20
 -13  -2 -12   13.88    5.15
  13   2  12    7.89    8.40
 -13   2 -12    1.93    6.83
 -14   2 -12   29.71    9.81
  14   2  12   18.30   10.67
 -14  -2 -12   30.12    7.53
  15   2  12    2.55    7.96
 -15   2 -12    3.30    7.92
 -15  -2 -12   13.73    3.86
  16   2  12    6.22    8.56
 -16   2 -12   -2.10    7.91
 -16  -2 -12   -8.21    3.70
  17  -3 -12   -4.17    8.06
 -17  -3  12    7.99    9.04
  17   3 -12   -4.72    3.41
 -17   3  12    5.68   10.58
  16  -3 -12    6.90    8.16
 -16  -3  12    6.00    8.43
  16   3 -12    1.89    3.45
 -16   3  12    3.77   10.32
  15  -3 -12    1.16    7.71
 -15   3  12    8.09    8.67
  15   3 -12    8.49    4.44
 -15  -3  12    2.63    9.34
 -14   3  12   32.12   10.23
  14  -3 -12   32.78    9.28
  14   3 -12   33.74    9.50
 -14  -3  12   33.18    9.93
  13  -3 -12   -9.34    6.19
 -13  -3  12   -0.68    7.75
 -13   3  12   -3.14    6.76
  13   3 -12    6.70    5.00
 -12   3  12    6.67    7.34
  12   3 -12    8.90    5.89
 -12  -3  12   -1.80    7.08
  12  -3 -12    5.13    7.19
  11   3 -12   74.10   12.80
 -11  -3  12   40.71    9.97
 -11   3  12   33.73   10.09
  11  -3 -12   51.80   10.15
 -10   3  12   17.96    7.51
 -10  -3  12   18.21    7.45
  10  -3 -12    9.79    7.78
  10   3 -12   13.55    7.38
  -9  -3  12    5.88    7.38
   9   3 -12   11.74    5.22
   9  -3 -12   13.71    6.96
  -9   3  12   13.54    7.79
   8  -3 -12   96.69   11.14
   8   3 -12  109.27   11.74
  -8   3  12  114.37   12.03
  -8  -3  12  108.14   12.38
   7  -3 -12   30.98    8.03
   7   3 -12   27.77    8.53
  -7   3  12   25.92    7.57
  -7  -3  12   22.38    8.71
   6   3 -12   15.07    6.78
   6  -3 -12   12.97    6.66
   6  -3 -12   15.37    1.84
  -6   3  12   14.75    7.43
  -6  -3  12   13.58    6.91
   5  -3 -12   26.61    7.05
  -5   3  12   32.03    8.17
   5  -3 -12   32.77    2.83
  -5  -3  12   29.83    8.18
   5   3 -12   48.07    9.12
   4  -3 -12    3.43    5.00
   4   3 -12    7.35    5.00
  -4  -3  12    7.05    6.68
  -4   3  12   13.04    7.01
   4  -3 -12    8.23    1.86
   3  -3 -12    4.93    2.22
  -3  -3  12    5.24    6.16
  -3   3  12    7.53    6.60
   3   3 -12   -1.58    1.92
   3   3 -12    1.89    3.92
   3  -3 -12   -3.13    4.30
   2   3 -12    2.61    2.74
  -2  -3  12   10.90    6.63
   2  -3 -12    1.68    4.40
   2   3 -12   14.36    4.58
  -2   3  12   12.51    6.59
   2  -3 -12    7.04    2.27
  -1   3  12    6.19    6.41
   1  -3 -12    2.67    4.19
   1  -3 -12   11.48    2.63
  -1  -3  12    8.58    6.16
   1   3 -12    2.23    3.09
   1   3 -12    5.85    4.32
   0   3 -12    5.93    3.22
   0  -3  12    2.68    6.20
   0  -3 -12   13.80    3.61
   0   3 -12    4.38    3.42
   0  -3 -12    4.76    3.80
   0   3  12    5.96    5.58
  -1  -3 -12   61.02    6.01
  -1  -3 -12   71.13    8.55
   1   3  12   59.13    9.53
   1  -3  12   63.37    9.37
  -1   3 -12   87.91    7.77
  -1   3 -12   66.78    6.31
   2  -3  12   42.30    8.57
   2   3  12   39.25    8.62
  -2  -3 -12   44.33    8.78
  -2   3 -12   52.55    5.62
  -2   3 -12   38.69    5.80
  -2  -3 -12   48.21    5.01
   3  -3  12    0.34    6.37
  -3  -3 -12   -4.28    4.68
   3   3  12   -1.28    5.55
  -3   3 -12   -4.51    3.32
  -3  -3 -12   -1.76    2.80
  -3   3 -12    2.03    1.75
  -4  -3 -12   53.45   10.70
   4  -3  12   55.37    9.35
  -4   3 -12   41.54    5.06
  -4   3 -12   50.21    7.32
   4   3  12   42.13    9.10
   5  -3  12   12.19    7.34
  -5  -3 -12   22.22    9.01
  -5   3 -12   30.88    3.73
   5   3  12   25.60    8.79
  -5   3 -12   21.01    5.74
   6  -3  12   -1.42    6.34
  -6   3 -12   -2.71    4.66
  -6   3 -12    0.78    1.58
  -6  -3 -12    1.83    5.06
   6   3  12   -8.66    5.38
  -7  -3 -12   98.28   14.02
  -7   3 -12   69.19    6.17
  -7   3 -12   83.03   11.08
   7   3  12   75.19   11.87
   7  -3  12   71.53   10.93
  -8  -3 -12   71.76   13.79
  -8   3 -12   62.00   10.38
   8  -3  12   49.91    9.63
  -8   3 -12   64.46    5.50
   8   3  12   60.63   12.08
  -9  -3 -12   20.03    7.75
   9   3  12   17.96    8.43
  -9   3 -12   16.02    8.14
   9  -3  12   11.92    8.02
 -10  -3 -12    8.76    5.85
  10   3  12   -1.82    7.48
 -10   3 -12    3.70    6.20
  10  -3  12    0.66    6.42
 -11   3 -12   34.49   10.52
 -11  -3 -12   29.15    8.83
  11   3  12   31.65    9.70
  11  -3  12   12.78    7.42
 -12  -3 -12   19.12    6.03
  12  -3  12    6.16    7.59
 -12   3 -12   15.14    8.67
  12   3  12   13.91    9.54
  13   3  12   49.32   12.51
 -13  -3 -12   52.51   12.66
  13  -3  12   34.44   10.21
 -13   3 -12   38.64   11.51
  14   3  12    3.73    7.55
 -14  -3 -12    9.59    5.04
 -14   3 -12   11.25    8.18
 -15   3 -12    4.42    7.48
  15   3  12   -1.06    6.14
 -15  -3 -12   -5.38    3.51
  15  -4 -12    9.14    8.93
 -15  -4  12   -1.02    8.65
 -15   4  12   -0.69   10.19
  15   4 -12    9.06    3.20
 -14  -4  12   -2.08    8.36
 -14   4  12   -3.39    8.25
  14  -4 -12   -5.32    5.80
  14   4 -12   13.89    4.48
  13   4 -12   25.82    7.44
 -13   4  12   27.40   10.28
 -13  -4  12   25.81    9.47
  13  -4 -12   33.18   10.10
  12   4 -12   12.80    5.15
 -12   4  12   13.45    8.39
  12  -4 -12    5.98    8.04
 -12  -4  12   10.09    7.31
 -11  -4  12   16.00    8.71
  11   4 -12   34.45    9.35
 -11   4  12   21.23    9.60
  11  -4 -12   29.31    9.51
  10  -4 -12   69.06   11.19
 -10  -4  12   38.83   10.17
  10   4 -12   65.75   12.60
 -10   4  12   49.04   11.32
  -9  -4  12   -5.82    7.64
   9  -4 -12    8.56    6.81
   9   4 -12   11.83    5.72
  -9   4  12    6.09    7.11
   8   4 -12   88.64   10.99
   8  -4 -12   69.53   10.71
  -8  -4  12   87.80   12.08
  -8   4  12   65.27   11.67
   7  -4 -12   -0.82    5.59
  -7   4  12    1.52    6.96
  -7  -4  12   -0.44    6.18
   7   4 -12   11.34    5.62
  -6  -4  12  126.20   13.21
   6   4 -12  121.74   11.49
  -6   4  12  112.48   13.37
   6  -4 -12  115.12   11.68
   5   4 -12   24.58    7.27
  -5   4  12   30.62    9.26
   5  -4 -12   16.01    7.55
  -5  -4  12   10.94    7.77
   4  -4 -12   66.97    4.44
   4  -4 -12   91.06    9.94
   4   4 -12  105.08   11.36
  -4   4  12   77.71   11.61
  -4  -4  12   65.20   10.85
  -3  -4  12   97.66   11.98
   3  -4 -12   91.12    9.07
  -3   4  12  104.91   12.55
   3   4 -12  124.22   10.77
   3  -4 -12  101.63    6.58
   2   4 -12    0.52    2.96
   2  -4 -12    4.21    1.96
   2  -4 -12    4.47    5.35
  -2  -4  12    9.87    7.60
  -2   4  12   -2.71    6.75
   1  -4 -12   68.41    7.77
   1  -4 -12   54.08    5.64
  -1   4  12   74.19   11.88
   1   4 -12   64.46    6.62
   1   4 -12   75.69   10.13
  -1  -4  12   66.77   10.25
   0   4 -12   58.96    6.74
   0   4 -12   67.44    7.62
   0  -4 -12   72.85    6.79
   0  -4  12   55.57   10.00
   0   4  12   59.35   10.74
   0  -4 -12   60.78    7.58
   1   4  12    6.91    7.58
  -1   4 -12    7.59    4.27
  -1   4 -12    6.69    2.19
   1  -4  12    9.91    7.76
  -1  -4 -12    0.69    2.37
  -1  -4 -12   10.83    4.79
   2   4  12    5.79    7.15
  -2   4 -12    7.68    2.75
  -2   4 -12    0.46    3.83
  -2  -4 -12    3.52    4.14
   2  -4  12   -5.91    6.90
  -2  -4 -12    9.61    4.11
  -3  -4 -12    3.94    4.49
   3  -4  12   -1.46    7.11
  -3   4 -12   -0.33    4.99
  -3   4 -12   -0.07    1.50
   3   4  12    6.78    6.92
   4   4  12   61.90   10.68
  -4   4 -12   54.26    5.36
  -4  -4 -12   75.67   12.68
   4  -4  12   69.52   10.63
  -4   4 -12   58.08    8.14
   5   4  12   43.93   10.61
  -5   4 -12   47.37    8.30
   5  -4  12   46.37    9.93
  -5  -4 -12   68.94   11.81
  -5   4 -12   53.84    4.83
  -6  -4 -12    3.98    7.22
   6  -4  12   12.86    8.90
  -6   4 -12   17.85    6.36
   6   4  12    9.74    8.08
   7  -4  12    5.47    8.39
  -7   4 -12    3.90    5.57
  -7  -4 -12   11.01    5.38
   7   4  12   -5.82    5.76
  -8   4 -12   -3.69    5.09
  -8  -4 -12   13.19    8.18
   8   4  12    5.82    8.49
   8  -4  12    5.46    6.97
   9  -4  12    0.61    8.10
  -9  -4 -12   13.70    5.22
   9   4  12   -5.30    6.05
  -9   4 -12   -3.60    5.71
 -10   4 -12   -2.56    5.99
  10  -4  12   11.80    8.62
 -10  -4 -12   17.51    6.42
  10   4  12   12.10    8.78
 -11   4 -12    5.38    7.00
  11  -4  12    3.02    8.45
  11   4  12   18.25    8.52
 -11  -4 -12    5.36    5.54
 -12  -4 -12   18.38    6.29
  12  -4  12    6.73    7.08
 -12   4 -12   -6.88    6.78
  12   4  12    3.36    7.02
 -13   4 -12    5.70    8.15
 -13  -4 -12   -0.07    4.63
  13  -4  12    2.93    9.07
  13   4  12    2.60    7.82
  14  -4  12   18.72    9.11
 -14  -4 -12   10.09    5.82
  14   4  12    9.71    8.09
 -14   4 -12    1.19    7.95
 -13  -5  12    5.01    9.01
 -13   5  12  -11.87    8.34
  13  -5 -12   -2.27    8.71
  13   5 -12    2.73    3.99
  12   5 -12   10.43    4.79
 -12   5  12    6.36    8.79
 -12  -5  12    3.37    8.03
  12  -5 -12   11.28    9.15
  11  -5 -12    4.51    7.45
  11   5 -12    5.46    4.31
 -11   5  12    8.54    8.78
 -11  -5  12   -0.82    9.22
 -10  -5  12   -0.60    7.92
  10  -5 -12    2.69    6.90
 -10   5  12    2.06    7.42
  10   5 -12   10.28    3.77
  -9   5  12    8.35    8.49
   9   5 -12   20.67    5.63
  -9  -5  12    7.51    8.00
   9  -5 -12   -0.44    7.15
  -8  -5  12  -10.07    7.28
   8   5 -12   12.34    3.07
  -8   5  12    7.65    7.24
   8  -5 -12    8.46    7.68
   7   5 -12   37.19    8.62
   7  -5 -12   21.99    8.70
  -7   5  12   23.88    9.11
  -7  -5  12   35.91   10.31
  -6   5  12    0.32    7.61
   6  -5 -12    5.52    6.99
   6   5 -12   16.16    4.31
  -6  -5  12    3.88    7.49
  -5   5  12   -5.41    7.11
   5  -5 -12    5.16    7.65
   5   5 -12   15.86    4.13
  -5  -5  12    1.57    7.03
  -4   5  12  175.94   15.74
   4  -5 -12  167.45   12.73
  -4  -5  12  168.50   15.09
   4   5 -12  190.31   14.01
   3  -5 -12   -3.16    5.62
   3   5 -12    4.47    2.98
  -3   5  12    5.47    7.23
  -3  -5  12    3.54    8.35
  -2   5  12   55.25   11.62
   2   5 -12   69.15    7.93
  -2  -5  12   60.19   11.34
   2  -5 -12   71.79    9.27
   1  -5 -12   15.75    2.43
   1  -5 -12   -0.87    6.10
  -1  -5  12    3.27    8.02
  -1   5  12    2.06    7.61
   1   5 -12    8.81    2.66
   0  -5 -12   77.96    6.42
   0  -5 -12   76.89    9.01
   0   5 -12   73.70    6.87
   0   5  12   74.41   12.69
   0  -5  12   80.46   12.05
   1  -5  12    6.46    7.68
  -1   5 -12    3.27    2.52
   1   5  12    3.44    7.13
  -1   5 -12    3.22    5.12
  -1  -5 -12    1.05    2.46
  -2   5 -12   19.18    6.51
   2   5  12   17.78    8.97
  -2   5 -12   26.17    3.06
  -2  -5 -12   14.82    4.43
   2  -5  12   23.56    9.36
   3  -5  12   31.61   10.27
  -3   5 -12   37.84    7.76
  -3  -5 -12   48.41    8.94
   3   5  12   47.23   11.64
  -4  -5 -12   10.16    3.45
   4  -5  12    1.81    9.00
   4   5  12    1.42    7.92
  -4   5 -12    3.53    5.51
  -5   5 -12    5.64    5.80
   5  -5  12   -5.85    8.67
  -5  -5 -12   -3.88    3.06
   5   5  12   -0.55    7.67
   6   5  12    1.50    6.55
  -6   5 -12   -2.61    4.45
   6  -5  12    0.26    6.89
  -6  -5 -12   -1.89    3.92
   7  -5  12   -4.61    8.38
  -7  -5 -12    5.50    3.51
   7   5  12   -1.49    7.43
  -7   5 -12    3.03    6.04
   8  -5  12    9.43    9.33
  -8  -5 -12    6.91    4.92
   8   5  12    3.45    8.21
  -8   5 -12    5.88    6.65
   9   5  12    5.61    7.26
  -9   5 -12    8.23    7.55
   9  -5  12    7.89    8.25
  -9  -5 -12   10.20    5.32
 -10   5 -12    9.06    8.37
  10   5  12    2.58    6.22
 -10  -5 -12   14.90    6.58
  10  -5  12   -8.10    7.98
  11  -5  12   -5.24    7.90
 -11   5 -12    5.27    6.65
  11   5  12    7.01    8.38
 -11  -5 -12    0.18    4.23
 -12   5 -12   -8.49    5.68
 -12  -5 -12    7.72    4.29
  12  -5  12  -12.59    8.81
  12   5  12    6.34    8.19
  11  -6 -12    1.56    9.60
  11   6 -12    8.98    4.23
 -11   6  12   14.03   11.88
 -11  -6  12    1.67    9.92
  10  -6 -12   31.29   11.67
  10   6 -12   31.92    5.62
 -10   6  12   16.93   10.37
 -10  -6  12   27.38   12.41
   9  -6 -12    0.78    8.19
  -9  -6  12   -2.98    9.67
  -9   6  12    2.09    8.67
   8  -6 -12    0.27    9.01
  -8  -6  12   19.87   10.52
  -8   6  12    2.67    8.51
   8   6 -12   23.18    4.63
   7   6 -12   -0.02    3.18
  -7   6  12    2.74    7.52
  -7  -6  12    2.59    9.38
   7  -6 -12    0.45    7.83
   6   6 -12    1.11    2.97
  -6   6  12    9.56    8.76
  -6  -6  12    9.87    8.15
   6  -6 -12    6.25    8.72
   5   6 -12   -4.56    2.81
  -5  -6  12   -6.40    8.23
  -5   6  12    1.29    6.76
   5  -6 -12    7.25    7.67
   4   6 -12   24.05    3.05
  -4  -6  12   12.90    9.03
  -4   6  12   13.80    8.94
   4  -6 -12    0.74    8.37
   3  -6 -12   -2.32    6.58
   3   6 -12   -4.70    2.62
  -3  -6  12    2.15    8.18
  -3   6  12    3.90    8.61
  -2   6  12   23.93   10.60
  -2  -6  12   40.77   10.78
   2  -6 -12   40.26    9.70
   2   6 -12   34.15    3.82
  -1  -6  12   28.57   10.58
  -1   6  12   43.49   11.56
   1   6 -12   18.28    4.22
   0  -6  12   93.76   13.76
   0   6 -12   83.65    5.49
   0   6  12   91.62   15.31
   1  -6  12   13.61    8.97
   1   6  12   23.19   10.62
  -2  -6 -12   13.06    3.54
   2   6  12   26.52   10.96
   2  -6  12   18.70    9.71
   3  -6  12   -4.75    7.41
  -3  -6 -12   10.03    3.03
   3   6  12    9.02    9.46
   4   6  12   21.53    8.82
  -4  -6 -12   18.53    3.87
   4  -6  12    6.89    8.81
  -4   6 -12    7.90    6.05
  -5   6 -12   16.41    8.11
   5  -6  12   11.40    9.11
  -5  -6 -12   19.41    4.65
   5   6  12    9.30    9.21
  -6   6 -12   20.74    7.92
   6  -6  12    9.82    9.59
  -6  -6 -12   18.18    4.53
   6   6  12   13.52    8.21
  -7  -6 -12    9.30    3.81
   7   6  12    2.96    7.85
  -7   6 -12    2.51    6.10
   7  -6  12    8.33    8.22
  -8  -6 -12    7.53    4.31
   8  -6  12    6.02    9.59
   8   6  12    7.29    8.95
  -8   6 -12   11.06    8.73
  -9   6 -12    7.37    7.75
   9   6  12   10.88    7.69
  -9  -6 -12    2.45    3.89
   9  -6  12    0.74    8.60
  -6   7  12    7.35   10.38
   6  -7 -12   10.15    9.84
  -6  -7  12   13.58   12.57
   6   7 -12    7.63    3.94
  -5   7  12    0.30    8.00
  -5  -7  12  -13.47   10.71
   5  -7 -12   -4.66    7.90
   5   7 -12    6.75    3.73
  -4   7  12    5.60    9.33
  -4  -7  12    1.67   11.02
   4   7 -12    4.10    3.56
   4  -7 -12    3.88    9.22
  -3  -7  12    9.24   10.56
  -3   7  12   12.79    9.23
   3   7 -12    3.06    3.43
  -2   7  12    0.59    7.65
  -2  -7  12   17.80   11.04
  -1  -7  12    3.99   10.24
  -1   7  12   -4.10    7.64
   0   7  12    9.79    9.06
   0  -7  12   -3.60   10.37
   1   7  12    1.54    7.82
   1  -7  12    5.15   10.23
   2  -7  12   -6.74    9.13
   2   7  12   15.76    8.64
   3   7  12   -0.91    6.27
   3  -7  12   -8.46   10.91
   4  -7  12   17.83   11.73
   4   7  12   35.55   12.16
 -18   0  13   -8.02    8.73
 -17   0  13    8.57    9.85
 -16   0  13    2.99    7.61
 -15   0  13   12.43    7.91
  14   0 -13   -3.68    1.93
 -14   0  13    0.39    7.56
 -13   0  13    3.67    6.81
  13   0 -13    2.00    1.69
 -13   0  13    1.18    4.79
 -12   0  13    3.05    7.61
  12   0 -13    2.93    1.52
 -12   0  13    2.97    5.48
 -11   0  13    3.24    5.40
 -11   0  13   -2.76    6.45
 -10   0  13   -3.45    6.73
 -10   0  13    0.55    4.24
  -9   0  13   -5.94    5.48
   9   0 -13    2.15    1.67
  -9   0  13   -1.92    4.02
   8   0 -13    2.62    2.13
  -8   0  13   -3.02    5.60
  -8   0  13    2.80    3.73
   7   0 -13    1.81    2.23
  -7   0  13   -3.58    5.13
  -7   0  13    0.12    3.41
  -6   0  13   -2.61    5.29
  -6   0  13   -3.91    3.22
   6   0 -13    2.72    3.04
  -5   0  13    2.19    3.61
  -5   0  13   -4.23    4.95
   5   0 -13    1.37    3.03
   4   0 -13    1.27    3.61
  -4   0  13   -7.39    3.20
  -4   0  13    0.92    5.28
  -3   0  13    6.79    5.43
  -3   0  13    1.43    3.49
   3   0 -13    1.31    4.14
   2   0 -13   -3.11    3.47
  -2   0  13   -0.42    4.90
  -2   0  13    0.43    3.73
  -1   0  13   -6.54    3.40
   1   0 -13   -3.29    4.08
  -1   0  13    2.75    4.54
   0   0  13    9.17    4.64
   0   0 -13    6.79    4.60
   0   0  13    6.59    4.25
  -1   0 -13    0.68    4.16
   1   0  13    0.37    3.97
   1   0  13   -4.92    4.21
  -2   0 -13   -3.53    3.88
   2   0  13   -3.24    4.04
   2   0  13   -0.26    4.07
   3   0  13   -0.68    4.85
   3   0  13    2.65    3.88
  -3   0 -13    2.01    3.78
  -4   0 -13    0.32    4.51
   4   0  13    0.19    3.77
   4   0  13    2.00    4.84
   5   0  13   -3.91    3.78
  -5   0 -13    0.18    4.14
   5   0  13    8.58    5.75
  -6   0 -13   -1.25    2.48
   6   0  13   -3.78    3.81
   6   0  13   -2.37    4.52
   7   0  13    3.94    4.35
  -7   0 -13   -2.23    3.75
   7   0  13    0.30    6.47
   8   0  13   -3.99    6.00
  -8   0 -13    1.48    3.79
  -9   0 -13   12.64    5.41
   9   0  13   -3.29    6.77
  10   0  13    0.97    6.77
 -10   0 -13    1.14    3.94
  11   0  13    3.85    7.58
 -11   0 -13    0.21    3.11
  12   0  13   -9.82    6.83
 -12   0 -13    5.09    3.29
 -13   0 -13   -0.07    2.40
  13   0  13    1.09    7.58
 -14   0 -13   12.14    2.82
  14   0  13   20.58    8.82
 -15   0 -13    6.14    2.91
  15   0  13    3.06    9.34
  16   0  13    6.08    9.65
 -16   0 -13    5.59    3.07
  18  -1 -13   -3.47    6.32
 -18  -1  13    4.28    8.37
  17   1 -13   16.03    2.97
 -17  -1  13    5.83    9.32
 -16  -1  13   74.77   12.51
 -16   1  13   86.86   11.82
  16   1 -13   73.94    7.75
 -15  -1  13    3.76    7.61
 -15   1  13  -10.70    6.29
 -15   1  13   -3.15    7.43
  14   1 -13   48.87    5.97
 -14   1  13   51.18   10.07
 -14   1  13   45.03   11.25
 -14  -1  13   25.73   10.18
  13   1 -13   20.93    5.95
 -13   1  13   10.81    7.79
 -13   1  13   16.09    7.68
 -13  -1  13   16.93    8.39
 -12   1  13    5.67    6.45
 -12   1  13   -3.66    6.70
 -12  -1  13    2.04    7.05
  12   1 -13    7.33    2.95
 -11  -1  13   19.90    8.26
 -11   1  13   17.26    6.91
  11   1 -13   26.25    7.79
  11  -1 -13   14.34    3.56
 -11   1  13   12.90    7.37
 -10   1  13   -0.52    4.62
 -10   1  13   -2.91    6.01
 -10  -1  13    6.62    7.41
  10  -1 -13    2.22    1.16
  10   1 -13    8.02    4.06
  -9   1  13   -0.56    4.61
  -9  -1  13    1.70    6.58
  -9   1  13   -2.55    5.98
  -9  -1  13    2.83    2.95
   9   1 -13    5.38    5.08
  -8   1  13    6.30    6.64
   8   1 -13   18.01    6.87
  -8  -1  13    9.94    2.95
  -8  -1  13   14.74    6.90
  -8   1  13    2.58    4.56
   7   1 -13   21.32    6.60
  -7   1  13   12.89    6.62
  -7   1  13   21.87    5.41
  -7  -1  13   20.13    6.98
  -6  -1  13   66.13    8.72
  -6   1  13   60.68    7.29
  -6   1  13   34.02    7.66
   6  -1 -13   55.85    5.53
   6   1 -13   61.12    9.70
   5  -1 -13   11.09    3.31
   5   1 -13    7.62    5.51
  -5  -1  13   10.76    6.16
  -5   1  13    6.29    5.59
  -5   1  13   11.17    5.19
  -4   1  13   69.24    7.23
  -4  -1  13   80.19    8.99
   4  -1 -13   78.25    7.13
  -4   1  13   81.38    8.69
   4   1 -13   77.79   10.00
  -3  -1  13   67.09    8.45
  -3   1  13   64.03    7.30
   3  -1 -13   79.07    8.23
  -3   1  13   72.91    7.68
   3   1 -13   61.91    9.04
  -2   1  13    7.16    5.10
   2   1 -13   14.16    5.91
  -2   1  13    6.69    4.77
   2  -1 -13   11.24    4.97
  -2  -1  13   14.20    5.99
  -2  -1  13   12.04    2.98
  -1   1  13   34.72    5.62
  -1   1  13   28.90    5.87
  -1  -1  13   28.53    4.16
   1   1 -13   26.57    6.67
  -1  -1  13   25.52    6.32
   1  -1 -13   32.70    7.20
   0   1  13   53.59    7.25
   0  -1  13   52.38    5.74
   0  -1  13   58.61    7.17
   0   1 -13   63.82    9.03
   0  -1 -13   39.91    7.72
   0   1  13   51.68    5.97
  -1   1 -13  266.30   15.15
   1  -1  13  261.28   11.72
  -1  -1 -13  254.86   14.95
   1   1  13  253.56    9.25
   1   1  13  269.02   12.46
   1  -1  13  274.55   10.53
  -2   1 -13   14.99    6.03
   2  -1  13   10.27    4.85
   2  -1  13   12.42    5.44
  -2  -1 -13   13.92    6.17
   2   1  13   15.40    5.79
   2   1  13   12.49    3.97
   3   1  13   17.84    6.16
  -3   1 -13   22.25    6.13
  -3  -1 -13   30.04    7.49
   3   1  13   17.49    4.01
   3  -1  13   13.48    5.40
   4   1  13    2.18    5.36
  -4   1 -13    4.83    3.73
  -4   1 -13    1.22    4.00
  -4  -1 -13   -2.21    4.48
   4  -1  13    2.13    4.90
   5  -1  13  180.16    9.90
   5   1  13  179.87   12.27
  -5  -1 -13  176.08   13.97
  -5   1 -13  145.99   10.46
  -5   1 -13  166.77   12.65
  -6  -1 -13    3.12    5.37
  -6   1 -13    1.92    2.94
   6  -1  13    0.43    4.62
   6   1  13   -1.78    5.24
  -6   1 -13    2.61    4.82
   7   1  13   30.60    7.93
  -7   1 -13   32.88    7.66
   7  -1  13   36.17    6.40
  -7   1 -13   48.46    8.02
  -7  -1 -13   34.83    8.59
   8   1  13  119.97   13.15
  -8   1 -13  131.60   11.27
  -8  -1 -13  115.81   13.29
   8  -1  13  126.30    9.53
  -8   1 -13  119.95   11.83
  -9   1 -13   38.68    7.58
  -9   1 -13   34.59    8.59
  -9  -1 -13   48.56   10.96
   9   1  13   16.27    8.15
   9  -1  13   32.47    7.66
 -10   1 -13   13.34    3.50
 -10   1 -13    2.32    6.72
  10   1  13   -1.10    7.06
  10  -1  13    2.97    6.06
 -10  -1 -13   21.47    6.31
 -11   1 -13   24.64    8.26
 -11   1 -13   17.14    3.84
 -11  -1 -13   34.53    9.57
  11   1  13    7.05    8.06
 -12  -1 -13   34.36    8.13
  12   1  13   34.72    9.98
 -12   1 -13   25.40    5.51
 -12   1 -13   34.79   10.35
 -13  -1 -13   88.78   10.68
 -13   1 -13   96.15    8.72
 -13   1 -13   85.79   13.94
  13   1  13   84.21   14.68
 -14  -1 -13   40.35    8.90
 -14   1 -13   30.59    3.78
  14   1  13   25.60   10.96
 -15  -1 -13   48.31   10.20
  15   1  13   42.65   11.80
  16   1  13    0.33    9.15
 -16  -1 -13   11.81    3.30
  17   2 -13   15.27    3.54
  17  -2 -13   19.70    8.58
 -17  -2  13    5.33   10.65
 -17   2  13   16.32   10.37
 -16   2  13   14.25   10.41
  16   2 -13   15.71    2.98
 -16  -2  13    9.87    8.82
  16  -2 -13    4.58    7.98
  15   2 -13    6.27    2.78
 -15  -2  13   -1.33    7.10
 -15   2  13    6.37    8.43
  15  -2 -13    9.40    6.70
 -14   2  13   -3.67    7.30
  14  -2 -13   -4.50    7.62
 -14  -2  13   -3.13    6.67
 -13   2  13  130.16   13.57
  13  -2 -13  136.07   14.66
 -13  -2  13  112.13   12.87
  13   2 -13  134.32   12.88
 -12  -2  13    5.98    7.68
 -12   2  13    8.82    7.15
  12   2 -13    8.48    5.29
 -11  -2  13  201.54   14.42
 -11   2  13  229.65   15.00
  11   2 -13  202.84   16.11
 -10  -2  13   44.67    9.58
 -10   2  13   45.01    9.76
 -10   2  13   38.95    8.67
  10   2 -13   52.13   10.53
  -9  -2  13   -1.34    7.05
  -9   2  13    6.04    7.38
   9   2 -13    3.80    6.54
  -9   2  13    3.93    6.50
  -8   2  13   -0.01    6.41
   8  -2 -13    3.51    1.21
   8   2 -13   -1.83    4.89
  -8  -2  13   -0.77    5.89
  -8   2  13   -6.19    4.34
   7   2 -13   59.36   10.22
  -7   2  13   53.37    8.51
  -7  -2  13   59.54    9.31
  -7   2  13   62.77    9.61
   7  -2 -13   61.53    5.15
   6   2 -13   15.81    6.51
   6  -2 -13   25.38    4.67
  -6   2  13   14.34    6.39
  -6  -2  13   15.42    7.25
  -6   2  13   22.95    6.91
  -5  -2  13  280.18   14.63
   5  -2 -13  313.71   12.93
  -5   2  13  321.57   14.69
  -5   2  13  295.82   14.40
   5   2 -13  304.17   17.40
  -4  -2  13  138.83   11.21
  -4   2  13  151.38   10.69
   4  -2 -13  143.40    8.82
   4   2 -13  140.72   12.05
  -4   2  13  142.30   10.12
   3  -2 -13   35.40    4.54
  -3   2  13   27.48    6.21
[truncated: 290,834 more chars]
