# Supplementary material for: Crystal structure of (E)-2-(furan-2-yl­methyl­idene)-2,3,4,9-tetra­hydro-1H-carbazol-1-one
Source: Acta Crystallogr E Crystallogr Commun. 2018 Jan 1;74(Pt 1):59–61. doi: 10.1107/S2056989017017972 (PMC5778486; doi:10.1107/S2056989017017972)
Supplement: Supplementary file 2 [file e-74-00059-Isup2.hkl]

data_I                                                                          
_shelx_title ' AFA in P2(1)/c Z=8 C17H13NO2'                                    
_shelx_refln_list_code          4                                               
_shelx_F_calc_maximum      305.02                                               
_exptl_crystal_F_000      1104.00                                               
_reflns_d_resolution_high  0.8001                                               
                                                                                
loop_                                                                           
 _space_group_symop_operation_xyz                                               
 'x, y, z'                                                                      
 '-x, y+1/2, -z+1/2'                                                            
 '-x, -y, -z'                                                                   
 'x, -y-1/2, z-1/2'                                                             
                                                                                
_cell_length_a    15.3529                                                       
_cell_length_b     6.3143                                                       
_cell_length_c    26.9413                                                       
_cell_angle_alpha  90.000                                                       
_cell_angle_beta   96.446                                                       
_cell_angle_gamma  90.000                                                       
                                                                                
_shelx_F_squared_multiplier     1.000                                           
                                                                                
loop_                                                                           
 _refln_index_h                                                                 
 _refln_index_k                                                                 
 _refln_index_l                                                                 
 _refln_F_squared_calc                                                          
 _refln_F_squared_meas                                                          
 _refln_F_squared_sigma                                                         
 _refln_observed_status                                                         
   2   0   0       3512.87       3416.76        39.18 o                         
   3   0   0          6.48          2.10        15.13 o                         
   4   0   0      93034.34      90051.89       783.51 o                         
   5   0   0       7838.00       7200.18        84.69 o                         
   6   0   0       2816.07       2747.52        58.71 o                         
   7   0   0        567.19        529.68        35.64 o                         
   8   0   0       4124.81       3878.34       101.56 o                         
   9   0   0       2493.69       2474.39        85.15 o                         
  10   0   0        190.77        198.42        27.60 o                         
  11   0   0       1713.86       1720.81        60.81 o                         
  12   0   0          2.42         38.70        18.09 o                         
  13   0   0        370.74        421.08        40.36 o                         
  14   0   0         19.03         21.87        14.60 o                         
  15   0   0         67.03         83.31        38.27 o                         
  16   0   0         32.40         11.98        63.25 o                         
  17   0   0       1234.44       1101.45       140.30 o                         
  18   0   0         22.09        -33.31        67.34 o                         
   1   1   0       2059.08       1892.95        26.66 o                         
   2   1   0       2394.87       2433.16        34.82 o                         
   3   1   0      12569.12      12382.30        78.19 o                         
   4   1   0      45558.39      45054.47       297.08 o                         
   5   1   0      16213.49      15866.67        92.44 o                         
   6   1   0        232.40        331.68        28.52 o                         
   7   1   0       3169.40       3098.54        46.13 o                         
   8   1   0        834.19        945.37        32.55 o                         
   9   1   0        750.85        780.12        31.11 o                         
  10   1   0        777.34        821.10        33.04 o                         
  11   1   0          2.03         13.57        10.36 o                         
  12   1   0         24.07         39.90        17.65 o                         
  13   1   0        853.77        919.19        43.06 o                         
  14   1   0        122.20        163.22        36.89 o                         
  15   1   0         99.18        123.97        28.19 o                         
  16   1   0         44.08         43.47        40.24 o                         
  17   1   0         67.69        120.41        48.60 o                         
  18   1   0         45.05         93.60        38.64 o                         
   0   2   0       1444.26       1330.48        40.49 o                         
   1   2   0         73.26         70.12        13.91 o                         
   2   2   0       2708.65       2673.11        35.42 o                         
   3   2   0        125.25        136.52        18.05 o                         
   4   2   0          9.50         41.06        15.79 o                         
   5   2   0        241.51        303.59        23.06 o                         
   6   2   0        369.96        423.19        26.33 o                         
   7   2   0        941.19        920.99        35.22 o                         
   8   2   0       3370.42       3366.73        60.90 o                         
   9   2   0       1878.36       1900.78        39.58 o                         
  10   2   0        472.33        410.71        28.69 o                         
  11   2   0        758.18        790.15        41.53 o                         
  12   2   0       2540.37       2454.02        64.07 o                         
  13   2   0        386.81        371.75        40.66 o                         
  14   2   0         54.10         63.55        27.77 o                         
  15   2   0        320.70        295.39        40.93 o                         
  16   2   0        247.96        198.90        36.13 o                         
  17   2   0         55.98         47.00        21.57 o                         
  18   2   0         96.44         53.96        23.99 o                         
   1   3   0          0.59         16.48        12.14 o                         
   2   3   0        141.14        153.46        21.01 o                         
   3   3   0       2002.51       2045.42        35.52 o                         
   4   3   0        234.18        223.06        23.68 o                         
   5   3   0        149.59        176.33        22.61 o                         
   6   3   0         19.45         17.92        17.86 o                         
   7   3   0        629.98        667.53        35.07 o                         
   8   3   0        360.38        386.13        31.09 o                         
   9   3   0        351.96        351.51        31.21 o                         
  10   3   0          0.00        -16.38        19.46 o                         
  11   3   0        214.92        295.77        38.24 o                         
  12   3   0          1.44         69.71        27.46 o                         
  13   3   0         23.66         26.03        26.87 o                         
  14   3   0        188.50        136.58        34.03 o                         
  15   3   0        163.71        165.01        32.67 o                         
  16   3   0        136.16        112.62        24.17 o                         
  17   3   0         70.92         57.95        27.57 o                         
   0   4   0        829.31        865.00        42.94 o                         
   1   4   0        133.58        225.39        26.85 o                         
   2   4   0        394.78        446.13        28.70 o                         
   3   4   0         38.44         51.39        20.06 o                         
   4   4   0        122.63        120.21        23.42 o                         
   5   4   0          1.67         -4.00        19.67 o                         
   6   4   0        428.09        426.12        33.80 o                         
   7   4   0         29.20         66.03        24.50 o                         
   8   4   0       1478.00       1356.68        50.43 o                         
   9   4   0         61.76         91.02        26.30 o                         
  10   4   0         51.42         29.32        26.97 o                         
  11   4   0        202.79        235.00        77.12 o                         
  12   4   0        288.06        264.38        40.27 o                         
  13   4   0          0.10          9.74        28.75 o                         
  14   4   0        333.39        282.29        43.29 o                         
  15   4   0        318.07        256.03        38.56 o                         
  16   4   0         26.24         44.06        29.97 o                         
   1   5   0          7.56          2.58        13.18 o                         
   2   5   0        283.75        335.08        21.86 o                         
   3   5   0         26.48         40.54        18.31 o                         
   4   5   0       2719.55       2689.24        65.28 o                         
   5   5   0         91.56        128.47        26.48 o                         
   6   5   0          0.02         31.56        21.81 o                         
   7   5   0          2.04         -3.97        23.29 o                         
   8   5   0        856.80        840.82        62.30 o                         
   9   5   0          2.19          9.05        26.76 o                         
  10   5   0          3.04         -8.32        41.69 o                         
  11   5   0        110.44        113.89        33.85 o                         
  12   5   0         10.02         20.48        24.70 o                         
  13   5   0        272.21        338.34        63.68 o                         
  14   5   0         18.85         76.13        32.64 o                         
   0   6   0       5894.91       6002.65       238.59 o                         
   1   6   0          2.41         17.22        18.12 o                         
   2   6   0        358.97        386.03        30.07 o                         
   3   6   0        192.30        233.92        27.76 o                         
   4   6   0        427.71        460.38        40.87 o                         
   5   6   0         28.00         32.40        22.16 o                         
   6   6   0        778.42        662.86        46.97 o                         
   7   6   0        121.03        132.37        31.88 o                         
   8   6   0        821.87        723.64        52.32 o                         
   9   6   0        119.99        235.75        56.49 o                         
  10   6   0         68.77         45.05        44.78 o                         
  11   6   0        108.39        110.44        31.11 o                         
  12   6   0        248.16        269.85        48.76 o                         
   1   7   0         35.28         26.49        34.62 o                         
   2   7   0          0.25         14.80        31.55 o                         
   3   7   0        136.04        119.61        37.00 o                         
   4   7   0       1099.38       1052.53        86.05 o                         
   5   7   0        122.64        139.04        26.36 o                         
   6   7   0        179.10        166.13        36.30 o                         
   7   7   0         61.76         69.83        41.74 o                         
   8   7   0          0.00        -15.04        31.98 o                         
 -18   1   1         16.87          7.88        29.15 o                         
 -17   1   1        193.52        253.85        37.08 o                         
 -16   1   1         56.42         72.38        26.73 o                         
 -15   1   1         27.85         87.16        27.56 o                         
 -14   1   1        115.39        109.80        54.52 o                         
 -13   1   1        154.37        182.89        19.99 o                         
 -12   1   1       1322.64       1336.73        44.09 o                         
 -11   1   1        100.87        134.65        20.77 o                         
 -10   1   1        742.50        799.58        33.03 o                         
  -9   1   1       2181.43       2175.01        48.40 o                         
  -8   1   1      10308.97      10217.85        96.31 o                         
  -7   1   1       6262.22       6457.85        85.17 o                         
  -6   1   1         79.32         85.80        13.62 o                         
  -5   1   1       4620.91       4634.97        63.88 o                         
  -4   1   1        657.15        659.41        22.13 o                         
  -3   1   1      23290.33      22622.75       203.67 o                         
  -2   1   1        573.11        576.04        21.57 o                         
  -1   1   1       4864.56       4646.13        35.99 o                         
   0   1   1        498.18        453.79        16.00 o                         
   1   1   1       4751.60       4358.83        46.77 o                         
   2   1   1       1801.15       1692.66        24.72 o                         
   3   1   1      14710.83      14090.61        85.56 o                         
   4   1   1      34401.48      33164.61       223.35 o                         
   5   1   1       2023.37       1999.12        33.49 o                         
   6   1   1          0.00         15.67        10.47 o                         
   7   1   1         56.89         43.90        16.68 o                         
   8   1   1       1910.11       2031.68        40.63 o                         
   9   1   1        505.55        571.33        27.72 o                         
  10   1   1        580.07        627.58        30.63 o                         
  11   1   1        656.28        692.06        31.36 o                         
  12   1   1        253.59        282.16        27.63 o                         
  13   1   1        763.05        890.37        34.88 o                         
  14   1   1        875.56        874.23        48.63 o                         
  15   1   1          6.70         51.54        22.88 o                         
  16   1   1        253.27        330.94        53.80 o                         
  17   1   1         55.33         33.09        20.42 o                         
  18   1   1          1.20         47.60        22.50 o                         
 -18   2   1          1.63         -1.04        22.47 o                         
 -17   2   1        161.30        152.11        26.55 o                         
 -16   2   1         17.58         32.91        23.61 o                         
 -15   2   1          4.50        -14.16        21.02 o                         
 -14   2   1         56.93         35.12        25.56 o                         
 -13   2   1        169.43        190.55        29.23 o                         
 -12   2   1       2784.08       2664.85        65.96 o                         
 -11   2   1        574.07        603.82        53.99 o                         
 -10   2   1        110.96        121.87        24.04 o                         
  -9   2   1        114.42        120.12        10.94 o                         
  -8   2   1       1775.57       1845.85        47.33 o                         
  -7   2   1        184.07        219.46        23.32 o                         
  -6   2   1         51.23         91.56        18.90 o                         
  -5   2   1       8974.93       8721.70        82.06 o                         
  -4   2   1         90.18         73.42        16.66 o                         
  -3   2   1       3876.87       3761.50        50.61 o                         
  -2   2   1         71.75         82.94        13.17 o                         
  -1   2   1        734.47        691.62        23.72 o                         
   0   2   1          0.26         -0.98        12.57 o                         
   1   2   1        916.29        848.97        35.34 o                         
   2   2   1        218.67        206.22        15.13 o                         
   3   2   1        744.28        740.17        27.96 o                         
   4   2   1       1847.66       1754.04        38.27 o                         
   5   2   1        551.57        627.00        29.13 o                         
   6   2   1        797.52        747.24        32.54 o                         
   7   2   1      13317.30      13201.48       104.22 o                         
   8   2   1       4520.18       4541.96        57.21 o                         
   9   2   1       3886.00       3950.70        56.49 o                         
  10   2   1        119.30        107.95        10.40 o                         
  11   2   1        615.48        709.14        40.01 o                         
  12   2   1        282.75        360.95        44.29 o                         
  13   2   1         57.74         39.59        29.34 o                         
  14   2   1         21.95         31.81        22.36 o                         
  15   2   1        481.16        556.53        51.70 o                         
  16   2   1        981.11        939.62        61.92 o                         
  17   2   1          0.39         -0.85        21.70 o                         
  18   2   1         20.33         65.00        22.90 o                         
 -17   3   1        197.60        140.25        50.56 o                         
 -16   3   1       1446.80       1277.24        68.35 o                         
 -15   3   1        512.88        462.36        50.55 o                         
 -14   3   1        182.54        158.47        32.95 o                         
 -13   3   1        329.39        376.45        44.53 o                         
 -12   3   1        175.52        227.30        36.66 o                         
 -11   3   1       1302.80       1229.92        49.53 o                         
 -10   3   1        187.12        231.61        29.98 o                         
  -9   3   1         33.47         23.91        21.93 o                         
  -8   3   1        106.32         84.15        22.33 o                         
  -7   3   1        217.60        272.59        27.82 o                         
  -6   3   1        275.01        323.04        27.37 o                         
  -5   3   1        733.12        741.46        34.58 o                         
  -4   3   1        286.78        316.59        25.28 o                         
  -3   3   1       2232.29       2286.71        37.24 o                         
  -2   3   1        495.66        521.16        21.65 o                         
  -1   3   1       2648.91       2832.06        44.14 o                         
   0   3   1        358.73        438.26        27.67 o                         
   1   3   1        408.57        489.10        22.16 o                         
   2   3   1       2241.22       2210.23        38.80 o                         
   3   3   1        461.11        484.46        30.11 o                         
   4   3   1          3.89          9.64        16.95 o                         
   5   3   1          5.46         -2.57        17.05 o                         
   6   3   1        164.46        187.90        24.02 o                         
   7   3   1        769.05        846.46        38.58 o                         
   8   3   1        119.68        128.03        24.07 o                         
   9   3   1         38.85         72.15        23.51 o                         
  10   3   1        800.06        771.87        41.46 o                         
  11   3   1       3862.26       3530.07        90.15 o                         
  12   3   1       3365.42       3058.86        87.81 o                         
  13   3   1        650.74        648.53        57.95 o                         
  14   3   1         77.01         85.03        31.61 o                         
  15   3   1        604.17        650.30        55.81 o                         
  16   3   1       1558.90       1258.75        67.93 o                         
  17   3   1         69.35         65.43        29.34 o                         
 -16   4   1         80.64         38.86        34.71 o                         
 -15   4   1          1.79         72.07        46.25 o                         
 -14   4   1         17.61         26.14        25.14 o                         
 -13   4   1        592.70        593.02        54.11 o                         
 -12   4   1         19.15         13.72        21.42 o                         
 -11   4   1        646.03        714.54        54.76 o                         
 -10   4   1        412.66        348.63        41.68 o                         
  -9   4   1       1400.44       1258.06        51.09 o                         
  -8   4   1         32.29         22.62        22.78 o                         
  -7   4   1       2734.67       2561.58        62.56 o                         
  -6   4   1         98.38        106.22        23.98 o                         
  -5   4   1        655.61        709.22        38.12 o                         
  -4   4   1         43.44         63.17        20.23 o                         
  -3   4   1        490.25        542.75        20.63 o                         
  -2   4   1        148.40        204.05        15.32 o                         
  -1   4   1       1214.45       1254.27        35.20 o                         
   0   4   1         43.30         39.27        11.52 o                         
   1   4   1       2358.95       2441.61        55.18 o                         
   2   4   1          1.61          5.12         7.88 o                         
   3   4   1         25.56         10.23        11.57 o                         
   4   4   1        245.38        304.59        27.73 o                         
   5   4   1          5.97        -10.73        19.34 o                         
   6   4   1        201.71        235.82        28.82 o                         
   7   4   1       1761.99       1748.21        54.32 o                         
   8   4   1          6.94         22.97        22.92 o                         
   9   4   1         57.69         44.83        29.85 o                         
  10   4   1         93.83         93.21        30.59 o                         
  11   4   1          6.02         15.31        29.60 o                         
  12   4   1         32.13         60.68        27.29 o                         
  13   4   1         20.24         46.83        30.83 o                         
  14   4   1        829.68        677.42        65.34 o                         
  15   4   1        554.74        500.01        55.08 o                         
  16   4   1       1138.46        886.39        72.48 o                         
 -14   5   1         10.29        -21.85        30.26 o                         
 -13   5   1        131.73        165.87        37.18 o                         
 -12   5   1          0.14         12.45        41.20 o                         
 -11   5   1        164.78        126.33        34.54 o                         
 -10   5   1        223.66        198.97        38.21 o                         
  -9   5   1         76.50        124.65        31.21 o                         
  -8   5   1        155.11        176.92        30.73 o                         
  -7   5   1        231.94        250.01        33.00 o                         
  -6   5   1         46.02         98.21        29.95 o                         
  -5   5   1        199.82        197.01        29.18 o                         
  -4   5   1         64.77         99.68        24.82 o                         
  -3   5   1       1532.74       1600.97        51.60 o                         
  -2   5   1         56.15         32.27        16.76 o                         
  -1   5   1         71.19         70.58        16.99 o                         
   0   5   1          5.52         18.58        13.68 o                         
   1   5   1        304.48        365.73        23.01 o                         
   2   5   1        287.02        257.33        15.72 o                         
   3   5   1       1260.65       1291.79        47.95 o                         
   4   5   1        210.48        213.93        28.44 o                         
   5   5   1        341.94        365.15        35.56 o                         
   6   5   1       1321.95       1242.08        50.91 o                         
   7   5   1         92.26         90.23        30.58 o                         
   8   5   1         13.53         43.14        27.60 o                         
   9   5   1         74.78         61.75        44.59 o                         
  10   5   1          1.70         21.39        27.43 o                         
  11   5   1        178.27        159.13        37.81 o                         
  12   5   1         64.83         60.28        30.83 o                         
  13   5   1         69.20         43.82        24.83 o                         
  14   5   1         56.13        110.77        35.74 o                         
 -12   6   1         28.54         20.30        32.39 o                         
 -11   6   1         32.64         30.36        29.17 o                         
 -10   6   1          7.56        -14.18        31.73 o                         
  -9   6   1        219.10        242.17        41.71 o                         
  -8   6   1          1.42          2.61        25.23 o                         
  -7   6   1          0.01         47.18        25.75 o                         
  -6   6   1          0.24          0.25        23.71 o                         
  -5   6   1         13.85         51.06        24.15 o                         
  -4   6   1         30.64         55.38        23.61 o                         
  -3   6   1        646.08        592.85        45.20 o                         
  -2   6   1          0.43         -1.80        21.47 o                         
  -1   6   1         29.61        -15.68        30.43 o                         
   0   6   1         33.96         34.48        37.59 o                         
   1   6   1        420.90        432.02        26.49 o                         
   2   6   1          1.97         16.45        19.77 o                         
   3   6   1         23.70         16.63        17.53 o                         
   4   6   1        117.06        121.71        26.43 o                         
   5   6   1         38.05         47.36        28.31 o                         
   6   6   1         14.99         59.79        25.15 o                         
   7   6   1         44.63         40.49        26.09 o                         
   8   6   1        190.94        176.75        34.42 o                         
   9   6   1          7.34         49.51        24.26 o                         
  10   6   1         46.65         23.96        33.15 o                         
  11   6   1         32.20         57.32        34.25 o                         
  12   6   1         91.59        114.21        38.80 o                         
  -8   7   1          7.71         30.79        26.39 o                         
  -7   7   1         90.68        -21.40        51.21 o                         
  -6   7   1          6.72         86.43        44.01 o                         
  -5   7   1        157.97        138.12        24.81 o                         
  -4   7   1         70.81        109.99        37.90 o                         
  -3   7   1         18.85         15.30        32.47 o                         
  -2   7   1          2.22         16.08        30.98 o                         
  -1   7   1        138.04        175.69        39.47 o                         
   0   7   1         23.56         26.48        33.58 o                         
   1   7   1        112.04         88.60        39.12 o                         
   2   7   1          1.31          0.73        33.81 o                         
   3   7   1          0.44        -18.60        29.63 o                         
   4   7   1        143.89        178.48        25.74 o                         
   5   7   1          7.54         36.35        24.72 o                         
   6   7   1          6.08          5.41        23.71 o                         
   7   7   1         55.14         62.21        25.53 o                         
   8   7   1          3.49         57.06        27.73 o                         
 -19   0   2        119.11        -38.48        76.78 o                         
 -18   0   2        444.65        524.09       119.07 o                         
 -17   0   2        802.51        740.71       123.15 o                         
 -16   0   2         10.26         48.04        22.86 o                         
 -15   0   2       1090.04       1095.42        94.28 o                         
 -14   0   2          0.66         20.40        29.43 o                         
 -13   0   2        216.34        182.41        48.36 o                         
 -12   0   2        203.45        282.96        44.69 o                         
 -11   0   2        588.88        662.70        42.69 o                         
 -10   0   2       1514.59       1489.48        56.30 o                         
  -9   0   2        609.14        659.33        39.05 o                         
  -8   0   2        409.11        471.19        34.10 o                         
  -7   0   2         12.60          4.71        19.24 o                         
  -6   0   2         31.07         34.44        20.11 o                         
  -5   0   2       3132.66       2845.56        56.77 o                         
  -4   0   2      87199.71      86806.58       822.87 o                         
  -3   0   2        347.29        345.63        23.29 o                         
  -2   0   2       2440.10       2314.02        41.52 o                         
  -1   0   2        253.73        247.64        18.06 o                         
   1   0   2        185.66        161.49        10.89 o                         
   2   0   2       4746.50       4534.86        84.11 o                         
   3   0   2        397.43        398.63        24.30 o                         
   4   0   2      32388.91      31288.57       596.06 o                         
   5   0   2       1324.17       1331.78        60.54 o                         
   6   0   2        839.78        860.47        37.21 o                         
   7   0   2        221.77        265.40        26.35 o                         
   8   0   2        486.28        562.61        36.48 o                         
   9   0   2        139.63        156.79        25.43 o                         
  10   0   2          6.31         14.29        19.88 o                         
  11   0   2          0.19         25.80        15.02 o                         
  12   0   2        389.92        424.60        36.46 o                         
  13   0   2          9.24         59.54        22.99 o                         
  14   0   2          0.17        -26.21        26.21 o                         
  15   0   2         59.06         72.07        19.12 o                         
  16   0   2        931.84        779.63        87.76 o                         
  17   0   2         12.24         19.24        55.99 o                         
 -19   1   2          0.54         -9.93        41.81 o                         
 -18   1   2         30.38         48.24        25.16 o                         
 -17   1   2         98.93        113.08        21.56 o                         
 -16   1   2        165.90        172.22        37.38 o                         
 -15   1   2        136.77        119.08        27.37 o                         
 -14   1   2          6.93         10.12        19.78 o                         
 -13   1   2        273.08        324.06        23.03 o                         
 -12   1   2        100.70        119.27        21.95 o                         
 -11   1   2        137.25        133.10        22.20 o                         
 -10   1   2       2200.92       2133.47        46.34 o                         
  -9   1   2          0.29         14.83         8.83 o                         
  -8   1   2       4927.19       5024.67        94.58 o                         
  -7   1   2        858.26        830.16        29.91 o                         
  -6   1   2       6868.88       6778.51       115.95 o                         
  -5   1   2       9979.57       9904.68        78.46 o                         
  -4   1   2      44542.21      43951.29       366.70 o                         
  -3   1   2      30542.10      29711.49       196.55 o                         
  -2   1   2       2551.92       2547.11        34.13 o                         
  -1   1   2      32967.04      30664.23       296.22 o                         
   0   1   2         58.34         38.39        10.30 o                         
   1   1   2      26390.75      24817.47       127.92 o                         
   2   1   2       2672.16       2447.63        31.09 o                         
   3   1   2       1964.36       2025.60        28.66 o                         
   4   1   2       8793.99       8336.40        76.77 o                         
   5   1   2       1558.85       1642.05        30.83 o                         
   6   1   2         18.56         52.95        12.97 o                         
   7   1   2       1288.28       1220.16        31.47 o                         
   8   1   2        121.53        185.47        19.49 o                         
   9   1   2          0.57          1.28         9.35 o                         
  10   1   2         64.00         80.93        15.06 o                         
  11   1   2        142.69        219.45        24.39 o                         
  12   1   2        202.12        277.99        23.20 o                         
  13   1   2        158.00        220.26        26.15 o                         
  14   1   2        324.20        417.16        57.31 o                         
  15   1   2          0.14         76.43        35.28 o                         
  16   1   2          0.02         33.89        18.61 o                         
  17   1   2          0.00          8.59        20.82 o                         
  18   1   2          6.73         -3.57        22.65 o                         
 -18   2   2         64.32         -3.61        34.67 o                         
 -17   2   2        349.29        332.38        40.83 o                         
 -16   2   2        692.05        620.73        54.04 o                         
 -15   2   2         52.81         92.84        40.87 o                         
 -14   2   2         20.69         -5.23        18.58 o                         
 -13   2   2       1335.92       1220.51        50.69 o                         
 -12   2   2        111.78        130.68        27.12 o                         
 -11   2   2         57.05        100.68        23.99 o                         
 -10   2   2         25.26         25.36        19.42 o                         
  -9   2   2        254.15        267.83        26.86 o                         
  -8   2   2       1151.82       1276.35        41.62 o                         
  -7   2   2        800.66        807.53        34.11 o                         
  -6   2   2       3157.24       3095.95        53.52 o                         
  -5   2   2         57.60         63.90        17.04 o                         
  -4   2   2       2916.03       3158.28        48.88 o                         
  -3   2   2         52.44         69.45        16.32 o                         
  -2   2   2       1161.81       1200.99        26.50 o                         
  -1   2   2         42.19         25.22        12.53 o                         
   0   2   2       3639.94       3407.11        51.07 o                         
   1   2   2         26.67         47.60        13.27 o                         
   2   2   2          2.47         -0.10        10.41 o                         
   3   2   2       1571.97       1630.73        31.55 o                         
   4   2   2          0.12         21.36         6.80 o                         
   5   2   2          1.83         -6.94        14.82 o                         
   6   2   2        777.09        818.03        23.80 o                         
   7   2   2       3413.25       3437.07        48.39 o                         
   8   2   2       1090.71        983.28        29.08 o                         
   9   2   2       1654.66       1619.44        37.98 o                         
  10   2   2          0.02         17.27         8.28 o                         
  11   2   2         76.78         98.89        24.18 o                         
  12   2   2        143.35        146.15        31.47 o                         
  13   2   2        252.80        231.17        37.91 o                         
  14   2   2         40.48         42.12        25.01 o                         
  15   2   2        212.12        226.75        37.03 o                         
  16   2   2        264.74        258.01        37.45 o                         
  17   2   2          7.24         17.29        35.63 o                         
  18   2   2        141.65        158.43        30.11 o                         
 -17   3   2         28.17         70.93        30.15 o                         
 -16   3   2         50.49         53.39        26.58 o                         
 -15   3   2          6.50        -22.02        33.26 o                         
 -14   3   2         78.47         99.83        30.09 o                         
 -13   3   2         40.60         93.59        29.75 o                         
 -12   3   2       1304.52       1223.77        51.38 o                         
 -11   3   2         48.07         72.85        23.03 o                         
 -10   3   2          3.56         -8.78        18.17 o                         
  -9   3   2         28.00         23.82        21.29 o                         
  -8   3   2        558.25        542.58        34.12 o                         
  -7   3   2         18.75          8.54        17.81 o                         
  -6   3   2        449.52        546.16        31.38 o                         
  -5   3   2         81.66         87.40        20.43 o                         
  -4   3   2        644.72        679.97        32.07 o                         
  -3   3   2       1724.33       1840.92        34.40 o                         
  -2   3   2         64.48         56.05        17.80 o                         
  -1   3   2       2645.17       2615.99        42.88 o                         
   0   3   2        224.87        277.31        17.73 o                         
   1   3   2       3754.13       3806.27        50.62 o                         
   2   3   2         14.36          8.55         8.10 o                         
   3   3   2         48.05         67.61        11.22 o                         
   4   3   2        432.58        397.16        24.82 o                         
   5   3   2        148.28        171.88        22.90 o                         
   6   3   2        203.13        244.23        29.79 o                         
   7   3   2         88.49        115.90        22.81 o                         
   8   3   2         20.82         25.72        19.76 o                         
   9   3   2        463.39        484.59        33.94 o                         
  10   3   2          6.93          3.71        24.83 o                         
  11   3   2        693.79        801.88        61.32 o                         
  12   3   2        126.99        177.88        34.52 o                         
  13   3   2       1038.42        983.32        58.82 o                         
  14   3   2        165.15        126.84        33.92 o                         
  15   3   2         75.76         60.70        37.37 o                         
  16   3   2         34.06          1.00        23.16 o                         
  17   3   2         31.56         36.03        26.22 o                         
 -16   4   2         16.43         75.07        31.25 o                         
 -15   4   2         55.76         91.28        27.20 o                         
 -14   4   2         29.02         52.62        33.62 o                         
 -13   4   2         42.37         18.92        26.55 o                         
 -12   4   2        274.87        318.94        40.20 o                         
 -11   4   2         18.56         25.62        26.64 o                         
 -10   4   2          0.42          6.28        23.74 o                         
  -9   4   2         29.06         18.09        23.26 o                         
  -8   4   2        374.31        442.79        35.77 o                         
  -7   4   2          2.91         10.43        21.02 o                         
  -6   4   2        257.36        265.34        29.04 o                         
  -5   4   2        112.83        113.04        22.95 o                         
  -4   4   2        247.97        225.63        26.70 o                         
  -3   4   2        116.75        128.99        23.26 o                         
  -2   4   2        132.86        161.62        13.93 o                         
  -1   4   2         74.96        110.47        14.78 o                         
   0   4   2        418.75        433.85        26.29 o                         
   1   4   2         98.11         83.24        13.19 o                         
   2   4   2        174.49        199.53        17.81 o                         
   3   4   2        548.44        558.86        29.00 o                         
   4   4   2        881.58        869.37        45.94 o                         
   5   4   2         33.52         11.01        19.59 o                         
   6   4   2          5.38         -2.28        21.10 o                         
   7   4   2        363.45        378.55        34.48 o                         
   8   4   2         31.91         28.34        25.62 o                         
   9   4   2         39.04         15.00        28.09 o                         
  10   4   2        481.70        454.80        46.17 o                         
  11   4   2         49.58         40.69        29.18 o                         
  12   4   2         38.92          8.36        27.31 o                         
  13   4   2        149.02        183.42        39.46 o                         
  14   4   2        303.74        293.57        43.35 o                         
  15   4   2         49.17         97.50        30.31 o                         
  16   4   2         46.25         79.07        30.51 o                         
 -14   5   2         16.74         26.78        30.60 o                         
 -13   5   2          3.30         23.17        26.71 o                         
 -12   5   2          0.61         45.75        35.14 o                         
 -11   5   2        274.08        235.11        46.71 o                         
 -10   5   2        163.55        243.52        62.90 o                         
  -9   5   2          5.53         18.12        29.76 o                         
  -8   5   2        323.00        366.10        37.26 o                         
  -7   5   2        127.74        150.31        33.41 o                         
  -6   5   2         88.76        137.27        27.42 o                         
  -5   5   2        310.64        315.37        33.06 o                         
  -4   5   2       1357.46       1396.33        50.23 o                         
  -3   5   2         38.07         78.58        23.59 o                         
  -2   5   2        885.69        833.88        39.81 o                         
  -1   5   2          0.26         13.54        12.69 o                         
   0   5   2         18.83         29.41        13.93 o                         
   1   5   2        201.52        208.06        16.12 o                         
   2   5   2        736.80        672.25        50.88 o                         
   3   5   2        646.29        656.33        38.22 o                         
   4   5   2        884.35        888.19        44.05 o                         
   5   5   2        183.63        153.37        28.32 o                         
   6   5   2         11.26         -3.03        20.88 o                         
   7   5   2        999.67        966.96        57.17 o                         
   8   5   2          8.38         19.67        24.98 o                         
   9   5   2        358.31        366.16        45.07 o                         
  10   5   2         44.11         56.49        31.31 o                         
  11   5   2         89.55         98.03        29.04 o                         
  12   5   2        247.00        172.31        39.25 o                         
  13   5   2        169.15        176.81        43.36 o                         
  14   5   2        215.73        205.63        45.51 o                         
 -12   6   2         14.81        -14.05        30.01 o                         
 -11   6   2         66.02        106.11        30.87 o                         
 -10   6   2         77.11         -0.77        54.24 o                         
  -9   6   2          0.14         45.84        38.88 o                         
  -8   6   2         52.24         30.81        30.24 o                         
  -7   6   2          0.03          4.92        23.89 o                         
  -6   6   2        196.55        268.67        33.23 o                         
  -5   6   2        128.80        144.14        28.41 o                         
  -4   6   2        822.87        769.62        44.40 o                         
  -3   6   2        426.68        393.01        31.09 o                         
  -2   6   2         95.83        105.73        33.68 o                         
  -1   6   2         32.76         54.82        17.89 o                         
   0   6   2       1553.96       1712.97        67.07 o                         
   1   6   2        169.95        183.44        20.35 o                         
   2   6   2        658.62        597.50        35.86 o                         
   3   6   2          3.67         34.01        18.55 o                         
   4   6   2         33.23         54.06        21.13 o                         
   5   6   2          2.52          4.60        25.07 o                         
   6   6   2        169.82        136.35        30.70 o                         
   7   6   2         47.44          5.32        23.00 o                         
   8   6   2        176.72        229.50        33.56 o                         
   9   6   2        128.15        103.52        27.43 o                         
  10   6   2         45.30          9.29        24.13 o                         
  11   6   2         93.04        129.67        30.92 o                         
  12   6   2        104.74        102.45        37.80 o                         
  -8   7   2         27.36         73.85        26.75 o                         
  -7   7   2         77.75        113.73        27.09 o                         
  -6   7   2        573.01        524.79        51.81 o                         
  -5   7   2         70.66         38.52        40.42 o                         
  -4   7   2        342.13        365.36        46.29 o                         
  -3   7   2        157.29        149.16        39.36 o                         
  -2   7   2        190.72        243.60        41.97 o                         
  -1   7   2         70.80        122.70        38.25 o                         
   0   7   2        272.27        285.54        43.11 o                         
   1   7   2        225.57        218.72        42.40 o                         
   2   7   2        302.67        357.77        55.91 o                         
   3   7   2          0.03         14.69        36.71 o                         
   4   7   2        672.50        626.67        38.25 o                         
   5   7   2        363.27        295.07        33.70 o                         
   6   7   2          2.22         -5.41        22.53 o                         
   7   7   2          0.84          3.97        25.61 o                         
   8   7   2        300.82        392.18        49.15 o                         
 -19   1   3         47.60         29.05        47.30 o                         
 -18   1   3        351.39        366.35        54.87 o                         
 -17   1   3          1.47         38.35        21.05 o                         
 -16   1   3         58.06         39.92        22.00 o                         
 -15   1   3         23.13         50.33        20.15 o                         
 -14   1   3        259.58        356.22        63.19 o                         
 -13   1   3        963.00        907.54        38.27 o                         
 -12   1   3          5.13         14.66         9.88 o                         
 -11   1   3        175.52        210.53        20.23 o                         
 -10   1   3        179.77        247.71        18.99 o                         
  -9   1   3       5175.04       5299.22        68.04 o                         
  -8   1   3       9992.74      10072.59        88.11 o                         
  -7   1   3       2581.23       2679.36        43.73 o                         
  -6   1   3        303.73        331.63        31.76 o                         
  -5   1   3       3185.15       3255.49        44.08 o                         
  -4   1   3      25328.52      24626.95       126.41 o                         
  -3   1   3       4580.75       4450.50        52.63 o                         
  -2   1   3         42.85         32.26        10.66 o                         
  -1   1   3       2543.98       2230.46        27.06 o                         
   0   1   3        679.09        624.53        18.70 o                         
   1   1   3       2326.57       2236.04        47.99 o                         
   2   1   3        947.28        805.59        26.64 o                         
   3   1   3         13.83         -9.78        14.09 o                         
   4   1   3       1716.35       1653.35        31.41 o                         
   5   1   3        243.35        273.99        17.08 o                         
   6   1   3         64.36        112.58        15.05 o                         
   7   1   3       1075.61       1098.07        30.06 o                         
   8   1   3       1414.91       1452.47        35.23 o                         
   9   1   3        736.14        848.41        34.20 o                         
  10   1   3         87.74        110.97        16.00 o                         
  11   1   3         46.93         65.28        16.15 o                         
  12   1   3         18.73         71.25        20.37 o                         
  13   1   3         45.89         39.91        25.11 o                         
  14   1   3        206.53        283.96        35.44 o                         
  15   1   3         86.97        113.63        33.85 o                         
  16   1   3         35.40         70.66        25.43 o                         
  17   1   3          2.45         24.46        21.47 o                         
  18   1   3        506.30        470.88        42.06 o                         
 -18   2   3          3.60         28.92        24.39 o                         
 -17   2   3          0.01         31.93        37.97 o                         
 -16   2   3         70.38         81.73        28.38 o                         
 -15   2   3       2057.22       1770.97        70.29 o                         
 -14   2   3         31.48         32.78        19.69 o                         
 -13   2   3         90.64         88.19        35.03 o                         
 -12   2   3          3.85         20.79        18.99 o                         
 -11   2   3        816.23        822.46        42.47 o                         
 -10   2   3        170.23        166.57        24.47 o                         
  -9   2   3         33.26         23.77        15.72 o                         
  -8   2   3       2865.18       2865.67        56.73 o                         
  -7   2   3       2072.22       2010.51        46.98 o                         
  -6   2   3       1679.58       1672.65        41.61 o                         
  -5   2   3          0.38          9.67        14.60 o                         
  -4   2   3       1612.66       1546.32        36.96 o                         
  -3   2   3       2298.72       2349.56        42.14 o                         
  -2   2   3         77.32         71.39        12.37 o                         
  -1   2   3        356.15        450.42        20.14 o                         
   0   2   3          1.54          1.32        12.31 o                         
   1   2   3        392.24        476.16        20.90 o                         
   2   2   3        436.06        488.24        20.54 o                         
   3   2   3       4369.94       4175.53        45.10 o                         
   4   2   3         45.87         83.74        17.53 o                         
   5   2   3       3047.23       3145.44        41.84 o                         
   6   2   3         27.65         23.94        17.00 o                         
   7   2   3         44.32         79.26        10.28 o                         
   8   2   3         23.21         35.05         8.89 o                         
   9   2   3        730.73        792.28        30.97 o                         
  10   2   3         53.22         46.37        21.27 o                         
  11   2   3       1315.81       1221.35        56.98 o                         
  12   2   3         74.25        109.09        28.65 o                         
  13   2   3        169.60        144.55        34.72 o                         
  14   2   3         11.42          2.39        20.06 o                         
  15   2   3          0.45         37.78        24.41 o                         
  16   2   3        605.61        645.77        54.76 o                         
  17   2   3        408.59        425.04        68.31 o                         
  18   2   3          0.57         -4.25        26.12 o                         
 -17   3   3        387.28        460.46        75.65 o                         
 -16   3   3          0.04         89.46        29.49 o                         
 -15   3   3          7.85         86.43        29.56 o                         
 -14   3   3          1.05         29.39        21.93 o                         
 -13   3   3        354.50        426.73        52.98 o                         
 -12   3   3        138.05        114.45        28.46 o                         
 -11   3   3       1634.94       1541.48        53.25 o                         
 -10   3   3        229.51        239.33        29.20 o                         
  -9   3   3         33.45         24.26        20.67 o                         
  -8   3   3        169.92        195.46        25.81 o                         
  -7   3   3          1.21          7.55        17.43 o                         
  -6   3   3        426.41        494.58        30.73 o                         
  -5   3   3        433.93        481.47        29.38 o                         
  -4   3   3          7.50         40.31        17.20 o                         
  -3   3   3        648.92        703.10        22.74 o                         
  -2   3   3        985.86       1026.34        28.37 o                         
  -1   3   3        230.59        281.96        18.55 o                         
   0   3   3        519.88        582.73        24.23 o                         
   1   3   3          4.90          7.21        11.59 o                         
   2   3   3        716.22        684.96        25.45 o                         
   3   3   3        595.03        641.73        23.25 o                         
   4   3   3        225.83        273.09        23.47 o                         
   5   3   3        338.53        380.06        18.36 o                         
   6   3   3        393.30        420.78        29.19 o                         
   7   3   3        373.47        443.14        30.51 o                         
   8   3   3          1.59         12.86        19.23 o                         
   9   3   3         37.30         51.41        29.57 o                         
  10   3   3         88.72        129.84        33.16 o                         
  11   3   3          1.61        -14.43        25.94 o                         
  12   3   3        685.32        667.75        53.34 o                         
  13   3   3          0.62         17.14        23.68 o                         
  14   3   3          1.15         72.32        32.26 o                         
  15   3   3        812.67        742.53        53.94 o                         
  16   3   3          4.78         -5.87        23.82 o                         
  17   3   3         28.97         77.51        27.79 o                         
 -16   4   3         57.58         69.05        31.03 o                         
 -15   4   3         61.90         44.24        28.93 o                         
 -14   4   3          3.81         12.24        32.30 o                         
 -13   4   3        345.46        426.55        59.42 o                         
 -12   4   3         31.29         43.92        23.95 o                         
 -11   4   3        372.95        368.45        44.18 o                         
 -10   4   3          9.73         -7.19        21.56 o                         
  -9   4   3        992.67       1021.52        48.39 o                         
  -8   4   3        127.54        128.22        27.53 o                         
  -7   4   3       2657.20       2505.16        61.84 o                         
  -6   4   3        203.61        219.67        27.96 o                         
  -5   4   3         87.52         89.13        23.12 o                         
  -4   4   3        317.50        339.55        29.21 o                         
  -3   4   3        139.52        147.47        17.67 o                         
  -2   4   3         42.34         66.60         9.78 o                         
  -1   4   3        112.88        151.56        22.36 o                         
   0   4   3        167.43        223.80        17.88 o                         
   1   4   3        942.70        951.72        30.55 o                         
   2   4   3         29.30         34.73         9.18 o                         
   3   4   3        649.78        729.46        26.58 o                         
   4   4   3       1740.71       1771.99        38.65 o                         
   5   4   3        445.07        415.64        33.14 o                         
   6   4   3        119.37        144.60        27.26 o                         
   7   4   3        294.05        325.08        31.91 o                         
   8   4   3        207.74        238.45        36.91 o                         
   9   4   3         21.07         67.05        32.73 o                         
  10   4   3         50.02         45.96        26.59 o                         
  11   4   3        400.56        419.75        48.34 o                         
  12   4   3         88.66         67.54        41.10 o                         
  13   4   3        107.28        180.66        33.84 o                         
  14   4   3         72.18         21.75        38.63 o                         
  15   4   3         45.72        126.16        33.04 o                         
  16   4   3        749.35        598.58        57.79 o                         
 -14   5   3         15.07          8.86        32.45 o                         
 -13   5   3        191.42        109.06        35.72 o                         
 -12   5   3         22.06        109.48        33.98 o                         
 -11   5   3        164.84        219.42        46.91 o                         
 -10   5   3         26.87         19.28        99.87 o                         
  -9   5   3         55.37        145.18        31.62 o                         
  -8   5   3         59.86        106.30        32.06 o                         
  -7   5   3        786.14        818.31        52.59 o                         
  -6   5   3        895.55        813.30        43.30 o                         
  -5   5   3        336.03        325.36        34.06 o                         
  -4   5   3         89.53        100.06        24.27 o                         
  -3   5   3       1995.26       1864.28        55.21 o                         
  -2   5   3       1191.90       1170.99        52.33 o                         
  -1   5   3        183.70        219.78        18.02 o                         
   0   5   3         32.25         34.36        18.56 o                         
   1   5   3         18.04        -13.64        21.16 o                         
   2   5   3       1052.84        964.41        38.55 o                         
   3   5   3         34.17         53.62        24.10 o                         
   4   5   3          9.06         29.99        22.90 o                         
   5   5   3          1.11          4.61        22.76 o                         
   6   5   3         30.81          5.97        23.08 o                         
   7   5   3        201.44        213.93        45.28 o                         
   8   5   3        435.66        464.69        70.03 o                         
   9   5   3        223.40        281.24        43.66 o                         
  10   5   3        731.65        737.07        55.35 o                         
  11   5   3         75.44         87.96        26.97 o                         
  12   5   3         31.59         32.50        29.27 o                         
  13   5   3        484.23        434.14        51.12 o                         
  14   5   3         21.96         40.70        28.69 o                         
 -12   6   3         79.29        115.31        34.04 o                         
 -11   6   3         29.01        -21.91        27.19 o                         
 -10   6   3         80.71         82.10        34.32 o                         
  -9   6   3        138.58        177.52        52.37 o                         
  -8   6   3          0.00          3.30        29.62 o                         
  -7   6   3        164.20        148.82        30.88 o                         
  -6   6   3        117.18        164.91        29.92 o                         
  -5   6   3         79.14         89.74        27.34 o                         
  -4   6   3         82.98         85.76        33.70 o                         
  -3   6   3        244.99        246.89        40.72 o                         
  -2   6   3          6.66         29.25        20.40 o                         
  -1   6   3         66.75         68.74        32.36 o                         
   0   6   3       1727.87       1777.12        68.20 o                         
   1   6   3         25.79         16.83        16.00 o                         
   2   6   3         17.36         43.47        18.04 o                         
   3   6   3          0.48        -17.88        19.81 o                         
   4   6   3       1067.01       1027.75        48.60 o                         
   5   6   3         30.52         47.13        27.31 o                         
   6   6   3          7.49         44.72        38.47 o                         
   7   6   3         36.98         24.58        42.68 o                         
   8   6   3         51.86        120.38        30.48 o                         
   9   6   3         55.99         38.25        28.81 o                         
  10   6   3         49.76         55.22        28.39 o                         
  11   6   3        156.73        219.51        35.73 o                         
  12   6   3         60.00         -7.29        26.82 o                         
  -8   7   3         22.68         56.88        39.55 o                         
  -7   7   3         34.75         67.96        58.56 o                         
  -6   7   3          0.47         13.94        48.80 o                         
  -5   7   3          4.45        134.72        48.95 o                         
  -4   7   3         62.55         78.73        46.74 o                         
  -3   7   3         23.92          7.34        33.20 o                         
  -2   7   3         30.17        -11.55        33.30 o                         
  -1   7   3          0.74         21.91        32.01 o                         
   0   7   3         13.09         12.03        32.96 o                         
   1   7   3          3.09         17.22        31.69 o                         
   2   7   3          3.17         16.91        33.19 o                         
   3   7   3          5.24         25.38        44.07 o                         
   4   7   3        128.48         75.39        50.54 o                         
   5   7   3         18.44         27.47        25.49 o                         
   6   7   3         38.24         46.29        32.26 o                         
   7   7   3          9.34          1.53        24.57 o                         
   8   7   3          0.02         11.80        25.87 o                         
 -19   0   4        161.68         50.00        78.50 o                         
 -18   0   4         27.71         21.96        69.79 o                         
 -17   0   4         90.18         23.29        42.52 o                         
 -16   0   4         29.72          6.36        41.80 o                         
 -15   0   4         49.23         65.29        59.52 o                         
 -14   0   4         63.03        100.18        29.22 o                         
 -13   0   4        223.18        286.31        37.77 o                         
 -12   0   4         60.58         98.05        22.99 o                         
 -11   0   4       1169.60       1313.60        55.70 o                         
 -10   0   4        184.34        210.88        39.62 o                         
  -9   0   4       4432.63       4282.94        85.72 o                         
  -8   0   4       2883.47       2762.23        68.45 o                         
  -7   0   4         40.01         45.80        19.42 o                         
  -6   0   4       7698.23       7476.40        94.58 o                         
  -5   0   4        769.10        757.12        36.63 o                         
  -4   0   4      19210.53      18148.51       217.56 o                         
  -3   0   4        108.78        136.75        19.31 o                         
  -2   0   4       3152.77       3194.40        61.13 o                         
  -1   0   4       2605.81       2306.42        41.64 o                         
   0   0   4       1702.41       1654.97        39.75 o                         
   1   0   4       1503.65       1358.15        37.51 o                         
   2   0   4        132.93        172.69        17.83 o                         
   3   0   4        303.94        338.98        23.34 o                         
   4   0   4       7181.50       6580.31        94.17 o                         
   5   0   4       3968.47       4025.84        62.59 o                         
   6   0   4       1982.54       1911.51        49.18 o                         
   7   0   4         81.26         81.86        23.79 o                         
   8   0   4          7.63         -7.28        16.51 o                         
   9   0   4        570.41        545.60        56.86 o                         
  10   0   4        121.95        131.73        27.38 o                         
  11   0   4         70.96         47.56        22.81 o                         
  12   0   4       2863.87       2878.03        81.51 o                         
  13   0   4        561.13        552.87        43.94 o                         
  14   0   4        492.60        541.60        61.85 o                         
  15   0   4        116.32         97.30        53.72 o                         
  16   0   4        180.29        141.42        39.93 o                         
 -19   1   4          3.70         13.85        74.23 o                         
 -18   1   4        302.36        318.30        62.81 o                         
 -17   1   4          0.01         -8.71        20.84 o                         
 -16   1   4         96.38         82.89        21.61 o                         
 -15   1   4          1.37          4.47        21.01 o                         
 -14   1   4        516.51        613.07        43.54 o                         
 -13   1   4         77.38         94.83        11.78 o                         
 -12   1   4        109.30        160.99        27.33 o                         
 -11   1   4        260.15        287.98        22.61 o                         
 -10   1   4        188.43        260.13        19.54 o                         
  -9   1   4        413.76        540.00        34.95 o                         
  -8   1   4        396.34        542.56        33.74 o                         
  -7   1   4        854.28        894.37        28.40 o                         
  -6   1   4         77.39         98.64        13.50 o                         
  -5   1   4       2167.45       2206.71        40.32 o                         
  -4   1   4       5682.02       5455.91        49.12 o                         
  -3   1   4        709.67        534.28        30.09 o                         
  -2   1   4       1083.78       1087.20        22.75 o                         
  -1   1   4       3890.44       3680.92        47.93 o                         
   0   1   4          3.74         -7.87        11.35 o                         
   1   1   4      11634.13      11068.97       167.69 o                         
   2   1   4       1432.25       1313.04        37.01 o                         
   3   1   4       1061.82        938.11        29.47 o                         
   4   1   4         74.46         81.01        16.19 o                         
   5   1   4        103.76        129.11        17.74 o                         
   6   1   4        505.57        535.26        26.08 o                         
   7   1   4        100.50        126.29        18.51 o                         
   8   1   4        513.51        640.39        26.48 o                         
   9   1   4       1476.01       1515.18        37.36 o                         
  10   1   4        183.65        231.22        21.41 o                         
  11   1   4         16.76         81.54        19.14 o                         
  12   1   4        271.88        361.86        26.63 o                         
  13   1   4         24.80         40.34        16.72 o                         
  14   1   4         72.40         74.64        34.01 o                         
  15   1   4          3.39         30.06        30.31 o                         
  16   1   4         97.52        159.79        33.53 o                         
  17   1   4         16.59         36.07        22.06 o                         
  18   1   4        155.33        181.80        53.77 o                         
 -18   2   4        531.61        447.30        55.27 o                         
 -17   2   4         95.90         95.28        23.21 o                         
 -16   2   4        187.43        193.09        31.95 o                         
 -15   2   4          8.19          6.92        19.83 o                         
 -14   2   4         58.68         72.93        24.67 o                         
 -13   2   4        558.04        587.75        41.77 o                         
 -12   2   4        768.17        819.56        43.90 o                         
 -11   2   4        204.71        244.69        28.53 o                         
 -10   2   4         35.73         49.09        18.67 o                         
  -9   2   4       2759.21       2710.57        46.32 o                         
  -8   2   4      10184.04       9848.90       101.38 o                         
  -7   2   4        779.29        776.30        33.78 o                         
  -6   2   4        337.73        369.44        24.68 o                         
  -5   2   4        181.79        211.76        23.25 o                         
  -4   2   4        191.57        206.35        19.52 o                         
  -3   2   4        350.68        445.53        17.18 o                         
  -2   2   4        614.34        662.28        23.33 o                         
  -1   2   4        309.47        348.19        20.79 o                         
   0   2   4      12567.24      11966.30        78.02 o                         
   1   2   4        161.41        184.83        15.94 o                         
   2   2   4        337.96        355.75        19.78 o                         
   3   2   4        181.35        224.91        21.77 o                         
   4   2   4       2801.84       2798.74        38.48 o                         
   5   2   4          4.44        -13.02        13.99 o                         
   6   2   4        623.60        655.87        23.42 o                         
   7   2   4          1.94         12.19        10.10 o                         
   8   2   4       3029.91       2915.02        46.91 o                         
   9   2   4        151.45        213.00        15.81 o                         
  10   2   4        528.52        573.76        28.23 o                         
  11   2   4          0.73        -13.21        23.08 o                         
  12   2   4        515.51        551.79        48.83 o                         
  13   2   4          7.99         13.59        26.61 o                         
  14   2   4        260.77        254.62        44.52 o                         
  15   2   4        257.82        319.92        40.08 o                         
  16   2   4          0.00         32.30        20.89 o                         
  17   2   4        143.55        157.30        33.48 o                         
  18   2   4        291.57        221.55        41.41 o                         
 -17   3   4         23.41         42.51        26.00 o                         
 -16   3   4       1089.51        968.51        69.27 o                         
 -15   3   4          3.51          4.19        26.88 o                         
 -14   3   4        230.69        321.22        37.67 o                         
 -13   3   4        118.08         98.97        30.46 o                         
 -12   3   4        558.56        628.84        52.41 o                         
 -11   3   4        295.21        328.60        32.74 o                         
 -10   3   4        254.53        275.50        29.87 o                         
  -9   3   4        234.70        288.91        30.31 o                         
  -8   3   4         15.73         20.29        18.20 o                         
  -7   3   4       1416.28       1452.46        45.23 o                         
  -6   3   4        152.48        168.58        22.77 o                         
  -5   3   4          0.67         -6.79        15.58 o                         
  -4   3   4        888.09        862.46        35.06 o                         
  -3   3   4        278.94        411.71        18.91 o                         
  -2   3   4          0.59        -15.64        15.64 o                         
  -1   3   4         53.94         61.36        12.69 o                         
   0   3   4        112.82        141.09        16.57 o                         
   1   3   4          0.07         28.52        11.03 o                         
   2   3   4         33.83         57.47        12.38 o                         
   3   3   4        672.72        777.18        26.30 o                         
   4   3   4          9.68         15.75         7.36 o                         
   5   3   4         12.03         12.53         5.84 o                         
   6   3   4        267.28        270.51        14.48 o                         
   7   3   4          1.52         -9.01        15.54 o                         
   8   3   4        121.19        170.03        24.25 o                         
   9   3   4         37.01          4.29        26.06 o                         
  10   3   4        279.20        331.90        41.06 o                         
  11   3   4         34.05        -14.59        26.09 o                         
  12   3   4         69.34         91.79        29.92 o                         
  13   3   4         62.86         48.88        32.54 o                         
  14   3   4         41.79         71.00        27.16 o                         
  15   3   4        132.59        102.83        29.41 o                         
  16   3   4         56.02         61.50        49.68 o                         
  17   3   4         16.81         53.70        30.83 o                         
 -16   4   4        217.44        170.07        41.30 o                         
 -15   4   4         71.97         78.57        53.47 o                         
 -14   4   4        166.57        140.95        44.16 o                         
 -13   4   4         14.28         18.90        46.54 o                         
 -12   4   4         16.31         38.63        47.96 o                         
 -11   4   4         18.16         40.95        27.72 o                         
 -10   4   4          0.11         30.09        22.56 o                         
  -9   4   4          0.93         13.00        25.24 o                         
  -8   4   4       2284.72       2089.10        58.67 o                         
  -7   4   4         52.90         42.70        23.45 o                         
  -6   4   4         17.42         14.38        20.29 o                         
  -5   4   4          0.70         38.24        19.78 o                         
  -4   4   4       1081.67       1089.13        41.44 o                         
  -3   4   4        281.84        296.80        20.07 o                         
  -2   4   4          3.92         -6.04        19.72 o                         
  -1   4   4        712.79        734.55        27.98 o                         
   0   4   4        112.46        126.43        18.63 o                         
   1   4   4        378.42        455.31        21.79 o                         
   2   4   4         22.92         11.72         8.27 o                         
   3   4   4        190.14        206.49        17.03 o                         
   4   4   4        170.76        181.34        22.24 o                         
   5   4   4         68.97         71.10        23.95 o                         
   6   4   4        479.78        472.79        34.89 o                         
   7   4   4        646.23        665.47        49.37 o                         
   8   4   4         25.85         31.87        25.90 o                         
   9   4   4         27.63         24.56        29.33 o                         
  10   4   4        375.01        386.62        45.00 o                         
  11   4   4        622.08        584.12        53.67 o                         
  12   4   4         42.87         48.97        27.84 o                         
  13   4   4        112.17        139.40        32.11 o                         
  14   4   4          7.48         68.24        36.34 o                         
  15   4   4          3.36          5.45        25.07 o                         
  16   4   4         54.33         83.60        32.23 o                         
 -14   5   4         92.84        183.52        50.83 o                         
 -13   5   4         33.02         51.37        30.69 o                         
 -12   5   4         69.08        120.20        41.83 o                         
 -11   5   4         86.28        123.45        60.14 o                         
 -10   5   4          3.08         24.53        56.52 o                         
  -9   5   4         26.42         49.52        32.31 o                         
  -8   5   4        139.05        162.71        30.06 o                         
  -7   5   4         10.01         67.23        26.24 o                         
  -6   5   4        472.10        575.53        38.99 o                         
  -5   5   4         80.38         88.95        25.64 o                         
  -4   5   4       1405.54       1475.03        51.53 o                         
  -3   5   4        939.27        966.76        50.08 o                         
  -2   5   4       1050.59       1054.23        44.41 o                         
  -1   5   4        732.14        708.13        29.95 o                         
   0   5   4          0.55         26.85         9.54 o                         
   1   5   4        775.79        764.17        31.59 o                         
   2   5   4         10.26         -2.13         9.45 o                         
   3   5   4        699.00        710.38        39.37 o                         
   4   5   4          5.81         41.75        26.20 o                         
   5   5   4         22.11         24.31        23.09 o                         
   6   5   4          1.68         20.76        26.75 o                         
   7   5   4         80.19         86.32        32.03 o                         
   8   5   4         33.11         53.19        34.62 o                         
   9   5   4        106.23         97.82        33.11 o                         
  10   5   4         89.65         79.27        43.80 o                         
  11   5   4         46.63         66.23        24.92 o                         
  12   5   4         23.82         23.98        29.72 o                         
  13   5   4          0.49        -19.27        25.64 o                         
  14   5   4         74.65        127.19        46.96 o                         
 -12   6   4         14.74         29.21        30.99 o                         
 -11   6   4        122.44         89.60        35.19 o                         
 -10   6   4         30.30        103.45        32.83 o                         
  -9   6   4        227.02        225.42        38.50 o                         
  -8   6   4        284.74        354.75        42.62 o                         
  -7   6   4        557.31        533.25        42.94 o                         
  -6   6   4        370.66        384.40        42.23 o                         
  -5   6   4         41.53        -13.74        28.12 o                         
  -4   6   4        125.23        122.13        35.69 o                         
  -3   6   4         77.70        106.07        26.85 o                         
  -2   6   4          3.88         31.15        18.14 o                         
  -1   6   4        262.00        252.29        25.77 o                         
   0   6   4       1225.52       1258.21        58.93 o                         
   1   6   4        209.59        282.22        25.79 o                         
   2   6   4        101.67         98.39        21.44 o                         
   3   6   4          2.94        -16.73        17.94 o                         
   4   6   4        618.13        543.51        42.42 o                         
   5   6   4          2.93         -1.84        21.96 o                         
   6   6   4        114.65        118.87        25.20 o                         
   7   6   4         10.86         31.13        23.73 o                         
   8   6   4        191.12        210.55        34.88 o                         
   9   6   4         56.02        157.28        52.86 o                         
  10   6   4         87.32        118.55        43.24 o                         
  11   6   4         21.99         55.33        26.93 o                         
  -8   7   4         58.15         16.89        50.24 o                         
  -7   7   4          0.00        -10.73        62.48 o                         
  -6   7   4         25.76        -17.39        39.88 o                         
  -5   7   4        314.09        369.54        41.80 o                         
  -4   7   4        485.25        525.59        38.58 o                         
  -3   7   4        136.01         98.41        47.39 o                         
  -2   7   4        549.74        586.96        53.58 o                         
  -1   7   4          3.09        -29.63        29.63 o                         
   0   7   4         27.08         28.85        37.51 o                         
   1   7   4         63.22         14.61        33.47 o                         
   2   7   4         74.24         78.62        42.04 o                         
   3   7   4          3.64        -11.71        35.60 o                         
   4   7   4        183.78        138.76        45.32 o                         
   5   7   4         77.45         39.21        23.61 o                         
   6   7   4        118.42        116.39        26.04 o                         
   7   7   4         48.35         57.46        25.71 o                         
   8   7   4        546.90        531.86        52.36 o                         
 -19   1   5        289.26        206.77        63.19 o                         
 -18   1   5         30.81         25.63        37.27 o                         
 -17   1   5          7.39        -17.73        32.55 o                         
 -16   1   5          0.04          3.83        17.34 o                         
 -15   1   5        141.41        189.13        34.17 o                         
 -14   1   5        761.39        811.68        48.92 o                         
 -13   1   5        143.78        178.67        33.97 o                         
 -12   1   5        694.15        730.52        39.70 o                         
 -11   1   5        287.20        445.84        30.51 o                         
 -10   1   5        147.55        246.16        29.79 o                         
  -9   1   5          4.72         23.34        17.97 o                         
  -8   1   5        958.19       1098.68        31.81 o                         
  -7   1   5        668.46        684.55        25.78 o                         
  -6   1   5          5.75         13.80        10.03 o                         
  -5   1   5        152.77        213.04        27.12 o                         
  -4   1   5       2951.51       2985.18        38.76 o                         
  -3   1   5        121.97        106.57        11.48 o                         
  -2   1   5        570.68        571.37        24.49 o                         
  -1   1   5        132.52        124.81        12.59 o                         
   0   1   5         16.91          4.87        11.67 o                         
   1   1   5        344.19        387.11        18.18 o                         
   2   1   5          4.25         17.97        14.26 o                         
   3   1   5         42.85         54.66        15.45 o                         
   4   1   5          5.45         18.09        14.07 o                         
   5   1   5        889.75        942.15        32.11 o                         
   6   1   5        317.24        375.83        19.44 o                         
   7   1   5        106.87        175.46        17.27 o                         
   8   1   5       1173.02       1219.89        38.67 o                         
   9   1   5        770.52        802.07        28.89 o                         
  10   1   5        587.30        634.26        44.21 o                         
  11   1   5         59.09        160.99        46.89 o                         
  12   1   5        445.57        503.33        48.41 o                         
  13   1   5         59.78         83.40        15.51 o                         
  14   1   5        372.29        473.81        44.55 o                         
  15   1   5         12.95         11.53        19.16 o                         
  16   1   5        908.61        807.44        60.78 o                         
  17   1   5          1.63         10.61        21.92 o                         
  18   1   5          4.86         -5.09        24.98 o                         
 -18   2   5          2.67         89.98        24.41 o                         
 -17   2   5         26.45         57.21        24.23 o                         
 -16   2   5         92.64         64.93        38.17 o                         
 -15   2   5        872.88        870.08        47.85 o                         
 -14   2   5         38.80         80.50        31.77 o                         
 -13   2   5        620.34        659.60        43.03 o                         
 -12   2   5       2975.95       2801.44        66.97 o                         
 -11   2   5       1575.48       1432.38        49.53 o                         
 -10   2   5         83.91         63.70        22.37 o                         
  -9   2   5       1361.56       1418.47        34.75 o                         
  -8   2   5       2899.27       2975.09        46.18 o                         
  -7   2   5       8760.25       8716.20        90.72 o                         
  -6   2   5          6.04         -0.92        13.12 o                         
  -5   2   5        186.08        332.51        26.71 o                         
  -4   2   5          2.27         16.62        14.56 o                         
  -3   2   5       2622.19       2661.89        38.90 o                         
  -2   2   5        613.57        589.80        22.07 o                         
  -1   2   5        444.32        464.26        22.80 o                         
   0   2   5         24.38         -3.97        11.79 o                         
   1   2   5         45.27         54.82        13.54 o                         
   2   2   5        238.11        307.34        18.66 o                         
   3   2   5        149.08        131.64        14.08 o                         
   4   2   5         22.02         29.25        12.51 o                         
   5   2   5       1679.53       1669.17        41.24 o                         
   6   2   5          4.62          9.49        15.32 o                         
   7   2   5        421.57        492.25        21.03 o                         
   8   2   5        437.43        437.03        21.19 o                         
   9   2   5        234.63        257.43        18.88 o                         
  10   2   5          0.09          3.01        11.56 o                         
  11   2   5         90.18         88.41        29.42 o                         
  12   2   5        288.88        366.27        42.56 o                         
  13   2   5         59.75         67.41        27.97 o                         
  14   2   5         82.40         69.14        27.82 o                         
  15   2   5        660.42        708.55        57.51 o                         
  16   2   5         88.59        130.97        29.27 o                         
  17   2   5        253.69        288.64        33.35 o                         
 -17   3   5        631.23        522.94        53.90 o                         
 -16   3   5         35.24         97.27        31.23 o                         
 -15   3   5        308.20        448.78        59.43 o                         
 -14   3   5        143.71        144.00        38.80 o                         
 -13   3   5        531.29        579.72        52.19 o                         
 -12   3   5        546.01        615.20        42.22 o                         
 -11   3   5       4095.98       3832.46        77.38 o                         
 -10   3   5        451.58        476.69        35.43 o                         
  -9   3   5          0.46          6.20        17.33 o                         
  -8   3   5        440.30        523.73        33.12 o                         
  -7   3   5       1120.51       1184.02        41.21 o                         
  -6   3   5         27.98         29.12        17.97 o                         
  -5   3   5          9.85         12.11        16.92 o                         
  -4   3   5         74.60        107.72        13.83 o                         
  -3   3   5        426.42        464.72        21.55 o                         
  -2   3   5       3922.65       3908.93        56.44 o                         
  -1   3   5       2113.62       2165.32        40.13 o                         
   0   3   5        158.86        196.70        18.56 o                         
   1   3   5       8253.94       8293.37        75.62 o                         
   2   3   5       2454.76       2552.76        43.02 o                         
   3   3   5        857.05        929.42        28.31 o                         
   4   3   5        216.78        215.99        16.62 o                         
   5   3   5       3953.54       3811.04        51.91 o                         
   6   3   5        950.40        891.36        27.26 o                         
   7   3   5         39.70         39.93         6.91 o                         
   8   3   5          6.49         10.73        25.68 o                         
   9   3   5         29.51         56.60        29.68 o                         
  10   3   5        254.17        315.23        40.64 o                         
  11   3   5       1356.39       1306.19        61.88 o                         
  12   3   5        866.41        828.27        55.96 o                         
  13   3   5        213.14        226.95        36.77 o                         
  14   3   5         14.51         69.02        46.41 o                         
  15   3   5        371.28        423.44        50.90 o                         
  16   3   5        531.28        509.95        54.34 o                         
  17   3   5        176.99        141.77        36.77 o                         
 -16   4   5          9.45        -30.44        33.38 o                         
 -15   4   5        128.74        101.92        30.70 o                         
 -14   4   5         28.39         95.46        36.94 o                         
 -13   4   5       1198.20       1163.04        76.98 o                         
 -12   4   5          4.43        -25.03        25.03 o                         
 -11   4   5        523.01        472.57        48.33 o                         
 -10   4   5        352.49        383.92        36.33 o                         
  -9   4   5        211.09        194.04        31.51 o                         
  -8   4   5          5.12         27.04        23.16 o                         
  -7   4   5       2429.64       2284.85        60.30 o                         
  -6   4   5        374.24        368.34        36.66 o                         
  -5   4   5        353.72        387.95        30.99 o                         
  -4   4   5        541.17        607.30        34.61 o                         
  -3   4   5       1466.16       1562.24        39.19 o                         
  -2   4   5        709.06        741.22        33.04 o                         
  -1   4   5        190.52        253.36        17.33 o                         
   0   4   5       1077.78       1177.08        34.10 o                         
   1   4   5          0.00         21.65        11.26 o                         
   2   4   5          6.69         19.09         8.89 o                         
   3   4   5        580.13        629.39        26.35 o                         
   4   4   5        534.76        541.61        25.03 o                         
   5   4   5       3703.99       3557.96        67.13 o                         
   6   4   5        128.41        118.61        25.56 o                         
   7   4   5        228.75        235.88        39.23 o                         
   8   4   5        325.01        357.32        42.61 o                         
   9   4   5        889.99        912.31        84.64 o                         
  10   4   5         85.09        100.06        32.74 o                         
  11   4   5        111.17        123.87        56.61 o                         
  12   4   5        249.35        241.58        37.96 o                         
  13   4   5          3.69        -26.54        26.54 o                         
  14   4   5        334.60        288.13        44.81 o                         
  15   4   5        447.72        472.19        68.45 o                         
 -14   5   5          1.39        -23.68        59.55 o                         
 -13   5   5         66.56        128.96        69.90 o                         
 -12   5   5         26.32         17.05        26.13 o                         
 -11   5   5         38.45         28.18        30.99 o                         
 -10   5   5        158.65        152.59        50.48 o                         
  -9   5   5        268.45        193.38        41.79 o                         
  -8   5   5        211.22        274.55        41.75 o                         
  -7   5   5         82.75         59.78        25.78 o                         
  -6   5   5        856.04        839.09        44.67 o                         
  -5   5   5        414.95        409.08        36.73 o                         
  -4   5   5        360.71        365.35        38.98 o                         
  -3   5   5          0.18         10.38        19.44 o                         
  -2   5   5          9.19          2.93        18.34 o                         
  -1   5   5          0.89          4.32        17.74 o                         
   0   5   5        282.58        299.89        18.91 o                         
   1   5   5        209.65        248.91        17.32 o                         
   2   5   5        852.54        792.16        30.75 o                         
   3   5   5        137.82        126.40        23.59 o                         
   4   5   5          3.54         -0.08        17.60 o                         
   5   5   5        105.27        174.61        34.31 o                         
   6   5   5        278.87        289.21        42.23 o                         
   7   5   5         28.66         36.27        26.54 o                         
   8   5   5         14.36         39.08        43.10 o                         
   9   5   5        582.46        628.98        55.30 o                         
  10   5   5         11.12         45.21        39.05 o                         
  11   5   5        138.28        116.49        33.43 o                         
  12   5   5         77.44         92.31        29.94 o                         
  13   5   5         20.65         45.03        31.63 o                         
  14   5   5         42.20         69.57        29.69 o                         
 -12   6   5        269.05        311.82        50.86 o                         
 -11   6   5          6.77         82.32        31.13 o                         
 -10   6   5        214.23         99.08        33.04 o                         
  -9   6   5        133.66        150.35        36.72 o                         
  -8   6   5         85.97         88.43        30.27 o                         
  -7   6   5        652.48        637.94        63.34 o                         
  -6   6   5         75.06        159.19        43.18 o                         
  -5   6   5         34.18          9.44        25.74 o                         
  -4   6   5        310.24        389.39        38.22 o                         
  -3   6   5        830.82        837.51        45.35 o                         
  -2   6   5         46.08         40.38        31.39 o                         
  -1   6   5        904.31        853.31        42.07 o                         
   0   6   5        909.54        877.16        54.58 o                         
   1   6   5          1.68        -17.68        29.42 o                         
   2   6   5         13.77         43.92        19.58 o                         
   3   6   5        411.26        447.72        33.12 o                         
   4   6   5         89.17         59.53        22.63 o                         
   5   6   5        689.18        619.08        46.79 o                         
   6   6   5         23.26         28.22        22.15 o                         
   7   6   5         11.32          3.21        23.89 o                         
   8   6   5        220.89        290.75        41.79 o                         
   9   6   5        237.57        268.31        40.95 o                         
  10   6   5        160.63        177.38        37.53 o                         
  11   6   5         47.12         93.22        33.15 o                         
  -8   7   5          2.06         57.99        63.55 o                         
  -7   7   5         78.26        157.40        43.92 o                         
  -6   7   5         68.32        145.23        25.47 o                         
  -5   7   5         81.63         98.01        28.18 o                         
  -4   7   5        310.13        313.93        28.52 o                         
  -3   7   5         32.72        -25.89        38.23 o                         
  -2   7   5         42.10         15.85        43.95 o                         
  -1   7   5          0.33          0.27        33.22 o                         
   0   7   5         37.87          7.30        33.13 o                         
   1   7   5          0.13        -17.68        30.49 o                         
   2   7   5          0.49          6.47        37.35 o                         
   3   7   5         27.93         13.94        36.83 o                         
   4   7   5        392.35        360.75        57.75 o                         
   5   7   5         24.22          9.32        23.94 o                         
   6   7   5        221.41        245.76        35.02 o                         
   7   7   5          8.86         66.26        27.36 o                         
   8   7   5        283.50        311.84        41.67 o                         
 -19   0   6        116.85        152.19        90.12 o                         
 -18   0   6        166.02        185.49        92.43 o                         
 -17   0   6        389.05        335.45        61.60 o                         
 -16   0   6         42.10         40.38        60.26 o                         
 -15   0   6        853.51        977.39       116.43 o                         
 -14   0   6         16.10         19.71        40.57 o                         
 -13   0   6        200.23        313.82        50.67 o                         
 -12   0   6         78.78         97.88        24.54 o                         
 -11   0   6        397.79        443.38        37.68 o                         
 -10   0   6        368.77        425.79        65.52 o                         
  -9   0   6         32.98        -38.84        38.84 o                         
  -8   0   6        381.60        492.47        47.87 o                         
  -7   0   6         32.20         17.29        14.24 o                         
  -6   0   6        171.26        189.45        23.38 o                         
  -5   0   6       5275.16       5189.45        99.88 o                         
  -4   0   6       2681.35       2434.01        49.79 o                         
  -3   0   6       3171.36       3131.27        50.72 o                         
  -2   0   6       7508.08       6979.64        97.60 o                         
  -1   0   6        124.53        133.01        19.56 o                         
   0   0   6      12800.98      11165.58        91.96 o                         
   1   0   6        202.95        222.92        22.17 o                         
   2   0   6       1005.33       1016.55        34.70 o                         
   3   0   6       1725.85       1571.67        83.94 o                         
   4   0   6         63.75        107.43        27.76 o                         
   5   0   6        288.87        301.18        25.45 o                         
   6   0   6        327.59        423.99        29.94 o                         
   7   0   6        309.59        321.67        29.05 o                         
   8   0   6        141.58        186.62        25.67 o                         
   9   0   6       1389.57       1311.94        49.60 o                         
  10   0   6        621.54        673.98        49.55 o                         
  11   0   6          8.84         49.75        24.59 o                         
  12   0   6        316.53        333.34        56.47 o                         
  13   0   6       1485.05       1390.31        82.74 o                         
  14   0   6         84.91        140.58        66.07 o                         
  15   0   6        346.57        399.21        82.49 o                         
  16   0   6        613.49        565.02        57.17 o                         
  17   0   6         97.11        150.37        74.60 o                         
  18   0   6         25.09         18.42        64.71 o                         
 -18   1   6         12.75         26.41        49.27 o                         
 -17   1   6         36.38         10.26        20.34 o                         
 -16   1   6        180.28        141.71        27.85 o                         
 -15   1   6        172.43        170.99        33.72 o                         
 -14   1   6        277.25        317.69        34.08 o                         
 -13   1   6        582.95        716.39        32.19 o                         
 -12   1   6        248.95        319.85        22.12 o                         
 -11   1   6        192.92        279.72        27.76 o                         
 -10   1   6        613.52        706.20        28.21 o                         
  -9   1   6          0.61        -13.69        16.61 o                         
  -8   1   6         12.87         24.16         9.02 o                         
  -7   1   6        607.74        664.28        25.32 o                         
  -6   1   6         12.61         16.44        10.99 o                         
  -5   1   6         16.49         18.33        11.61 o                         
  -4   1   6        949.21        872.92        22.60 o                         
  -3   1   6         54.59         61.18        14.96 o                         
  -2   1   6       1430.18       1280.60        32.11 o                         
  -1   1   6         49.54         69.23        11.97 o                         
   0   1   6        474.21        445.79        18.80 o                         
   1   1   6         21.64         19.41        12.12 o                         
   2   1   6       3327.38       3193.26        49.87 o                         
   3   1   6        858.81        803.35        30.31 o                         
   4   1   6          9.63         15.05        14.73 o                         
   5   1   6       1695.52       1578.40        39.52 o                         
   6   1   6        152.86        172.75        20.36 o                         
   7   1   6        206.41        284.70        18.96 o                         
   8   1   6       2717.35       2808.66        45.57 o                         
   9   1   6         27.44         41.22        12.60 o                         
  10   1   6        242.80        320.83        24.23 o                         
  11   1   6        123.48        145.49        19.46 o                         
  12   1   6        729.73        819.27        38.79 o                         
  13   1   6        407.41        477.14        45.17 o                         
  14   1   6        397.83        464.38        34.45 o                         
  15   1   6         46.00         28.60        22.36 o                         
  16   1   6         71.60         47.80        20.53 o                         
  17   1   6        711.73        532.20        49.99 o                         
  18   1   6         11.23         -7.88        23.83 o                         
 -18   2   6         51.29         49.30        50.87 o                         
 -17   2   6        553.52        534.74        49.92 o                         
 -16   2   6        441.08        445.25        58.61 o                         
 -15   2   6         47.41         59.47        28.68 o                         
 -14   2   6         43.63         60.51        20.42 o                         
 -13   2   6        786.47        766.08        45.28 o                         
 -12   2   6       1951.89       1958.02        58.51 o                         
 -11   2   6        153.40        139.09        25.71 o                         
 -10   2   6        450.99        457.15        32.12 o                         
  -9   2   6        581.57        603.89        34.14 o                         
  -8   2   6        190.55        180.56        17.80 o                         
  -7   2   6       1356.85       1247.60        55.18 o                         
  -6   2   6        469.25        509.46        18.99 o                         
  -5   2   6        397.80        487.83        19.26 o                         
  -4   2   6       3481.20       3429.88        62.10 o                         
  -3   2   6         28.64         34.38        14.46 o                         
  -2   2   6        267.61        316.67        17.70 o                         
  -1   2   6          9.01          9.70        12.27 o                         
   0   2   6        368.17        380.91        20.64 o                         
   1   2   6          0.02         -3.28        12.09 o                         
   2   2   6         35.01         36.96        12.91 o                         
   3   2   6        752.44        676.19        29.34 o                         
   4   2   6       1749.05       1883.93        43.21 o                         
   5   2   6       1058.63       1123.07        36.09 o                         
   6   2   6          3.24         22.23        15.71 o                         
   7   2   6        125.31         94.32        21.49 o                         
   8   2   6       1057.02       1109.34        39.42 o                         
   9   2   6          1.46         22.95        20.30 o                         
  10   2   6         17.50         30.65        27.48 o                         
  11   2   6        388.74        429.16        42.15 o                         
  12   2   6        434.59        465.24        45.81 o                         
  13   2   6         31.55         77.41        32.55 o                         
  14   2   6        341.13        381.17        46.78 o                         
  15   2   6          0.01          5.98        37.02 o                         
  16   2   6         41.08        110.82        30.72 o                         
  17   2   6         10.53         52.39        25.74 o                         
 -17   3   6        165.94        207.82        37.94 o                         
 -16   3   6          1.92         74.95        28.77 o                         
 -15   3   6        250.28        246.17        46.71 o                         
 -14   3   6         56.62        147.03        31.73 o                         
 -13   3   6        148.55        157.95        37.81 o                         
 -12   3   6        121.05        110.57        32.65 o                         
 -11   3   6        684.95        676.41        42.78 o                         
 -10   3   6        338.19        330.91        32.20 o                         
  -9   3   6         79.80        120.34        23.21 o                         
  -8   3   6         43.52         43.62        20.23 o                         
  -7   3   6          0.04          3.85        17.95 o                         
  -6   3   6         81.08        101.97        21.20 o                         
  -5   3   6         25.49         44.69        17.45 o                         
  -4   3   6        100.71        111.35        21.43 o                         
  -3   3   6        933.25       1002.78        28.26 o                         
  -2   3   6        294.04        324.30        30.14 o                         
  -1   3   6        560.84        616.62        41.93 o                         
   0   3   6          0.71          0.46        10.63 o                         
   1   3   6          4.92          9.49        12.97 o                         
   2   3   6          0.69          6.69        11.31 o                         
   3   3   6        428.52        486.26        22.77 o                         
   4   3   6        464.20        572.45        24.05 o                         
   5   3   6         14.11         40.98         8.10 o                         
   6   3   6         14.07         15.78         8.63 o                         
   7   3   6        955.23        891.07        33.45 o                         
   8   3   6         33.28        -16.86        23.75 o                         
   9   3   6        514.27        547.41        47.68 o                         
  10   3   6       1246.01       1116.15        59.24 o                         
  11   3   6        124.47        110.26        30.07 o                         
  12   3   6          4.24          5.30        26.84 o                         
  13   3   6         27.51         45.79        24.16 o                         
  14   3   6        387.42        328.49        44.16 o                         
  15   3   6          0.02         21.73        29.01 o                         
  16   3   6          0.56          6.63        22.90 o                         
 -16   4   6          0.06          8.36        32.93 o                         
 -15   4   6        460.81        437.26        77.39 o                         
 -14   4   6        131.75        111.48        44.74 o                         
 -13   4   6        371.70        271.32        50.69 o                         
 -12   4   6       1293.52       1155.06        61.08 o                         
 -11   4   6        767.70        786.63        56.31 o                         
 -10   4   6        590.20        577.62        48.51 o                         
  -9   4   6         34.02         30.29        30.58 o                         
  -8   4   6        184.98        214.01        30.18 o                         
  -7   4   6        153.56        159.09        27.41 o                         
  -6   4   6        948.22        968.71        43.70 o                         
  -5   4   6         70.67         95.50        26.25 o                         
  -4   4   6       1607.83       1565.45        48.08 o                         
  -3   4   6         10.69         53.19        13.30 o                         
  -2   4   6         37.26         60.97        11.38 o                         
  -1   4   6        908.22        973.19        31.52 o                         
   0   4   6        672.69        801.59        29.03 o                         
   1   4   6          9.81          9.72        15.55 o                         
   2   4   6        110.91        150.66        18.24 o                         
   3   4   6         41.84         39.57        11.06 o                         
   4   4   6         38.80         37.41         8.84 o                         
   5   4   6        135.98        139.27        24.91 o                         
   6   4   6          5.91          3.43        28.27 o                         
   7   4   6        433.25        472.01        46.07 o                         
   8   4   6        584.13        538.42        48.29 o                         
   9   4   6        355.42        306.94        43.54 o                         
  10   4   6         42.79         25.85        45.42 o                         
  11   4   6        210.14        258.83        70.20 o                         
  12   4   6        405.24        407.60        47.25 o                         
  13   4   6          9.74         42.94        27.35 o                         
  14   4   6          0.00         43.48        31.12 o                         
  15   4   6        216.33        188.06        35.67 o                         
 -14   5   6          4.68        152.46        46.95 o                         
 -13   5   6        155.03        139.88        39.29 o                         
 -12   5   6         49.44        112.19        41.01 o                         
 -11   5   6          1.86         77.61        52.22 o                         
 -10   5   6          5.33         59.14        30.59 o                         
  -9   5   6        918.42        924.76        57.51 o                         
  -8   5   6        447.90        480.39        49.68 o                         
  -7   5   6        417.99        397.78        43.85 o                         
  -6   5   6          3.65         22.31        32.55 o                         
  -5   5   6         82.52         82.77        26.39 o                         
  -4   5   6         38.62         30.28        22.23 o                         
  -3   5   6         36.90         49.92        19.24 o                         
  -2   5   6        114.26        118.87        22.99 o                         
  -1   5   6         50.72         71.95        11.90 o                         
   0   5   6        100.16        104.12        16.70 o                         
   1   5   6        101.99        116.56        12.56 o                         
   2   5   6         70.04         94.48        17.03 o                         
   3   5   6        361.76        374.76        33.45 o                         
   4   5   6         81.62        124.03        26.18 o                         
   5   5   6        420.26        431.89        44.65 o                         
   6   5   6        485.06        588.55        51.87 o                         
   7   5   6         60.70         87.69        32.33 o                         
   8   5   6        118.73        132.12        35.97 o                         
   9   5   6        131.99        150.91        36.08 o                         
  10   5   6          5.47         30.71        28.76 o                         
  11   5   6         23.65         13.33        29.46 o                         
  12   5   6        299.20        215.76        38.49 o                         
  13   5   6          2.37        -21.34        34.20 o                         
 -12   6   6         31.45        119.53        67.10 o                         
 -11   6   6        285.47        188.46        60.38 o                         
 -10   6   6         12.53          9.52        49.30 o                         
  -9   6   6          4.07         29.04        41.08 o                         
  -8   6   6         52.73        128.33        46.67 o                         
  -7   6   6         24.11         23.06        30.23 o                         
  -6   6   6         10.77         -7.73        36.98 o                         
  -5   6   6         69.73         89.97        29.10 o                         
  -4   6   6        367.26        341.80        38.96 o                         
  -3   6   6         92.71        125.53        24.63 o                         
  -2   6   6        111.09        138.60        20.64 o                         
  -1   6   6         14.50         -1.08        15.49 o                         
   0   6   6         99.56        102.14        33.41 o                         
   1   6   6          2.03        -21.31        29.42 o                         
   2   6   6        339.69        300.30        27.10 o                         
   3   6   6         33.96         41.28        32.28 o                         
   4   6   6          3.38          9.36        26.15 o                         
   5   6   6        162.68        166.18        32.03 o                         
   6   6   6         41.28         42.19        25.10 o                         
   7   6   6        212.80        242.23        38.05 o                         
   8   6   6          6.29         -1.05        24.24 o                         
   9   6   6         39.21         70.15        30.46 o                         
  10   6   6        469.33        448.27        50.02 o                         
  11   6   6          7.69         -3.81        25.85 o                         
  -8   7   6        117.18        162.44        39.42 o                         
  -7   7   6        126.83        265.10        41.73 o                         
  -6   7   6        147.66        130.57        36.98 o                         
  -5   7   6        421.53        322.41        29.18 o                         
  -4   7   6        312.99        277.34        30.32 o                         
  -3   7   6        457.42        478.27        59.46 o                         
  -2   7   6          7.61         -2.49        45.05 o                         
  -1   7   6        104.48         92.78        47.74 o                         
   0   7   6          0.00        -18.38        39.65 o                         
   1   7   6         22.34          2.08        39.51 o                         
   2   7   6         36.13         43.61        39.05 o                         
   3   7   6        559.78        580.36        65.55 o                         
   4   7   6          1.11         32.79        39.04 o                         
   5   7   6        191.00        246.75        32.43 o                         
   6   7   6        199.96        234.73        37.14 o                         
   7   7   6        235.26        245.27        41.82 o                         
 -18   1   7        171.83         99.73        33.41 o                         
 -17   1   7         52.51         97.80        39.92 o                         
 -16   1   7         84.92         70.19        39.75 o                         
 -15   1   7         59.31         23.59        37.01 o                         
 -14   1   7        163.80        176.00        28.35 o                         
 -13   1   7        456.12        572.53        44.59 o                         
 -12   1   7         37.34         59.70        20.55 o                         
 -11   1   7       1053.25       1083.23        36.39 o                         
 -10   1   7        854.10        899.15        31.87 o                         
  -9   1   7        477.47        624.28        28.27 o                         
  -8   1   7         98.00        123.48        17.27 o                         
  -7   1   7        550.86        635.91        25.43 o                         
  -6   1   7        170.15        187.43        16.68 o                         
  -5   1   7        336.41        317.12        21.80 o                         
  -4   1   7         14.77         20.87         9.19 o                         
  -3   1   7        355.35        507.73        31.81 o                         
  -2   1   7         16.52         32.40        15.72 o                         
  -1   1   7          7.27          3.34        10.52 o                         
   0   1   7         34.73         43.09        12.46 o                         
   1   1   7         19.79         37.65        12.85 o                         
   2   1   7        596.94        569.41        26.69 o                         
   3   1   7        721.64        661.30        28.73 o                         
   4   1   7       1651.14       1583.40        39.27 o                         
   5   1   7        611.76        659.12        30.92 o                         
   6   1   7          0.59         24.51        20.90 o                         
   7   1   7       1332.29       1387.56        41.54 o                         
   8   1   7        265.05        261.10        19.12 o                         
   9   1   7        514.64        588.17        26.54 o                         
  10   1   7          0.55         31.71        18.71 o                         
  11   1   7        126.80        203.60        27.57 o                         
  12   1   7        333.93        352.14        32.07 o                         
  13   1   7          0.00          6.99        28.25 o                         
  14   1   7        193.39        289.10        50.97 o                         
  15   1   7        146.95        152.50        34.65 o                         
  16   1   7         43.38         65.27        24.10 o                         
  17   1   7         48.05        112.05        35.84 o                         
  18   1   7        298.12        193.15        59.60 o                         
 -18   2   7         59.50         70.17        61.48 o                         
 -17   2   7         70.04        110.57        56.24 o                         
 -16   2   7         39.43         22.84        22.03 o                         
 -15   2   7        190.96        229.95        44.72 o                         
 -14   2   7         13.97         34.04        20.95 o                         
 -13   2   7          5.45          8.74        20.33 o                         
 -12   2   7        196.89        195.21        32.72 o                         
 -11   2   7         67.84         51.76        22.89 o                         
 -10   2   7        143.41        145.97        24.08 o                         
  -9   2   7         86.11        100.98        13.62 o                         
  -8   2   7        249.47        247.08        20.81 o                         
  -7   2   7          8.61         -8.08        20.56 o                         
  -6   2   7        107.67         98.65        19.71 o                         
  -5   2   7       1591.14       1562.56        31.12 o                         
  -4   2   7         21.51         27.86        14.84 o                         
  -3   2   7        862.34        963.35        27.39 o                         
  -2   2   7        260.19        343.28        18.62 o                         
  -1   2   7        104.68        114.94        14.67 o                         
   0   2   7        616.75        607.82        23.20 o                         
   1   2   7          0.01          6.36        11.77 o                         
   2   2   7        162.27        223.50        17.26 o                         
   3   2   7       4509.83       4355.97        71.51 o                         
   4   2   7          0.34         11.17        13.01 o                         
   5   2   7       1667.64       1778.17        44.82 o                         
   6   2   7        124.08        198.75        31.96 o                         
   7   2   7         11.39         21.12        10.30 o                         
   8   2   7        107.60        198.35        22.79 o                         
   9   2   7        393.93        426.85        29.04 o                         
  10   2   7          0.59         12.61        21.15 o                         
  11   2   7        188.28        179.24        18.27 o                         
  12   2   7        124.40        171.61        34.13 o                         
  13   2   7       1255.31       1269.65        65.38 o                         
  14   2   7        124.85        147.38        34.12 o                         
  15   2   7        204.23        263.17        52.62 o                         
  16   2   7         24.46         -3.36        23.35 o                         
  17   2   7         76.97         48.53        26.57 o                         
 -17   3   7        972.57        799.97        75.91 o                         
 -16   3   7       1923.15       1528.04        83.04 o                         
 -15   3   7        859.59        822.40        63.52 o                         
 -14   3   7        286.99        325.13        43.49 o                         
 -13   3   7        524.56        539.85        51.41 o                         
 -12   3   7       2895.98       2629.30        80.27 o                         
 -11   3   7       2485.70       2463.06        76.58 o                         
 -10   3   7        612.77        644.38        41.01 o                         
  -9   3   7         47.92         46.22        21.94 o                         
  -8   3   7        276.58        326.25        28.32 o                         
  -7   3   7         76.75        109.43        22.51 o                         
  -6   3   7         48.46         58.34        19.70 o                         
  -5   3   7       1158.12       1163.65        28.45 o                         
  -4   3   7         21.79         48.06         8.59 o                         
  -3   3   7       2647.19       2665.09        43.65 o                         
  -2   3   7        333.92        317.70        18.85 o                         
  -1   3   7       3996.65       4226.00        55.12 o                         
   0   3   7         92.63        126.86        19.61 o                         
   1   3   7       6804.04       7073.97        71.16 o                         
   2   3   7       1477.16       1456.63        34.72 o                         
   3   3   7        983.45        923.99        29.29 o                         
   4   3   7        132.61        162.66        17.54 o                         
   5   3   7          1.33         21.76         9.94 o                         
   6   3   7       1490.61       1503.58        44.51 o                         
   7   3   7        100.44        130.13        14.10 o                         
   8   3   7        126.49        177.57        34.68 o                         
   9   3   7       1126.96       1126.57        58.43 o                         
  10   3   7         14.83        -21.52        33.53 o                         
  11   3   7       1836.74       1656.98        68.10 o                         
  12   3   7         64.33         71.79        30.25 o                         
  13   3   7          0.03         42.51        27.85 o                         
  14   3   7         80.01         63.05        27.66 o                         
  15   3   7         23.52         26.01        26.23 o                         
  16   3   7         30.54         51.78        28.86 o                         
 -16   4   7        374.97        363.68        57.20 o                         
 -15   4   7        220.09        189.42        44.11 o                         
 -14   4   7         61.98        103.57        46.53 o                         
 -13   4   7         59.11        114.84        39.91 o                         
 -12   4   7          1.06          2.77        26.66 o                         
 -11   4   7          0.20         16.88        30.48 o                         
 -10   4   7        197.14        254.83        38.13 o                         
  -9   4   7         48.39        105.39        34.60 o                         
  -8   4   7         86.77        114.35        30.87 o                         
  -7   4   7        251.59        251.58        32.79 o                         
  -6   4   7         20.24         26.22        24.47 o                         
  -5   4   7       1063.02       1099.26        43.46 o                         
  -4   4   7        616.36        698.98        36.68 o                         
  -3   4   7        649.57        697.68        36.64 o                         
  -2   4   7        193.36        221.61        19.13 o                         
  -1   4   7         23.13         54.43        11.50 o                         
   0   4   7        756.07        853.09        30.68 o                         
   1   4   7        182.86        252.97        27.20 o                         
   2   4   7       2061.98       1963.51        43.83 o                         
   3   4   7         48.53        111.90        22.42 o                         
   4   4   7        873.61        885.95        31.53 o                         
   5   4   7       1053.67        961.79        81.77 o                         
   6   4   7        322.35        400.29        44.05 o                         
   7   4   7       1184.93       1021.76        56.21 o                         
   8   4   7        224.86        208.74        38.92 o                         
   9   4   7        548.93        522.85        50.59 o                         
  10   4   7        222.24        256.51        41.80 o                         
  11   4   7          0.00         26.82        30.29 o                         
  12   4   7          5.37         76.93        30.07 o                         
  13   4   7        315.47        244.79        37.93 o                         
  14   4   7          1.28         -5.34        25.13 o                         
  15   4   7        197.67        267.98        47.59 o                         
 -14   5   7         14.62         53.08        70.51 o                         
 -13   5   7        150.72        109.12        55.73 o                         
 -12   5   7         10.70         95.36        52.72 o                         
 -11   5   7        370.56        389.22        43.68 o                         
 -10   5   7        268.57        247.47        52.07 o                         
  -9   5   7         56.98         13.23        37.25 o                         
  -8   5   7          5.91        -36.96        36.96 o                         
  -7   5   7        338.23        325.53        48.29 o                         
  -6   5   7         64.92         18.57        31.87 o                         
  -5   5   7         44.56         31.90        28.45 o                         
  -4   5   7         10.08         -2.03        21.12 o                         
  -3   5   7        427.72        566.14        36.94 o                         
  -2   5   7       1501.17       1482.37        48.70 o                         
  -1   5   7        336.10        442.89        22.77 o                         
   0   5   7        851.66        811.95        37.71 o                         
   1   5   7       2116.83       2096.66        49.36 o                         
   2   5   7        490.38        503.64        31.44 o                         
   3   5   7        104.84        136.41        25.41 o                         
   4   5   7       1185.07       1155.83        56.21 o                         
   5   5   7        253.36        230.73        36.47 o                         
   6   5   7        779.20        761.14        53.49 o                         
   7   5   7          0.83         15.26        33.13 o                         
   8   5   7        255.95        273.92        44.87 o                         
   9   5   7        473.69        477.32        51.34 o                         
  10   5   7        255.97        264.66        42.75 o                         
  11   5   7         32.24         29.28        45.28 o                         
  12   5   7        362.16        392.81        48.32 o                         
  13   5   7        183.95        256.61        39.46 o                         
 -12   6   7        265.54        257.15        59.81 o                         
 -11   6   7         78.62         52.61        44.74 o                         
 -10   6   7          0.35        -34.70        44.35 o                         
  -9   6   7         16.96         11.65        31.88 o                         
  -8   6   7          0.54         18.43        38.70 o                         
  -7   6   7        485.14        597.92        54.71 o                         
  -6   6   7        164.79        154.47        35.20 o                         
  -5   6   7        187.98        202.67        36.94 o                         
  -4   6   7        133.40        160.06        35.79 o                         
  -3   6   7         12.94         32.58        18.79 o                         
  -2   6   7         10.90         -3.56        30.84 o                         
  -1   6   7         13.32         18.09        15.30 o                         
   0   6   7        434.51        300.90        53.52 o                         
   1   6   7        675.89        670.59        57.44 o                         
   2   6   7        251.25        285.23        31.60 o                         
   3   6   7        142.76         89.39        38.85 o                         
   4   6   7        139.13        154.14        23.74 o                         
   5   6   7        258.81        235.39        36.10 o                         
   6   6   7          1.41         48.61        25.14 o                         
   7   6   7         58.12        128.77        35.52 o                         
   8   6   7        155.81        170.88        30.58 o                         
   9   6   7         79.40        103.87        26.23 o                         
  10   6   7         11.21        -24.33        24.33 o                         
  11   6   7         61.28         57.41        32.20 o                         
  -8   7   7         85.20        141.97        70.09 o                         
  -7   7   7         98.08        126.41        27.44 o                         
  -6   7   7         98.82          7.82        42.71 o                         
  -5   7   7          0.90         17.84        24.57 o                         
  -4   7   7        547.49        449.87        36.78 o                         
  -3   7   7        353.11        325.26        57.00 o                         
  -2   7   7        192.12        199.08        50.69 o                         
  -1   7   7         62.47         54.36        42.81 o                         
   0   7   7         21.75          6.55        53.79 o                         
   1   7   7         99.28         55.91        56.69 o                         
   2   7   7        227.39        217.25        50.86 o                         
   3   7   7          4.07         72.24        43.37 o                         
   4   7   7        481.08        431.34        55.89 o                         
   5   7   7        306.54        283.76        35.20 o                         
   6   7   7         83.39         68.43        38.01 o                         
   7   7   7        344.35        425.68        52.40 o                         
 -19   0   8        296.72        182.14        78.86 o                         
 -18   0   8         21.10        -10.48        41.78 o                         
 -17   0   8       1656.48       1590.32       144.29 o                         
 -16   0   8         54.91        115.04        48.05 o                         
 -15   0   8         75.63        227.76        28.36 o                         
 -14   0   8        258.77        257.86        49.32 o                         
 -13   0   8         74.48         69.06        16.93 o                         
 -12   0   8        397.40        450.93        37.34 o                         
 -11   0   8          0.06        -21.94        43.38 o                         
 -10   0   8         20.32         56.90        17.67 o                         
  -9   0   8        260.47        242.46        24.61 o                         
  -8   0   8       1161.61       1258.82        47.38 o                         
  -7   0   8          2.68         -2.54        17.52 o                         
  -6   0   8        630.88        695.79        34.48 o                         
  -5   0   8          0.29         21.90        18.75 o                         
  -4   0   8       1765.71       1715.54        44.16 o                         
  -3   0   8       2315.72       2204.16        68.40 o                         
  -2   0   8        176.43        174.19        21.89 o                         
  -1   0   8         22.42         50.94        19.52 o                         
   0   0   8      15716.72      14204.20       139.25 o                         
   1   0   8         57.94         50.83        20.06 o                         
   2   0   8       3747.62       3406.22        67.99 o                         
   3   0   8        928.64        880.07        36.57 o                         
   4   0   8        964.34       1022.26        39.03 o                         
   5   0   8         22.94         63.54        25.06 o                         
   6   0   8        906.07        990.72        58.97 o                         
   7   0   8         22.29         84.06        22.81 o                         
   8   0   8       4051.04       4185.09        79.67 o                         
   9   0   8       1389.40       1458.76        54.00 o                         
  10   0   8       2801.33       2717.34        73.17 o                         
  11   0   8        899.28        853.49        70.86 o                         
  12   0   8        343.15        366.54        78.14 o                         
  13   0   8        771.81        707.77        80.22 o                         
  14   0   8          5.22         46.56        20.42 o                         
  15   0   8         74.82         64.07        20.42 o                         
  16   0   8         58.78         75.49        20.99 o                         
  17   0   8          2.31        -18.88        70.24 o                         
  18   0   8        107.98         84.40        88.21 o                         
 -18   1   8          5.01        -21.42        21.42 o                         
 -17   1   8         10.59        -19.55        35.84 o                         
 -16   1   8         95.11        102.18        39.00 o                         
 -15   1   8          7.56         21.81        36.14 o                         
 -14   1   8         69.04        110.79        33.98 o                         
 -13   1   8        395.16        411.84        46.06 o                         
 -12   1   8        168.87        211.91        23.25 o                         
 -11   1   8          0.31         21.09        12.80 o                         
 -10   1   8        187.57        231.00        26.87 o                         
  -9   1   8        496.15        547.87        26.05 o                         
  -8   1   8        876.57        946.93        36.35 o                         
  -7   1   8       2223.83       2073.57        40.10 o                         
  -6   1   8         15.70         24.01        11.68 o                         
  -5   1   8       1146.13       1116.49        27.03 o                         
  -4   1   8        126.88        167.94        23.37 o                         
  -3   1   8        658.26        654.29        27.83 o                         
  -2   1   8       3306.45       3288.67        49.19 o                         
  -1   1   8        649.90        635.67        27.87 o                         
   0   1   8        329.84        353.66        18.25 o                         
   1   1   8       3633.13       3330.02        39.88 o                         
   2   1   8        758.67        739.66        22.85 o                         
   3   1   8          5.05         17.63        14.63 o                         
   4   1   8       1319.72       1220.52        36.86 o                         
   5   1   8         13.53          8.72        15.69 o                         
   6   1   8       2046.66       2096.44        48.58 o                         
   7   1   8       1083.47       1082.32        39.14 o                         
   8   1   8        399.98        489.22        29.34 o                         
   9   1   8        395.13        465.37        30.61 o                         
  10   1   8          2.09         34.04        13.89 o                         
  11   1   8         98.36        141.69        21.88 o                         
  12   1   8         11.18         36.96        15.49 o                         
  13   1   8          0.88         34.37        20.79 o                         
  14   1   8         39.45         86.87        17.73 o                         
  15   1   8        701.67        688.91        60.26 o                         
  16   1   8         11.09         -1.49        32.76 o                         
  17   1   8        638.47        527.56        50.08 o                         
 -18   2   8        216.05        272.33        47.18 o                         
 -17   2   8         54.69         70.41        32.26 o                         
 -16   2   8        210.79        282.50        50.62 o                         
 -15   2   8        284.43        322.11        50.58 o                         
 -14   2   8         43.02         88.94        40.89 o                         
 -13   2   8         26.88         56.64        37.61 o                         
 -12   2   8        119.08        112.31        30.22 o                         
 -11   2   8        366.01        405.86        36.67 o                         
 -10   2   8        133.83        225.69        29.81 o                         
  -9   2   8        109.92        144.82        24.54 o                         
  -8   2   8       2435.69       2288.54        45.20 o                         
  -7   2   8        206.72        195.84        14.81 o                         
  -6   2   8          0.40         -5.63        13.38 o                         
  -5   2   8        313.51        384.59        18.02 o                         
  -4   2   8        890.41       1097.19        33.44 o                         
  -3   2   8       2214.38       2213.91        34.00 o                         
  -2   2   8        579.01        691.63        22.99 o                         
  -1   2   8       2355.83       2295.33        36.62 o                         
   0   2   8        365.17        494.58        22.64 o                         
   1   2   8        992.98       1047.67        28.48 o                         
   2   2   8        273.44        292.33        19.13 o                         
   3   2   8       3181.45       3220.26        56.31 o                         
   4   2   8       3503.21       3586.54        60.83 o                         
   5   2   8        256.60        315.05        23.58 o                         
   6   2   8         21.35         29.61        14.56 o                         
   7   2   8          0.00         25.92        10.20 o                         
   8   2   8        376.54        419.30        29.07 o                         
   9   2   8        884.77        935.93        39.91 o                         
  10   2   8        215.86        254.74        34.04 o                         
  11   2   8         45.21         75.60        20.56 o                         
  12   2   8          0.19         40.03        27.30 o                         
  13   2   8        716.86        825.85        73.97 o                         
  14   2   8          2.72          2.56        21.72 o                         
  15   2   8         76.21         83.08        30.97 o                         
  16   2   8        162.43        117.00        32.77 o                         
  17   2   8         48.64         37.84        25.48 o                         
 -17   3   8         34.73        -47.24        50.86 o                         
 -16   3   8        194.48        163.92        80.50 o                         
 -15   3   8          3.57         -7.30        36.26 o                         
 -14   3   8       1189.24       1059.82        74.22 o                         
 -13   3   8        317.08        315.15        44.35 o                         
 -12   3   8         14.99         10.01        24.58 o                         
 -11   3   8         78.04        113.12        35.66 o                         
 -10   3   8        565.94        536.04        57.73 o                         
  -9   3   8        221.71        261.49        36.82 o                         
  -8   3   8          6.74         37.18        25.71 o                         
  -7   3   8          3.17          2.79        17.21 o                         
  -6   3   8         34.71         27.77        18.49 o                         
  -5   3   8       1117.31       1068.74        28.59 o                         
  -4   3   8        568.96        624.69        23.71 o                         
  -3   3   8          6.02          8.15        17.16 o                         
  -2   3   8        312.74        462.59        22.48 o                         
  -1   3   8        400.08        449.00        22.81 o                         
   0   3   8          8.84         34.59        13.53 o                         
   1   3   8         22.06         33.01        13.47 o                         
   2   3   8        245.37        303.67        23.04 o                         
   3   3   8       1143.53       1110.13        31.29 o                         
   4   3   8          0.45          5.22         8.84 o                         
   5   3   8          3.90          3.85        15.61 o                         
   6   3   8        560.73        551.74        29.72 o                         
   7   3   8          0.19         -9.13         9.13 o                         
   8   3   8        528.97        513.73        52.69 o                         
   9   3   8        186.02        160.62        35.68 o                         
  10   3   8        170.03        162.39        36.41 o                         
  11   3   8        208.09        177.93        45.37 o                         
  12   3   8         50.44        134.01        35.29 o                         
  13   3   8        613.76        507.69        88.20 o                         
  14   3   8        203.73        179.00        35.37 o                         
  15   3   8          1.46         20.94        25.89 o                         
  16   3   8          6.40         31.12        27.98 o                         
 -16   4   8        229.64        194.23        67.12 o                         
 -15   4   8        832.31        625.39       151.06 o                         
 -14   4   8        122.38        133.68        59.06 o                         
 -13   4   8         91.56        137.87        43.09 o                         
 -12   4   8         65.63         39.58        43.44 o                         
 -11   4   8         11.72         28.00        39.37 o                         
 -10   4   8        676.36        581.74        54.07 o                         
  -9   4   8        368.38        322.64        47.02 o                         
  -8   4   8       1116.73       1112.43        64.84 o                         
  -7   4   8        551.78        569.47        46.14 o                         
  -6   4   8        323.34        345.89        31.09 o                         
  -5   4   8          2.23         -1.10        18.53 o                         
  -4   4   8         22.81         42.49        20.42 o                         
  -3   4   8        379.06        385.04        28.32 o                         
  -2   4   8         25.87         41.25        10.55 o                         
  -1   4   8         47.18         63.54        10.96 o                         
   0   4   8         18.62         13.56        27.84 o                         
   1   4   8          1.01          9.58        10.40 o                         
   2   4   8        260.72        287.54        20.59 o                         
   3   4   8          0.77         18.27        11.13 o                         
   4   4   8       1603.16       1468.04        39.04 o                         
   5   4   8          4.68         40.10        16.22 o                         
   6   4   8        353.09        356.76        43.26 o                         
   7   4   8        629.67        612.41        49.19 o                         
   8   4   8       2192.29       1928.93        74.40 o                         
   9   4   8        179.44        198.93        37.99 o                         
  10   4   8         76.22         89.14        35.24 o                         
  11   4   8        309.24        312.59        45.58 o                         
  12   4   8        568.21        503.82        52.85 o                         
  13   4   8          0.31          5.09        25.12 o                         
  14   4   8         33.45         45.99        29.35 o                         
  15   4   8         78.63         41.91        29.32 o                         
 -14   5   8        418.38        371.14        75.61 o                         
 -13   5   8        486.05        457.66        78.65 o                         
 -12   5   8         13.53         13.32        45.50 o                         
 -11   5   8        242.11        252.02        46.25 o                         
 -10   5   8        346.40        349.01        51.48 o                         
  -9   5   8         72.18         31.43        31.77 o                         
  -8   5   8          8.56         10.77        32.06 o                         
  -7   5   8         14.95          0.15        27.90 o                         
  -6   5   8          0.03          0.87        28.36 o                         
  -5   5   8        970.91        910.66        51.28 o                         
  -4   5   8         27.51          7.57        25.01 o                         
  -3   5   8          3.70         44.72        20.34 o                         
  -2   5   8          2.01         39.02        16.79 o                         
  -1   5   8          0.81         28.66        11.19 o                         
   0   5   8        646.02        658.20        44.06 o                         
   1   5   8        752.14        716.03        30.75 o                         
   2   5   8        125.21        115.56        14.98 o                         
   3   5   8          4.27         66.56        29.68 o                         
   4   5   8       1170.18       1066.51        55.13 o                         
   5   5   8         64.98         77.21        29.33 o                         
   6   5   8        306.55        329.70        67.66 o                         
   7   5   8        178.66        127.48        35.03 o                         
   8   5   8         80.01         37.59        40.02 o                         
   9   5   8        186.10        200.46        41.33 o                         
  10   5   8         13.54         36.88        24.73 o                         
  11   5   8         20.79         -7.37        26.96 o                         
  12   5   8         28.00         80.19        29.64 o                         
  13   5   8         82.79        131.17        32.06 o                         
 -12   6   8         34.16         22.65        42.34 o                         
 -11   6   8         29.95         86.70        35.99 o                         
 -10   6   8         66.66          8.69        31.71 o                         
  -9   6   8        118.05         97.98        34.24 o                         
  -8   6   8          4.07        -28.56        42.66 o                         
  -7   6   8         85.40         77.67        27.21 o                         
  -6   6   8          1.82        -23.51        23.51 o                         
  -5   6   8          0.01         25.42        26.97 o                         
  -4   6   8         62.72         58.33        24.35 o                         
  -3   6   8        492.88        553.56        42.13 o                         
  -2   6   8        214.76        168.40        38.17 o                         
  -1   6   8        162.61        216.66        30.34 o                         
   0   6   8       1130.88       1220.80        66.70 o                         
   1   6   8         92.73        111.66        34.56 o                         
   2   6   8        839.80        731.22        41.77 o                         
   3   6   8         27.17         13.03        20.04 o                         
   4   6   8        173.99        186.33        28.50 o                         
   5   6   8       1082.18       1064.33        59.69 o                         
   6   6   8         24.91         43.75        27.31 o                         
   7   6   8         89.23         54.68        31.58 o                         
   8   6   8          1.04         29.80        31.71 o                         
   9   6   8         73.72        127.33        36.90 o                         
  10   6   8         31.73         49.77        27.27 o                         
  11   6   8         15.40         12.18        28.56 o                         
  -8   7   8         25.33        -17.33        58.30 o                         
  -7   7   8        700.22        697.45        46.94 o                         
  -6   7   8          1.43         37.96        26.59 o                         
  -5   7   8         18.30        -25.59        25.59 o                         
  -4   7   8        107.94         51.88        26.47 o                         
  -3   7   8         76.52        100.37        48.38 o                         
  -2   7   8         41.87         37.85        48.61 o                         
  -1   7   8          6.22        -37.65        37.65 o                         
   0   7   8         11.65          6.63        48.76 o                         
   1   7   8         57.13        100.51        54.83 o                         
   2   7   8        106.85         73.26        53.00 o                         
   3   7   8         12.31        -14.30        35.05 o                         
   4   7   8        194.22        219.22        50.79 o                         
   5   7   8        123.01         62.82        28.97 o                         
   6   7   8         28.55         66.99        32.39 o                         
   7   7   8         12.64         39.25        34.28 o                         
 -18   1   9          8.78        -27.06        34.00 o                         
 -17   1   9         77.04         77.21        42.90 o                         
 -16   1   9        676.05        702.36        56.51 o                         
 -15   1   9        174.65        177.99        49.83 o                         
 -14   1   9         36.06        -18.85        23.96 o                         
 -13   1   9         17.37        -15.40        19.16 o                         
 -12   1   9         24.07         22.07        21.78 o                         
 -11   1   9        220.10        245.24        25.34 o                         
 -10   1   9        382.38        415.77        24.97 o                         
  -9   1   9         47.02         52.20        15.23 o                         
  -8   1   9         15.62         23.11         8.75 o                         
  -7   1   9       1095.13       1125.39        31.42 o                         
  -6   1   9        764.54        807.81        26.23 o                         
  -5   1   9        127.84        159.62        24.55 o                         
  -4   1   9        455.17        607.05        37.93 o                         
  -3   1   9       2094.36       1985.13        41.52 o                         
  -2   1   9          3.28          2.70        14.73 o                         
  -1   1   9        517.64        494.58        20.81 o                         
   0   1   9        322.39        369.15        19.36 o                         
   1   1   9        247.83        268.74        18.02 o                         
   2   1   9        218.47        213.07        16.95 o                         
   3   1   9       4576.83       4397.82        61.26 o                         
   4   1   9        372.96        396.80        33.73 o                         
   5   1   9         58.27         44.65        18.07 o                         
   6   1   9         46.80         67.41        17.05 o                         
   7   1   9        578.19        658.14        33.80 o                         
   8   1   9         47.37         60.95        18.92 o                         
   9   1   9          6.01         34.19        17.09 o                         
  10   1   9         24.31         33.88        15.77 o                         
  11   1   9        207.32        307.07        30.51 o                         
  12   1   9        404.94        454.44        38.12 o                         
  13   1   9         45.46         81.11        19.52 o                         
  14   1   9        100.24        119.00        16.59 o                         
  15   1   9        222.56        162.68        34.57 o                         
  16   1   9         88.17        116.83        28.85 o                         
  17   1   9        137.86        165.85        33.00 o                         
 -18   2   9         30.17         68.56        34.85 o                         
 -17   2   9          2.77        -11.72        25.35 o                         
 -16   2   9        619.71        767.29        59.66 o                         
 -15   2   9        581.74        647.90        56.76 o                         
 -14   2   9        118.87        139.81        40.96 o                         
 -13   2   9        408.00        433.68        52.78 o                         
 -12   2   9        218.15        227.31        40.66 o                         
 -11   2   9          0.69          0.27        25.63 o                         
 -10   2   9        414.75        405.15        33.35 o                         
  -9   2   9        863.78        871.98        34.64 o                         
  -8   2   9        161.50        170.83        16.89 o                         
  -7   2   9        437.24        475.92        28.22 o                         
  -6   2   9        211.06        233.21        26.78 o                         
  -5   2   9        639.19        805.37        35.56 o                         
  -4   2   9        504.92        598.12        51.96 o                         
  -3   2   9       3167.66       3130.48        61.16 o                         
  -2   2   9       1001.77       1049.05        27.16 o                         
  -1   2   9       7873.98       7525.39        65.32 o                         
   0   2   9       1926.12       1810.45        35.07 o                         
   1   2   9        379.69        423.96        21.72 o                         
   2   2   9        166.63        235.64        18.29 o                         
   3   2   9       1851.79       1909.55        46.40 o                         
   4   2   9       1332.81       1241.47        43.36 o                         
   5   2   9        317.58        353.30        25.09 o                         
   6   2   9        139.96        243.02        35.22 o                         
   7   2   9       2891.82       2726.24        61.05 o                         
   8   2   9         27.10         31.53        12.27 o                         
   9   2   9         90.39        115.63        17.57 o                         
  10   2   9        204.69        252.36        37.11 o                         
  11   2   9         17.13         26.11        26.57 o                         
  12   2   9        166.10        223.22        35.99 o                         
  13   2   9        487.97        479.60        49.47 o                         
  14   2   9        282.40        308.49        56.99 o                         
  15   2   9        739.13        822.94        91.74 o                         
  16   2   9          0.02          1.34        24.41 o                         
  17   2   9        681.80        680.80        87.38 o                         
 -17   3   9         43.45          5.46        41.94 o                         
 -16   3   9        637.67        693.39        75.62 o                         
 -15   3   9        321.15        270.28        47.82 o                         
 -14   3   9        258.53        267.10        45.56 o                         
 -13   3   9          3.38        -10.22        38.69 o                         
 -12   3   9          2.36          0.81        36.83 o                         
 -11   3   9         12.70          9.24        30.97 o                         
 -10   3   9         66.35          0.98        33.47 o                         
  -9   3   9        157.66        181.98        35.28 o                         
  -8   3   9         66.96         55.66        29.93 o                         
  -7   3   9          0.11          2.30        15.26 o                         
  -6   3   9       1831.06       1780.95        46.19 o                         
  -5   3   9       1758.80       1792.91        36.21 o                         
  -4   3   9       1911.79       1858.75        37.57 o                         
  -3   3   9          3.54         13.49         9.28 o                         
  -2   3   9          4.68         21.70        10.13 o                         
  -1   3   9       1144.63       1157.22        31.98 o                         
   0   3   9        238.78        254.55        20.44 o                         
   1   3   9       1515.55       1614.95        37.26 o                         
   2   3   9       1085.14       1066.52        31.40 o                         
   3   3   9        155.40        222.01        25.36 o                         
   4   3   9          1.02         -1.50         9.92 o                         
   5   3   9         21.23         32.81        12.34 o                         
   6   3   9        163.06        226.53        24.22 o                         
   7   3   9        898.56        991.12        40.98 o                         
   8   3   9        704.16        651.59        32.02 o                         
   9   3   9          2.62          0.66        28.31 o                         
  10   3   9          4.13        -17.60        35.08 o                         
  11   3   9        747.62        715.24        73.76 o                         
  12   3   9         70.26         66.59        26.17 o                         
  13   3   9        518.87        552.13        69.07 o                         
  14   3   9        215.21        254.64        49.02 o                         
  15   3   9          7.56         32.06        27.92 o                         
  16   3   9          5.23        -26.21        26.21 o                         
 -16   4   9        795.00        648.61        77.27 o                         
 -15   4   9        411.54        380.02        63.90 o                         
 -14   4   9        336.96        321.91        49.73 o                         
 -13   4   9         24.94          9.79        49.90 o                         
 -12   4   9          0.27        -29.14        29.14 o                         
 -11   4   9         21.95         -9.72        33.08 o                         
 -10   4   9          0.18        -30.19        30.19 o                         
  -9   4   9        556.62        556.15        49.85 o                         
  -8   4   9         11.38          7.68        29.05 o                         
  -7   4   9        411.47        454.30        44.67 o                         
  -6   4   9         34.69         35.65        29.37 o                         
  -5   4   9        844.37        863.05        38.08 o                         
  -4   4   9       1095.98       1127.05        41.93 o                         
  -3   4   9       2250.50       2292.01        46.44 o                         
  -2   4   9         12.93          3.02        12.07 o                         
  -1   4   9        209.52        278.70        20.15 o                         
   0   4   9       1753.09       1814.04        43.00 o                         
   1   4   9        211.36        231.19        20.99 o                         
   2   4   9         14.49         31.93        18.38 o                         
   3   4   9         48.08         46.62        12.31 o                         
   4   4   9         29.02         34.23        22.09 o                         
   5   4   9          1.46         -7.48        22.27 o                         
   6   4   9        647.88        646.94        50.02 o                         
   7   4   9        270.78        224.31        39.16 o                         
   8   4   9          0.14          5.68        30.79 o                         
   9   4   9        342.25        346.49        44.81 o                         
  10   4   9        324.55        361.81        61.46 o                         
  11   4   9         44.44         52.09        32.22 o                         
  12   4   9         17.16         54.50        30.44 o                         
  13   4   9          0.00         58.08        39.95 o                         
  14   4   9         88.60         80.36        31.78 o                         
  15   4   9         77.14         72.68        31.73 o                         
 -14   5   9         19.06         65.61        37.67 o                         
 -13   5   9        136.95         84.15        48.51 o                         
 -12   5   9          0.12        -34.10        34.10 o                         
 -11   5   9        132.43        104.74        37.87 o                         
 -10   5   9         20.62         26.77        35.56 o                         
  -9   5   9        455.56        425.51        47.85 o                         
  -8   5   9         16.63         36.23        29.97 o                         
  -7   5   9          0.03         69.75        39.02 o                         
  -6   5   9          0.78        -12.98        25.48 o                         
  -5   5   9         20.24         58.91        24.73 o                         
  -4   5   9         43.74         59.37        24.88 o                         
  -3   5   9         10.51         12.15        19.19 o                         
  -2   5   9        175.14        234.50        36.80 o                         
  -1   5   9        330.18        349.99        23.36 o                         
   0   5   9        102.82        139.58        17.99 o                         
   1   5   9        476.42        476.76        25.90 o                         
   2   5   9        466.89        421.33        24.71 o                         
   3   5   9        553.16        624.87        42.89 o                         
   4   5   9        169.74        196.53        37.00 o                         
   5   5   9       1553.00       1431.18        72.07 o                         
   6   5   9        449.96        437.06        52.40 o                         
   7   5   9        484.62        524.35        51.47 o                         
   8   5   9          0.54          9.08        28.24 o                         
   9   5   9         47.09         59.84        32.72 o                         
  10   5   9          3.46         -6.80        25.39 o                         
  11   5   9        127.16         85.97        45.45 o                         
  12   5   9         72.09         66.73        27.57 o                         
  13   5   9          0.00         16.53        29.47 o                         
 -11   6   9        113.96         82.00        53.04 o                         
 -10   6   9          0.32        -21.94        26.69 o                         
  -9   6   9        130.63        107.76        45.85 o                         
  -8   6   9          0.02         33.39        39.28 o                         
  -7   6   9          4.68         54.22        25.57 o                         
  -6   6   9         64.84        124.93        24.65 o                         
  -5   6   9       1260.29       1276.05        62.29 o                         
  -4   6   9        256.71        236.84        34.10 o                         
  -3   6   9          6.97         10.35        18.35 o                         
  -2   6   9        557.83        443.00        50.23 o                         
  -1   6   9       1531.20       1423.87        59.13 o                         
   0   6   9       1199.53        890.85       120.93 o                         
   1   6   9          0.03        -17.93        33.81 o                         
   2   6   9        150.93        178.00        21.14 o                         
   3   6   9        244.97        243.34        32.61 o                         
   4   6   9        735.98        639.08        46.19 o                         
   5   6   9          0.58        -25.53        34.04 o                         
   6   6   9          1.72          0.49        33.04 o                         
   7   6   9        142.18        168.02        31.37 o                         
   8   6   9         34.35         56.45        27.48 o                         
   9   6   9         70.94         48.49        26.19 o                         
  10   6   9          0.66         -5.23        27.80 o                         
  -7   7   9        337.22        330.65        37.92 o                         
  -6   7   9         85.46        140.98        27.51 o                         
  -5   7   9        130.44        158.71        54.19 o                         
  -4   7   9        163.95        220.62        30.62 o                         
  -3   7   9         34.41         19.34        43.08 o                         
  -2   7   9        189.04        176.34        53.07 o                         
  -1   7   9         37.96         -4.10        52.52 o                         
   0   7   9          8.07          1.88        52.41 o                         
   1   7   9         51.65        123.09        57.78 o                         
   2   7   9        118.36        125.39        59.51 o                         
   3   7   9        160.41        119.01       102.87 o                         
   4   7   9         17.08         20.95        37.76 o                         
   5   7   9        132.80        114.73        27.60 o                         
   6   7   9         53.19         78.45        27.63 o                         
 -17   0  10          0.21         10.53        68.88 o                         
 -16   0  10        200.59        151.24        49.49 o                         
 -15   0  10          2.90         12.80        38.86 o                         
 -14   0  10         71.49         93.92        23.77 o                         
 -13   0  10        286.98        356.39        40.75 o                         
 -12   0  10       2442.38       2300.23        75.74 o                         
 -11   0  10          0.28          4.94        14.83 o                         
 -10   0  10        649.64        740.82        42.81 o                         
  -9   0  10       1642.82       1533.04        55.62 o                         
  -8   0  10          0.07         17.15        14.89 o                         
  -7   0  10          1.44         15.20        11.24 o                         
  -6   0  10         98.32         95.71        25.25 o                         
  -5   0  10        527.22        607.05        33.80 o                         
  -4   0  10       1596.79       1660.05        68.03 o                         
  -3   0  10       1130.67       1053.73        39.46 o                         
  -2   0  10       1972.45       1828.86        47.38 o                         
  -1   0  10        727.13        727.65        35.94 o                         
   0   0  10       2131.82       2348.73        55.21 o                         
   1   0  10         63.21         52.48        22.41 o                         
   2   0  10       2069.85       1998.19        75.47 o                         
   3   0  10       2477.02       2327.93        54.91 o                         
   4   0  10        384.44        336.28        30.10 o                         
   5   0  10          2.54         15.45        20.43 o                         
   6   0  10         26.37         19.18        21.70 o                         
   7   0  10        552.34        701.27        42.11 o                         
   8   0  10        283.27        372.44        55.13 o                         
   9   0  10        125.75        186.82        35.84 o                         
  10   0  10        161.67        210.36        59.62 o                         
  11   0  10       1506.53       1279.05       113.98 o                         
  12   0  10          2.81         45.03        26.98 o                         
  13   0  10         44.22         96.15        25.28 o                         
  14   0  10        994.29        851.44        71.09 o                         
  15   0  10        252.11        233.48        47.77 o                         
  16   0  10        760.52        716.15        83.22 o                         
  17   0  10        658.54        602.04       135.22 o                         
 -18   1  10         57.00        152.06        46.10 o                         
 -17   1  10         23.12         44.57        21.27 o                         
 -16   1  10          0.03        -29.50        29.50 o                         
 -15   1  10        103.44         92.04        24.65 o                         
 -14   1  10        118.13        200.24        52.56 o                         
 -13   1  10        112.56        161.77        27.47 o                         
 -12   1  10        291.12        355.81        28.93 o                         
 -11   1  10          4.97        -10.33        13.06 o                         
 -10   1  10        207.65        246.94        24.58 o                         
  -9   1  10         39.61         55.50        15.70 o                         
  -8   1  10       1931.23       1886.33        40.79 o                         
  -7   1  10         26.01         34.10        11.90 o                         
  -6   1  10       2001.28       1970.43        36.20 o                         
  -5   1  10        431.60        563.46        38.21 o                         
  -4   1  10       1167.77       1205.46        51.86 o                         
  -3   1  10          1.81         -7.23        15.83 o                         
  -2   1  10        502.95        496.13        28.82 o                         
  -1   1  10        277.75        295.95        18.56 o                         
   0   1  10         15.06         14.20        16.01 o                         
   1   1  10       1178.13       1353.30        30.87 o                         
   2   1  10        925.88       1096.60        28.67 o                         
   3   1  10       1656.09       1734.59        32.11 o                         
   4   1  10       3961.90       3863.72        61.80 o                         
   5   1  10       4071.00       4024.07        65.32 o                         
   6   1  10       2683.57       2748.40        63.85 o                         
   7   1  10        485.20        567.71        32.91 o                         
   8   1  10         94.02        124.60        24.83 o                         
   9   1  10       1111.67       1151.11        43.85 o                         
  10   1  10          0.24         20.52        16.89 o                         
  11   1  10        154.49        207.89        28.20 o                         
  12   1  10          5.69         27.50        15.59 o                         
  13   1  10         45.19         67.80        19.95 o                         
  14   1  10         51.21         46.65        15.32 o                         
  15   1  10        298.03        282.26        45.49 o                         
  16   1  10        583.51        616.03        65.79 o                         
  17   1  10         68.17         64.26        27.36 o                         
 -18   2  10          0.25         38.77        25.35 o                         
 -17   2  10        203.97        187.29        42.11 o                         
 -16   2  10          1.00         66.82        26.18 o                         
 -15   2  10        281.70        296.61        45.95 o                         
 -14   2  10          0.40          2.87        29.48 o                         
 -13   2  10          0.78         -2.34        28.50 o                         
 -12   2  10        205.70        259.46        41.22 o                         
 -11   2  10         88.04        114.42        34.31 o                         
 -10   2  10          0.34        -21.52        28.91 o                         
  -9   2  10          0.88          1.02        17.58 o                         
  -8   2  10        944.84        957.21        30.88 o                         
  -7   2  10         20.26         12.39        26.26 o                         
  -6   2  10       2302.87       2297.76        50.28 o                         
  -5   2  10         53.26         92.01        25.62 o                         
  -4   2  10       2176.13       2234.08        48.46 o                         
  -3   2  10        227.53        270.74        25.32 o                         
  -2   2  10       2313.74       2265.74        55.68 o                         
  -1   2  10       2436.18       2448.57        44.02 o                         
   0   2  10        536.73        566.37        24.41 o                         
   1   2  10          8.32          9.55        13.35 o                         
   2   2  10          5.55         15.77        13.86 o                         
   3   2  10         73.91        115.70        21.62 o                         
   4   2  10        165.96        230.59        38.84 o                         
   5   2  10          5.60         22.56        12.36 o                         
   6   2  10        163.63        225.74        27.19 o                         
   7   2  10         53.18         98.04        19.68 o                         
   8   2  10        510.22        561.48        36.62 o                         
   9   2  10          5.85         53.29        29.07 o                         
  10   2  10         82.95        124.66        21.23 o                         
  11   2  10        210.96        181.58        39.43 o                         
  12   2  10        543.96        619.02        76.64 o                         
  13   2  10          0.11         22.93        25.54 o                         
  14   2  10         26.82         32.93        68.06 o                         
  15   2  10        313.69        354.01        60.60 o                         
  16   2  10        107.57        108.14        33.40 o                         
 -17   3  10          7.71         11.77        34.37 o                         
 -16   3  10          0.25         -4.21        23.99 o                         
 -15   3  10          6.47        -10.84        37.07 o                         
 -14   3  10          0.91          1.18        30.38 o                         
 -13   3  10          3.74         12.07        28.40 o                         
 -12   3  10          6.55          8.99        30.91 o                         
 -11   3  10         42.61         65.69        33.07 o                         
 -10   3  10         52.87         75.79        32.91 o                         
  -9   3  10         12.46         29.93        32.91 o                         
  -8   3  10          5.42         -6.58        25.97 o                         
  -7   3  10        556.34        588.59        44.20 o                         
  -6   3  10         10.51         21.39         8.42 o                         
  -5   3  10          5.04         14.34        13.55 o                         
  -4   3  10         77.16         79.73        12.29 o                         
  -3   3  10       1239.13       1191.80        31.56 o                         
  -2   3  10        209.85        263.95        17.84 o                         
  -1   3  10        235.01        292.34        20.30 o                         
   0   3  10          1.81          2.34        12.58 o                         
   1   3  10        695.18        708.76        28.07 o                         
   2   3  10        132.33        169.79        19.54 o                         
   3   3  10         49.32         78.79        14.18 o                         
   4   3  10        593.95        629.06        33.42 o                         
   5   3  10          1.13         -2.91        24.35 o                         
   6   3  10        497.67        446.20        29.28 o                         
   7   3  10        266.28        309.20        25.67 o                         
   8   3  10        191.36        173.79        26.73 o                         
   9   3  10        314.55        350.43        44.20 o                         
  10   3  10        751.68        716.51        67.07 o                         
  11   3  10        118.30        129.85        39.60 o                         
  12   3  10          3.68         14.39        25.23 o                         
  13   3  10         86.29        139.89        30.97 o                         
  14   3  10         68.67         76.44        40.87 o                         
  15   3  10          0.00         36.00        28.36 o                         
  16   3  10         13.36        -20.38        27.88 o                         
 -16   4  10        194.27        121.37        47.04 o                         
 -15   4  10          0.39         23.45        61.12 o                         
 -14   4  10         30.91         -3.96        40.32 o                         
 -13   4  10        573.80        502.72        55.58 o                         
 -12   4  10        135.20         69.83        35.07 o                         
 -11   4  10        122.33        110.60        33.03 o                         
 -10   4  10          3.81         30.29        32.37 o                         
  -9   4  10        273.49        270.19        41.45 o                         
  -8   4  10        217.06        218.80        40.11 o                         
  -7   4  10         13.03          9.05        25.64 o                         
  -6   4  10        807.12        732.17        49.25 o                         
  -5   4  10        236.17        232.24        36.26 o                         
  -4   4  10         61.39        130.32        15.87 o                         
  -3   4  10         16.40         37.26        11.51 o                         
  -2   4  10        455.68        474.90        24.37 o                         
  -1   4  10         27.51         60.95        13.69 o                         
   0   4  10        186.49        266.13        22.12 o                         
   1   4  10        436.11        474.91        26.37 o                         
   2   4  10          5.01         27.31        19.61 o                         
   3   4  10        114.33         97.92        17.04 o                         
   4   4  10          7.35         21.18        23.24 o                         
   5   4  10       2520.64       2298.21        60.63 o                         
   6   4  10        292.85        277.35        51.43 o                         
   7   4  10          0.05        -28.16        37.08 o                         
   8   4  10         54.58         81.87        31.51 o                         
   9   4  10       1085.06       1020.93        63.97 o                         
  10   4  10         87.74         93.76        31.84 o                         
  11   4  10        183.15        182.76        46.68 o                         
  12   4  10          0.28          3.72        29.01 o                         
  13   4  10         10.32        -11.58        37.21 o                         
  14   4  10         82.70         87.34        37.92 o                         
 -14   5  10        118.52        139.17        49.08 o                         
 -13   5  10         49.96        -32.26        33.29 o                         
 -12   5  10         29.10         36.28        36.59 o                         
 -11   5  10         22.63         -6.30        27.24 o                         
 -10   5  10        177.89        176.91        39.06 o                         
  -9   5  10        675.83        666.63        62.74 o                         
  -8   5  10         38.87        125.56        35.37 o                         
  -7   5  10         83.97        146.44        52.32 o                         
  -6   5  10        509.91        500.81        48.87 o                         
  -5   5  10        144.07        159.41        36.43 o                         
  -4   5  10         46.18         86.88        32.05 o                         
  -3   5  10        560.16        556.45        43.07 o                         
  -2   5  10          0.48         18.78        16.98 o                         
  -1   5  10        219.01        231.16        21.70 o                         
   0   5  10          0.04         43.57        15.19 o                         
   1   5  10        579.87        524.02        27.34 o                         
   2   5  10          1.38         30.41        11.93 o                         
   3   5  10        517.93        574.64        62.17 o                         
   4   5  10         92.07         42.10        27.97 o                         
   5   5  10        249.46        284.41        39.96 o                         
   6   5  10         32.46         59.69        26.05 o                         
   7   5  10        133.32        129.92        33.31 o                         
   8   5  10         20.39         84.13        30.70 o                         
   9   5  10        545.12        547.20        67.28 o                         
  10   5  10         27.81          7.26        32.12 o                         
  11   5  10         70.64         58.40        27.91 o                         
  12   5  10         26.56          5.49        28.87 o                         
 -11   6  10        102.76         90.72        36.81 o                         
 -10   6  10        231.84        205.46        35.52 o                         
  -9   6  10         14.05         66.26        25.16 o                         
  -8   6  10         30.16        117.69        33.49 o                         
  -7   6  10         83.15        145.78        31.96 o                         
  -6   6  10        107.53        175.31        27.61 o                         
  -5   6  10        299.76        316.64        31.51 o                         
  -4   6  10         43.44         40.82        21.19 o                         
  -3   6  10         22.60         55.03        22.06 o                         
  -2   6  10          3.10         54.72        22.22 o                         
  -1   6  10          0.93          6.19        18.00 o                         
   0   6  10        611.64        681.44        34.61 o                         
   1   6  10        835.55        787.67        86.84 o                         
   2   6  10          1.59          6.19        20.15 o                         
   3   6  10        372.29        341.46        36.21 o                         
   4   6  10          7.94         57.34        22.96 o                         
   5   6  10         25.57         46.01        24.86 o                         
   6   6  10          1.72         61.27        44.45 o                         
   7   6  10         55.01         30.30        25.21 o                         
   8   6  10         74.14        153.30        39.45 o                         
   9   6  10         43.94         27.26        33.75 o                         
  10   6  10         52.76         25.11        27.25 o                         
  -7   7  10         24.12         43.79        29.35 o                         
  -6   7  10          8.56         29.16        27.96 o                         
  -5   7  10          0.59         62.78        26.56 o                         
  -4   7  10          2.65        -24.56        24.56 o                         
  -3   7  10         50.09          7.41        45.27 o                         
  -2   7  10        328.94        368.49        57.26 o                         
  -1   7  10         40.58         87.59        60.52 o                         
   0   7  10        101.31         43.05        57.36 o                         
   1   7  10         49.84         -7.31        51.57 o                         
   2   7  10        334.55        259.76        69.83 o                         
   3   7  10         75.12         60.09        60.77 o                         
   4   7  10         99.34         28.35        60.80 o                         
   5   7  10          0.15         -4.39        36.14 o                         
   6   7  10         28.83          8.23        26.85 o                         
 -18   1  11        317.38        400.79        77.16 o                         
 -17   1  11          0.18          7.39        22.95 o                         
 -16   1  11        304.53        281.71        31.48 o                         
 -15   1  11         41.15         41.44        18.88 o                         
 -14   1  11         64.31        138.59        30.05 o                         
 -13   1  11          1.24        -17.51        17.51 o                         
 -12   1  11       1778.34       1703.06        47.68 o                         
 -11   1  11         95.43        129.61        20.46 o                         
 -10   1  11         68.55         71.71        17.99 o                         
  -9   1  11        390.59        394.05        23.27 o                         
  -8   1  11        275.37        318.68        21.12 o                         
  -7   1  11       1639.92       1700.72        36.90 o                         
  -6   1  11         96.13        103.15        15.64 o                         
  -5   1  11       1428.20       1508.21        41.85 o                         
  -4   1  11          0.80         12.85        14.25 o                         
  -3   1  11       1300.23       1350.37        39.30 o                         
  -2   1  11         64.73        112.98        21.94 o                         
  -1   1  11       2275.25       2210.57        37.27 o                         
   0   1  11         23.76         44.39        15.19 o                         
   1   1  11         51.01         46.23        17.77 o                         
   2   1  11          0.02         -3.62        13.95 o                         
   3   1  11        312.62        291.88        19.96 o                         
   4   1  11        151.31        115.35        20.65 o                         
   5   1  11        813.37        900.92        36.55 o                         
   6   1  11        475.94        516.45        31.88 o                         
   7   1  11        730.85        810.53        37.81 o                         
   8   1  11          8.30         19.75        15.38 o                         
   9   1  11        645.73        668.70        38.63 o                         
  10   1  11        117.59        134.14        26.83 o                         
  11   1  11         62.81        134.67        32.08 o                         
  12   1  11        920.07        939.19        55.10 o                         
  13   1  11         29.18         39.23        14.49 o                         
  14   1  11         27.63          1.86        24.73 o                         
  15   1  11         18.69          8.18        36.10 o                         
  16   1  11        645.60        462.56       139.03 o                         
  17   1  11         13.60         -0.05        34.44 o                         
 -18   2  11        688.94        650.25        57.97 o                         
 -17   2  11        286.41        344.42        41.07 o                         
 -16   2  11        717.25        663.10        48.60 o                         
 -15   2  11        705.00        788.18        59.76 o                         
 -14   2  11        501.64        534.07        51.31 o                         
 -13   2  11          0.08        -11.63        38.94 o                         
 -12   2  11        138.03        182.45        36.75 o                         
 -11   2  11         34.94         51.60        29.11 o                         
 -10   2  11         32.32         59.34        34.86 o                         
  -9   2  11         39.96        100.20        23.11 o                         
  -8   2  11        198.52        233.87        18.57 o                         
  -7   2  11        745.09        739.93        32.98 o                         
  -6   2  11        163.56        159.05        28.72 o                         
  -5   2  11        517.90        495.92        27.79 o                         
  -4   2  11         84.07         87.79        17.77 o                         
  -3   2  11        809.72        830.95        33.56 o                         
  -2   2  11        120.15        179.23        32.16 o                         
  -1   2  11          0.06        -11.10        12.64 o                         
   0   2  11         45.45         75.09        17.41 o                         
   1   2  11        220.95        247.02        20.28 o                         
   2   2  11        771.66        840.07        27.94 o                         
   3   2  11        512.44        661.87        33.51 o                         
   4   2  11       1429.74       1454.12        44.31 o                         
   5   2  11        151.08        118.56        25.87 o                         
   6   2  11        205.42        269.38        35.18 o                         
   7   2  11         34.67         99.81        19.09 o                         
   8   2  11        222.09        259.44        29.54 o                         
   9   2  11         10.18         43.26        15.12 o                         
  10   2  11          3.75         25.93        17.86 o                         
  11   2  11        358.65        408.62        28.82 o                         
  12   2  11        302.62        335.02        45.38 o                         
  13   2  11        332.43        334.14        59.98 o                         
  14   2  11          0.06         46.21        26.61 o                         
  15   2  11         75.47         69.91        44.50 o                         
  16   2  11        251.96        284.22        50.29 o                         
 -17   3  11          0.02         52.04        27.68 o                         
 -16   3  11          0.12         -3.37        31.16 o                         
 -15   3  11        372.56        342.21        48.58 o                         
 -14   3  11        421.78        431.51        50.44 o                         
 -13   3  11          3.87        -24.50        26.68 o                         
 -12   3  11       1040.56       1059.76        63.43 o                         
 -11   3  11        867.10        844.57        56.35 o                         
 -10   3  11        312.45        290.51        41.14 o                         
  -9   3  11        703.29        689.57        49.69 o                         
  -8   3  11        886.07        952.83        54.09 o                         
  -7   3  11         43.42         44.45        28.32 o                         
  -6   3  11         89.07        144.51        28.83 o                         
  -5   3  11        251.74        234.88        26.18 o                         
  -4   3  11        514.12        546.31        28.93 o                         
  -3   3  11        359.69        437.11        22.10 o                         
  -2   3  11       1403.86       1556.97        36.08 o                         
  -1   3  11        767.26        835.62        29.08 o                         
   0   3  11        618.58        697.72        27.58 o                         
   1   3  11       3333.76       3206.58        51.04 o                         
   2   3  11        288.25        370.91        23.46 o                         
   3   3  11         36.38         25.92        12.95 o                         
   4   3  11        231.67        268.09        25.05 o                         
   5   3  11        167.74        192.59        24.38 o                         
   6   3  11          0.08         -3.94        12.31 o                         
   7   3  11        262.46        365.74        30.90 o                         
   8   3  11        750.40        792.72        38.95 o                         
   9   3  11        545.53        547.78        50.78 o                         
  10   3  11         16.48         15.20        27.31 o                         
  11   3  11         21.14        -24.34        24.34 o                         
  12   3  11        608.17        645.55        67.95 o                         
  13   3  11        383.94        367.74        46.03 o                         
  14   3  11         18.85         42.66        33.12 o                         
  15   3  11         22.90         45.11        54.65 o                         
 -15   4  11          5.48         10.47        29.80 o                         
 -14   4  11        201.19        164.69        37.54 o                         
 -13   4  11         15.34         13.50        31.17 o                         
 -12   4  11         26.25        -23.42        23.42 o                         
 -11   4  11          3.61        -17.95        23.85 o                         
 -10   4  11         87.80         95.92        33.32 o                         
  -9   4  11         50.16         68.10        25.20 o                         
  -8   4  11        435.09        458.77        46.11 o                         
  -7   4  11        248.16        229.77        37.30 o                         
  -6   4  11          0.03         27.69        30.81 o                         
  -5   4  11        349.25        328.36        39.50 o                         
  -4   4  11        715.18        722.86        50.79 o                         
  -3   4  11         36.45         50.06        18.90 o                         
  -2   4  11         21.01          9.05        10.58 o                         
  -1   4  11         28.90         65.59        15.28 o                         
   0   4  11         48.20         55.95        14.79 o                         
   1   4  11        250.65        294.89        24.17 o                         
   2   4  11        168.26        196.11        21.61 o                         
   3   4  11        475.76        461.72        41.35 o                         
   4   4  11        102.26        101.46        17.91 o                         
   5   4  11        220.40        197.16        25.16 o                         
   6   4  11          0.01        -14.70        24.42 o                         
   7   4  11          7.87        -28.97        28.97 o                         
   8   4  11        541.58        562.36        52.19 o                         
   9   4  11          1.74         33.04        30.93 o                         
  10   4  11         56.22        100.39        34.18 o                         
  11   4  11          4.13         -9.51        25.15 o                         
  12   4  11          2.53         10.28        25.80 o                         
  13   4  11         20.05         59.23        31.43 o                         
  14   4  11         86.55        160.79        35.88 o                         
 -14   5  11          7.45         24.28        29.96 o                         
 -13   5  11        112.28         63.99        31.53 o                         
 -12   5  11        125.65        142.11        33.82 o                         
 -11   5  11          3.41        -14.57        26.32 o                         
 -10   5  11          1.34         34.91        26.70 o                         
  -9   5  11        588.20        659.42        51.82 o                         
  -8   5  11        436.63        520.89        49.49 o                         
  -7   5  11        335.40        372.13        44.64 o                         
  -6   5  11         28.78         87.45        22.20 o                         
  -5   5  11         85.02         94.57        31.66 o                         
  -4   5  11       1579.35       1588.19        63.04 o                         
  -3   5  11       2243.34       2078.33        69.84 o                         
  -2   5  11        280.66        341.21        43.72 o                         
  -1   5  11        146.20        179.81        22.97 o                         
   0   5  11        854.52        777.00        33.29 o                         
   1   5  11        263.71        257.71        24.98 o                         
   2   5  11        852.57        793.32        46.89 o                         
   3   5  11       1093.54        946.64        51.79 o                         
   4   5  11        124.57        165.88        32.14 o                         
   5   5  11          0.00          4.57        27.05 o                         
   6   5  11          2.29         -1.18        26.45 o                         
   7   5  11          0.00         35.70        34.96 o                         
   8   5  11         41.01         71.84        33.20 o                         
   9   5  11         36.93         46.98        41.94 o                         
  10   5  11         57.49         35.57        27.32 o                         
  11   5  11        134.63        146.51        35.50 o                         
  12   5  11         20.10          7.58        29.18 o                         
 -11   6  11        112.23        118.20        34.29 o                         
 -10   6  11        133.40         80.40        49.95 o                         
  -9   6  11          4.35         -7.35        29.54 o                         
  -8   6  11        156.98        141.26        36.39 o                         
  -7   6  11          0.99         74.42        23.05 o                         
  -6   6  11        277.41        297.29        41.41 o                         
  -5   6  11        187.49        277.61        36.87 o                         
  -4   6  11        121.87        170.13        34.18 o                         
  -3   6  11         24.93         65.15        31.87 o                         
  -2   6  11         56.42         64.43        22.06 o                         
  -1   6  11         54.20         96.37        20.62 o                         
   0   6  11        170.05        210.10        24.68 o                         
   1   6  11         32.81         29.70        54.27 o                         
   2   6  11         82.00         93.79        23.73 o                         
   3   6  11         57.59         66.25        25.02 o                         
   4   6  11        324.09        315.22        37.71 o                         
   5   6  11         66.46         33.43        25.21 o                         
   6   6  11         98.71        124.37        25.57 o                         
   7   6  11         15.66         21.59        25.37 o                         
   8   6  11        248.83        216.50        32.61 o                         
   9   6  11          9.98         -8.41        39.99 o                         
  10   6  11         66.49         85.76        29.03 o                         
  -6   7  11        249.45        287.61        35.99 o                         
  -5   7  11        151.47        149.56        28.28 o                         
  -4   7  11         53.84         59.70        27.47 o                         
  -3   7  11         61.78         73.65        47.88 o                         
  -2   7  11        181.98        146.98        68.11 o                         
  -1   7  11         11.92         -4.84        54.19 o                         
   0   7  11         27.38        -15.48        58.40 o                         
   1   7  11          9.78        -47.44        57.79 o                         
   2   7  11         36.69         20.57        61.95 o                         
   3   7  11         53.31         38.25        59.57 o                         
   4   7  11          2.84         98.85        54.97 o                         
   5   7  11        118.26         10.64        60.29 o                         
 -18   0  12        306.28        190.21        95.38 o                         
 -17   0  12        188.04        387.60       106.90 o                         
 -16   0  12        961.80       1184.67       138.85 o                         
 -15   0  12        283.46        217.24        37.63 o                         
 -14   0  12         12.88          8.43        15.49 o                         
 -13   0  12         39.18         57.47        14.53 o                         
 -12   0  12        381.11        428.36        43.57 o                         
 -11   0  12       1756.00       1709.78        64.29 o                         
 -10   0  12        773.14        806.52        45.04 o                         
  -9   0  12        311.19        450.91        54.11 o                         
  -8   0  12       7274.15       7104.19       109.57 o                         
  -7   0  12       1657.17       1723.78        54.20 o                         
  -6   0  12        805.92        870.58        41.65 o                         
  -5   0  12          3.74         -1.98        19.13 o                         
  -4   0  12        527.38        486.81        33.89 o                         
  -3   0  12         12.56        -18.00        18.00 o                         
  -2   0  12        259.03        371.17        30.83 o                         
  -1   0  12       3517.67       3218.26        77.01 o                         
   0   0  12      21589.04      21653.82       275.60 o                         
   1   0  12         50.37         38.36        22.98 o                         
   2   0  12       8726.50       8761.09       144.99 o                         
   3   0  12        763.66        709.76        40.86 o                         
   4   0  12       6397.61       6509.47        95.09 o                         
   5   0  12         44.48         81.20        26.11 o                         
   6   0  12       1782.24       1924.24        58.53 o                         
   7   0  12         92.63         88.92        25.03 o                         
   8   0  12         80.20         55.16        26.37 o                         
   9   0  12          4.37         24.66        28.78 o                         
  10   0  12       1343.97       1357.92        88.65 o                         
  11   0  12         18.37        130.14        33.77 o                         
  12   0  12       2245.91       2181.95       112.83 o                         
  13   0  12       1259.19       1033.53        84.23 o                         
  14   0  12         11.02         14.90        28.45 o                         
  15   0  12        174.99        145.95        33.56 o                         
  16   0  12         90.97        111.85        31.22 o                         
  17   0  12       1711.25       1274.24       185.40 o                         
 -18   1  12         33.33         79.90        57.18 o                         
 -17   1  12        164.32        282.70        40.03 o                         
 -16   1  12        109.06        205.56        43.57 o                         
 -15   1  12         16.66         47.75        19.85 o                         
 -14   1  12          7.15         27.98        36.33 o                         
 -13   1  12        306.69        387.91        42.20 o                         
 -12   1  12       1319.56       1201.60        50.70 o                         
 -11   1  12          2.39          6.23        17.00 o                         
 -10   1  12        419.98        443.62        32.14 o                         
  -9   1  12        170.50        180.85        19.73 o                         
  -8   1  12        380.55        413.44        34.18 o                         
  -7   1  12       2702.18       2732.87        44.88 o                         
  -6   1  12        933.06        988.50        37.08 o                         
  -5   1  12         65.08         83.34        21.60 o                         
  -4   1  12       6596.00       6677.62        88.42 o                         
  -3   1  12       6577.72       6594.53        81.02 o                         
  -2   1  12        993.26        974.94        36.02 o                         
  -1   1  12        234.15        238.13        21.72 o                         
   0   1  12         89.38        108.14        17.47 o                         
   1   1  12       1521.47       1567.07        36.10 o                         
   2   1  12         48.70         69.31        19.01 o                         
   3   1  12         76.32         85.93        16.68 o                         
   4   1  12       2164.69       2209.11        50.90 o                         
   5   1  12        458.06        497.89        31.04 o                         
   6   1  12         64.29         85.60        21.37 o                         
   7   1  12          5.35         23.93        15.79 o                         
   8   1  12        318.63        414.40        32.24 o                         
   9   1  12        435.26        483.64        38.60 o                         
  10   1  12        197.95        157.11        27.71 o                         
  11   1  12        488.21        588.76        58.24 o                         
  12   1  12          7.19         19.56        16.51 o                         
  13   1  12         10.56          5.80        22.35 o                         
  14   1  12         80.68        121.84        18.62 o                         
  15   1  12          6.86        -20.25        24.50 o                         
  16   1  12        137.60         62.44        29.25 o                         
 -17   2  12        203.45        189.09        26.50 o                         
 -16   2  12          0.93         32.28        25.22 o                         
 -15   2  12         25.87         46.58        26.03 o                         
 -14   2  12        113.12        157.15        46.91 o                         
 -13   2  12        212.99        289.40        50.99 o                         
 -12   2  12        297.00        313.00        63.38 o                         
 -11   2  12        457.62        548.71        88.44 o                         
 -10   2  12          6.34         38.96        32.09 o                         
  -9   2  12          0.04         11.86        15.36 o                         
  -8   2  12        249.20        258.23        19.86 o                         
  -7   2  12        611.29        703.00        33.20 o                         
  -6   2  12        115.56         91.76        27.64 o                         
  -5   2  12         10.68         14.75        13.62 o                         
  -4   2  12        130.76        193.61        19.60 o                         
  -3   2  12        572.56        695.32        32.94 o                         
  -2   2  12          5.87         20.57        16.98 o                         
  -1   2  12       3324.80       3534.94        64.02 o                         
   0   2  12       3099.61       2932.21        53.00 o                         
   1   2  12        314.61        339.92        26.15 o                         
   2   2  12       1067.05       1005.07        29.70 o                         
   3   2  12       1951.03       1953.12        49.90 o                         
   4   2  12         29.43         36.20        18.11 o                         
   5   2  12         48.71         61.99        20.07 o                         
   6   2  12         96.22        128.02        19.71 o                         
   7   2  12         10.24          7.59        15.42 o                         
   8   2  12        662.66        637.59        40.54 o                         
   9   2  12          5.37         26.49        25.89 o                         
  10   2  12         30.24         40.55        15.51 o                         
  11   2  12        772.89        712.93        38.37 o                         
  12   2  12        137.69        146.83        36.75 o                         
  13   2  12         15.44         77.34        33.52 o                         
  14   2  12        162.98        245.42        47.30 o                         
  15   2  12         58.67         80.42        35.81 o                         
  16   2  12          0.22        -31.06        33.70 o                         
 -17   3  12          3.98         -7.01        29.55 o                         
 -16   3  12          6.89         35.70        25.93 o                         
 -15   3  12          8.38         51.52        29.87 o                         
 -14   3  12        284.27        299.37        44.08 o                         
 -13   3  12         22.57        -10.25        28.06 o                         
 -12   3  12         44.06         44.56        30.82 o                         
 -11   3  12        494.00        467.72        67.41 o                         
 -10   3  12        150.82        135.42        34.15 o                         
  -9   3  12         67.25        102.30        29.89 o                         
  -8   3  12        956.87        972.21        53.52 o                         
  -7   3  12        220.25        245.72        37.08 o                         
  -6   3  12         95.86        136.24        14.75 o                         
  -5   3  12        237.34        303.13        24.54 o                         
  -4   3  12         65.59         70.86        14.14 o                         
  -3   3  12          1.73         16.09        14.04 o                         
  -2   3  12         43.03         65.31        17.88 o                         
  -1   3  12         49.31         62.25        14.16 o                         
   0   3  12         49.39         62.53        14.61 o                         
   1   3  12        545.29        628.61        31.98 o                         
   2   3  12        355.40        417.57        24.14 o                         
   3   3  12          0.06         -9.78        11.28 o                         
   4   3  12        439.20        426.50        30.26 o                         
   5   3  12        191.42        237.36        25.70 o                         
   6   3  12          4.38        -10.19        12.96 o                         
   7   3  12        761.93        690.61        38.71 o                         
   8   3  12        527.84        566.81        35.53 o                         
   9   3  12        127.58        149.71        36.64 o                         
  10   3  12          5.31         28.52        29.08 o                         
  11   3  12        256.08        238.37        40.32 o                         
  12   3  12         90.48        126.82        34.51 o                         
  13   3  12        346.02        397.46        52.60 o                         
  14   3  12          2.26         75.55        33.85 o                         
  15   3  12         45.98        -17.39        25.61 o                         
 -15   4  12          2.01         52.17        26.08 o                         
 -14   4  12          0.02         22.93        38.95 o                         
 -13   4  12        172.32        252.80        41.22 o                         
 -12   4  12         41.51         98.13        30.93 o                         
 -11   4  12        272.08        232.44        42.07 o                         
 -10   4  12        526.79        519.43        61.49 o                         
  -9   4  12         46.89         52.32        30.41 o                         
  -8   4  12        730.32        717.12        54.54 o                         
  -7   4  12          0.16         27.65        27.30 o                         
  -6   4  12       1246.68       1080.98        56.03 o                         
  -5   4  12        165.53        186.24        37.00 o                         
  -4   4  12        729.96        692.44        59.33 o                         
  -3   4  12        956.15        940.90        38.48 o                         
  -2   4  12         10.94         28.00        16.02 o                         
  -1   4  12        603.01        587.46        29.11 o                         
   0   4  12        514.09        582.21        29.14 o                         
   1   4  12         34.37         54.94        12.60 o                         
   2   4  12          0.47         39.41        16.92 o                         
   3   4  12         19.64         10.16        12.43 o                         
   4   4  12        543.57        548.10        33.42 o                         
   5   4  12        442.94        479.50        34.44 o                         
   6   4  12         58.58        102.52        33.86 o                         
   7   4  12         17.86         32.93        27.22 o                         
   8   4  12          0.20         36.87        30.59 o                         
   9   4  12          0.43         16.52        33.57 o                         
  10   4  12         29.42         82.88        33.67 o                         
  11   4  12         94.60         68.75        31.93 o                         
  12   4  12         28.05         51.31        37.50 o                         
  13   4  12         41.48         21.08        30.21 o                         
  14   4  12         13.46         87.82        33.66 o                         
 -13   5  12          1.63         -6.75        28.66 o                         
 -12   5  12          1.72         74.27        31.32 o                         
 -11   5  12         30.52         42.49        29.20 o                         
 -10   5  12         20.16         44.87        25.62 o                         
  -9   5  12         51.20         96.10        34.62 o                         
  -8   5  12         29.73         66.39        31.29 o                         
  -7   5  12        202.34        277.16        41.37 o                         
  -6   5  12         37.50         78.48        31.09 o                         
  -5   5  12         10.16         63.37        37.34 o                         
  -4   5  12       1712.65       1595.77        64.67 o                         
  -3   5  12         44.81         24.91        21.53 o                         
  -2   5  12        654.07        602.77        43.91 o                         
  -1   5  12         60.14         95.77        30.98 o                         
   0   5  12        658.11        694.23        34.09 o                         
   1   5  12          5.19         26.29        14.39 o                         
   2   5  12        170.46        207.47        20.03 o                         
   3   5  12        393.21        381.05        42.32 o                         
   4   5  12         22.28         50.78        23.81 o                         
   5   5  12          0.19        -12.69        22.22 o                         
   6   5  12          2.18         -9.36        22.69 o                         
   7   5  12          2.44         16.98        24.17 o                         
   8   5  12         22.70         57.94        30.21 o                         
   9   5  12         39.47         74.19        30.85 o                         
  10   5  12        104.34         44.71        38.62 o                         
  11   5  12         27.25         14.46        27.52 o                         
  12   5  12          0.13         -4.93        46.03 o                         
 -11   6  12         58.59         62.76        31.31 o                         
 -10   6  12        199.30        261.44        38.77 o                         
  -9   6  12          4.90          0.75        46.01 o                         
  -8   6  12         64.51        140.47        52.54 o                         
  -7   6  12          7.70          9.21        23.89 o                         
  -6   6  12         35.51         44.74        23.08 o                         
  -5   6  12         20.31        -15.18        25.54 o                         
  -4   6  12        150.01        179.31        47.32 o                         
  -3   6  12          0.96        -16.82        20.44 o                         
  -2   6  12        355.96        315.37        30.06 o                         
  -1   6  12        345.90        227.61        61.39 o                         
   0   6  12        936.82        779.26        43.90 o                         
   1   6  12        178.79        163.32        62.19 o                         
   2   6  12        148.71        148.83        33.71 o                         
   3   6  12         54.95         59.49        36.89 o                         
   4   6  12         75.57        137.28        33.10 o                         
   5   6  12         96.57        142.92        31.07 o                         
   6   6  12        145.93        149.35        30.19 o                         
   7   6  12         40.16         57.01        25.49 o                         
   8   6  12         95.41         71.89        30.20 o                         
   9   6  12         43.78         44.22        26.98 o                         
  -6   7  12         57.03         81.24        30.19 o                         
  -5   7  12         23.51         -0.01        32.98 o                         
  -4   7  12         39.68         35.92        27.31 o                         
  -3   7  12         20.30         57.85        27.91 o                         
  -2   7  12        145.79         69.28        78.09 o                         
  -1   7  12          1.45         -5.84        55.57 o                         
   0   7  12          6.45         32.18        61.92 o                         
   1   7  12         20.81         28.17        56.38 o                         
   2   7  12          3.76         43.74       102.10 o                         
   3   7  12          1.43        -33.26        49.33 o                         
   4   7  12        217.27        240.77        80.41 o                         
 -18   1  13         37.22         -1.23        45.77 o                         
 -17   1  13          2.57        131.55        46.28 o                         
 -16   1  13        721.53        703.84        52.22 o                         
 -15   1  13         44.05        -34.83        36.85 o                         
 -14   1  13        357.01        418.29        38.53 o                         
 -13   1  13        147.05        151.96        32.94 o                         
 -12   1  13          4.92         35.91        21.31 o                         
 -11   1  13        154.77        155.88        23.48 o                         
 -10   1  13         15.89         23.36        16.72 o                         
  -9   1  13         29.86         14.64        18.09 o                         
  -8   1  13         80.63         87.66        21.92 o                         
  -7   1  13        154.32        176.70        28.63 o                         
  -6   1  13        489.43        516.20        37.37 o                         
  -5   1  13         77.75         87.48        19.36 o                         
  -4   1  13        587.03        699.01        33.27 o                         
  -3   1  13        516.56        632.09        32.76 o                         
  -2   1  13        117.21         99.38        16.79 o                         
  -1   1  13        213.51        269.98        21.08 o                         
   0   1  13        450.96        486.17        25.57 o                         
   1   1  13       2297.98       2388.62        43.63 o                         
   2   1  13        107.47        118.68        19.20 o                         
   3   1  13        134.34        179.56        22.19 o                         
   4   1  13          0.01         15.62        17.78 o                         
   5   1  13       1592.95       1543.56        48.34 o                         
   6   1  13          1.92         12.16        17.25 o                         
   7   1  13        272.34        339.96        30.86 o                         
   8   1  13       1256.99       1124.21        46.88 o                         
   9   1  13        301.25        315.69        35.12 o                         
  10   1  13         33.05         85.29        36.32 o                         
  11   1  13        125.84        177.59        45.82 o                         
  12   1  13        175.49        279.49        34.95 o                         
  13   1  13        890.83        825.30        50.97 o                         
  14   1  13        355.62        288.80        34.19 o                         
  15   1  13        378.42        418.00        70.03 o                         
  16   1  13         19.09         82.99        52.09 o                         
 -17   2  13        175.40        134.56        27.18 o                         
 -16   2  13         45.07        121.00        23.40 o                         
 -15   2  13         23.73         49.92        21.07 o                         
 -14   2  13         11.37        -33.91        37.53 o                         
 -13   2  13       1191.18       1164.86        60.98 o                         
 -12   2  13         30.69         71.46        33.76 o                         
 -11   2  13       1997.26       1926.28        80.28 o                         
 -10   2  13        369.81        408.67        43.40 o                         
  -9   2  13         49.42         28.18        31.03 o                         
  -8   2  13          3.23          5.54        12.83 o                         
  -7   2  13        488.69        544.26        31.41 o                         
  -6   2  13        122.46        185.13        24.80 o                         
  -5   2  13       2749.75       2761.04        59.31 o                         
  -4   2  13       1278.34       1303.28        42.21 o                         
  -3   2  13        221.89        270.97        24.50 o                         
  -2   2  13        168.76        216.65        25.02 o                         
  -1   2  13          3.51        -12.22        12.22 o                         
   0   2  13       1309.21       1412.74        35.74 o                         
   1   2  13         14.07         33.38        15.87 o                         
   2   2  13        127.26        126.94        17.37 o                         
   3   2  13        117.53         79.05        22.92 o                         
   4   2  13         69.28         90.84        21.45 o                         
   5   2  13        957.35        999.40        41.94 o                         
   6   2  13        264.45        320.62        28.65 o                         
   7   2  13        182.93        216.00        28.29 o                         
   8   2  13        165.92        254.31        33.73 o                         
   9   2  13       1258.87       1288.44        50.20 o                         
  10   2  13         29.05         15.91        14.43 o                         
  11   2  13        525.91        487.83        49.65 o                         
  12   2  13        230.64        246.91        72.87 o                         
  13   2  13         36.25        121.90        50.26 o                         
  14   2  13         79.66         83.75        26.65 o                         
  15   2  13          5.74        -14.75        25.89 o                         
  16   2  13         77.29         52.05        30.30 o                         
 -16   3  13        363.99        393.26        49.49 o                         
 -15   3  13        442.95        440.31        52.47 o                         
 -14   3  13        449.38        477.41        44.76 o                         
 -13   3  13        390.89        435.13        48.43 o                         
 -12   3  13        174.50        179.15        38.12 o                         
 -11   3  13        732.13        769.80        56.49 o                         
 -10   3  13          0.50         13.69        26.84 o                         
  -9   3  13       3726.80       3234.22        86.20 o                         
  -8   3  13        252.91        315.30        39.82 o                         
  -7   3  13         14.00         84.12        30.62 o                         
  -6   3  13        194.96        219.25        20.98 o                         
  -5   3  13          3.79         14.40        12.50 o                         
  -4   3  13         57.68         51.42        25.05 o                         
  -3   3  13        263.00        300.11        27.45 o                         
  -2   3  13        340.49        331.42        25.20 o                         
  -1   3  13        643.18        605.44        27.95 o                         
   0   3  13        194.52        267.12        23.12 o                         
   1   3  13       1538.51       1533.16        39.08 o                         
   2   3  13         14.59         28.20        13.75 o                         
   3   3  13       1306.16       1210.42        53.04 o                         
   4   3  13        395.17        396.20        31.15 o                         
   5   3  13        521.50        591.41        35.69 o                         
   6   3  13        193.11        234.22        27.37 o                         
   7   3  13          3.20         34.01        19.91 o                         
   8   3  13        915.73        897.02        43.98 o                         
   9   3  13        401.94        427.69        47.31 o                         
  10   3  13         50.81         14.95        33.95 o                         
  11   3  13        238.64        242.54        44.03 o                         
  12   3  13        369.29        442.44        77.79 o                         
  13   3  13         16.20         -0.41        27.07 o                         
  14   3  13         36.90         89.36        41.25 o                         
  15   3  13         27.91         23.13        27.95 o                         
 -15   4  13        145.08        217.32        47.33 o                         
 -14   4  13          4.66         24.28        25.30 o                         
 -13   4  13        374.00        388.31        50.18 o                         
 -12   4  13         15.75         68.17        24.89 o                         
 -11   4  13        141.51        204.86        42.47 o                         
 -10   4  13        444.51        407.90        46.61 o                         
  -9   4  13          1.55         34.12        34.03 o                         
  -8   4  13          4.76         32.52        25.69 o                         
  -7   4  13       1554.57       1402.40        62.05 o                         
  -6   4  13        764.51        778.70        49.81 o                         
  -5   4  13        956.87        957.46        53.27 o                         
  -4   4  13        234.00        203.64        26.54 o                         
  -3   4  13          0.08         25.15        14.61 o                         
  -2   4  13        481.65        506.59        30.31 o                         
  -1   4  13        482.51        569.68        31.89 o                         
   0   4  13        150.87        187.31        21.28 o                         
   1   4  13        188.11        225.23        27.95 o                         
   2   4  13         43.79         32.36        18.54 o                         
   3   4  13         49.85         43.21        23.19 o                         
   4   4  13        370.25        387.19        31.18 o                         
   5   4  13        451.29        449.24        37.91 o                         
   6   4  13        589.71        559.29        50.27 o                         
   7   4  13        719.61        697.07        54.73 o                         
   8   4  13          4.41         31.99        31.46 o                         
   9   4  13        250.58        197.63        40.41 o                         
  10   4  13        127.55        138.31        37.51 o                         
  11   4  13         18.68         24.33        33.27 o                         
  12   4  13         59.31         30.59        24.00 o                         
  13   4  13         47.40          8.35        28.95 o                         
 -13   5  13        157.22        179.95        45.52 o                         
 -12   5  13         46.86         81.28        37.03 o                         
 -11   5  13         12.56         72.14        32.62 o                         
 -10   5  13        411.03        384.61        45.45 o                         
  -9   5  13          1.94         66.98        27.58 o                         
  -8   5  13        258.46        278.59        47.03 o                         
  -7   5  13        525.76        482.66        84.84 o                         
  -6   5  13         29.88        -12.08        25.69 o                         
  -5   5  13          0.02          9.06        22.11 o                         
  -4   5  13         33.46         52.30        26.59 o                         
  -3   5  13        201.78        213.80        43.92 o                         
  -2   5  13        854.54        859.02        49.31 o                         
  -1   5  13        134.85         93.96        24.44 o                         
   0   5  13        131.22        125.89        21.70 o                         
   1   5  13        527.81        581.86        46.92 o                         
   2   5  13          7.86         46.95        20.28 o                         
   3   5  13        237.44        202.37        24.19 o                         
   4   5  13          7.45         27.45        25.92 o                         
   5   5  13         24.52         59.40        26.73 o                         
   6   5  13         58.99        117.46        34.58 o                         
   7   5  13        283.65        317.69        45.45 o                         
   8   5  13        414.37        441.58        51.01 o                         
   9   5  13        136.78        155.15        35.34 o                         
  10   5  13        187.28        220.36        34.50 o                         
  11   5  13         55.96         22.15        28.61 o                         
 -10   6  13          7.99         61.15        47.74 o                         
  -9   6  13        315.80        297.01        59.88 o                         
  -8   6  13         96.39        112.80        27.33 o                         
  -7   6  13         24.74        106.58        29.26 o                         
  -6   6  13          0.03         17.63        27.01 o                         
  -5   6  13        252.77        257.33        35.69 o                         
  -4   6  13        154.83        209.51        44.22 o                         
  -3   6  13         71.79         74.62        22.27 o                         
  -2   6  13          2.72         89.05        21.90 o                         
  -1   6  13        145.68        112.53        21.59 o                         
   0   6  13        391.37        345.87        42.25 o                         
   1   6  13         85.89         68.87        56.51 o                         
   2   6  13        150.37        187.76        28.84 o                         
   3   6  13        144.89        145.24        33.18 o                         
   4   6  13          0.91         78.90        33.29 o                         
   5   6  13          1.55         23.73        26.15 o                         
   6   6  13        114.68        135.92        28.76 o                         
   7   6  13        334.92        334.54        47.04 o                         
   8   6  13         25.97         59.76        28.30 o                         
   9   6  13         43.53         32.33        27.49 o                         
  -5   7  13          0.01        -10.02        28.14 o                         
  -4   7  13         67.86        116.95        28.17 o                         
  -3   7  13        134.19         95.63        33.17 o                         
  -2   7  13         23.56         32.51        58.97 o                         
  -1   7  13         71.13         68.16        74.23 o                         
   0   7  13          6.93        -27.65        53.50 o                         
   1   7  13        186.12        192.78        70.60 o                         
   2   7  13        120.07          2.23       148.06 o                         
   3   7  13          3.90         20.85        61.71 o                         
   4   7  13        137.05         99.59        76.04 o                         
 -18   0  14         17.50         33.94       100.55 o                         
 -17   0  14         15.56        -14.52        68.61 o                         
 -16   0  14       1081.13        976.30       130.32 o                         
 -15   0  14        607.15        670.06        71.67 o                         
 -14   0  14        578.13        639.30        89.84 o                         
 -13   0  14         52.50         81.49        62.62 o                         
 -12   0  14         24.50          2.13        33.71 o                         
 -11   0  14       2463.31       2411.07        77.12 o                         
 -10   0  14       1388.21       1461.99        64.43 o                         
  -9   0  14        631.65        752.19        43.57 o                         
  -8   0  14          7.07         33.02        20.90 o                         
  -7   0  14        251.03        305.82        49.11 o                         
  -6   0  14        460.75        531.00        37.14 o                         
  -5   0  14         15.34         21.37        19.16 o                         
  -4   0  14       6395.11       6314.97       136.05 o                         
  -3   0  14         95.31        122.72        27.70 o                         
  -2   0  14       3208.41       3234.11        69.43 o                         
  -1   0  14         63.53        121.13        28.27 o                         
   0   0  14       5952.09       5930.88       155.22 o                         
   1   0  14          1.15        -11.00        21.41 o                         
   2   0  14        864.58        986.62        47.63 o                         
   3   0  14        143.33        136.28        29.27 o                         
   4   0  14        290.32        312.30        33.87 o                         
   5   0  14        515.86        573.25        41.80 o                         
   6   0  14          7.95         28.95        25.73 o                         
   7   0  14        883.81        863.84        48.70 o                         
   8   0  14       1999.32       1922.51        99.81 o                         
   9   0  14        199.07        229.53        51.69 o                         
  10   0  14         12.88         15.76        32.68 o                         
  11   0  14        552.17        632.16       193.53 o                         
  12   0  14       1557.36       1458.13        97.13 o                         
  13   0  14        190.33        158.06        48.42 o                         
  14   0  14        457.18        477.27       125.55 o                         
  15   0  14        609.83        447.22        50.84 o                         
  16   0  14        581.63        538.90        65.43 o                         
 -18   1  14         80.65         68.03        55.72 o                         
 -17   1  14        107.84        141.44        26.31 o                         
 -16   1  14         27.23         84.61        22.35 o                         
 -15   1  14        486.00        579.04        57.95 o                         
 -14   1  14        313.26        389.66        45.75 o                         
 -13   1  14         52.29         42.61        26.56 o                         
 -12   1  14         75.52        109.96        16.47 o                         
 -11   1  14         78.91         98.24        20.18 o                         
 -10   1  14         20.14         54.93        27.01 o                         
  -9   1  14        186.45        321.45        29.34 o                         
  -8   1  14        237.55        363.98        34.57 o                         
  -7   1  14        940.27       1005.84        39.39 o                         
  -6   1  14        112.78        197.42        23.88 o                         
  -5   1  14         52.92         67.85        19.39 o                         
  -4   1  14       1487.55       1463.78        44.49 o                         
  -3   1  14        596.50        673.96        35.41 o                         
  -2   1  14       2542.05       2640.14        54.83 o                         
  -1   1  14          0.19         10.93        15.65 o                         
   0   1  14        161.24        238.13        22.09 o                         
   1   1  14       1110.90       1350.81        36.58 o                         
   2   1  14        160.16        235.59        22.13 o                         
   3   1  14         77.52         78.74        18.26 o                         
   4   1  14       1401.63       1407.44        41.21 o                         
   5   1  14        407.50        517.27        44.69 o                         
   6   1  14          7.44        -16.13        16.13 o                         
   7   1  14       1364.61       1363.55        49.56 o                         
   8   1  14       1201.34       1208.97        49.40 o                         
   9   1  14          8.07         65.83        19.30 o                         
  10   1  14        398.29        478.37        42.42 o                         
  11   1  14        628.50        679.36        52.39 o                         
  12   1  14         76.23        103.25        23.70 o                         
  13   1  14        186.78        238.03        45.03 o                         
  14   1  14        657.25        479.99       110.71 o                         
  15   1  14        233.08        194.31        35.97 o                         
  16   1  14        164.37        113.74        72.78 o                         
 -17   2  14         24.43         76.92        26.01 o                         
 -16   2  14        167.91        152.68        31.49 o                         
 -15   2  14        159.40        132.31        23.81 o                         
 -14   2  14          3.28          3.48        27.95 o                         
 -13   2  14        170.35        268.97        51.89 o                         
 -12   2  14        270.33        348.88        70.62 o                         
 -11   2  14        312.41        349.95        44.80 o                         
 -10   2  14        147.77        152.06        32.77 o                         
  -9   2  14        211.94        237.55        21.10 o                         
  -8   2  14        505.72        561.46        42.80 o                         
  -7   2  14         10.68          2.46        24.87 o                         
  -6   2  14        248.75        284.21        24.65 o                         
  -5   2  14        140.03        173.41        25.13 o                         
  -4   2  14          1.04         18.01        14.69 o                         
  -3   2  14          9.26         29.19        17.66 o                         
  -2   2  14        225.65        210.32        24.56 o                         
  -1   2  14         20.60         16.52        17.42 o                         
   0   2  14        193.80        213.97        21.14 o                         
   1   2  14        345.58        406.68        25.54 o                         
   2   2  14          6.67          8.25        17.98 o                         
   3   2  14       2520.55       2351.30        41.15 o                         
   4   2  14         46.07        108.33        22.71 o                         
   5   2  14        446.78        478.09        34.66 o                         
   6   2  14         68.86        113.67        23.04 o                         
   7   2  14        838.18        878.42        42.99 o                         
   8   2  14         50.31         52.48        19.92 o                         
   9   2  14        376.24        433.63        33.92 o                         
  10   2  14         30.32         13.97        21.04 o                         
  11   2  14          4.69         23.68        15.52 o                         
  12   2  14          0.14         12.92        27.59 o                         
  13   2  14        271.10        265.57        61.42 o                         
  14   2  14         55.41         33.10        38.57 o                         
  15   2  14          6.27         16.94        43.98 o                         
 -16   3  14          9.64         33.26        27.62 o                         
 -15   3  14         59.68        163.10        35.26 o                         
 -14   3  14         44.60         29.98        24.97 o                         
 -13   3  14         11.66          8.13        37.65 o                         
 -12   3  14         45.78         93.79        27.36 o                         
 -11   3  14        443.42        507.73        73.14 o                         
 -10   3  14          0.05         15.30        34.77 o                         
  -9   3  14         35.94         51.09        34.96 o                         
  -8   3  14         22.19         63.68        30.59 o                         
  -7   3  14       2290.14       2184.48        71.70 o                         
  -6   3  14          0.12         -5.50        25.01 o                         
  -5   3  14         27.25         30.35        10.77 o                         
  -4   3  14        261.92        282.80        23.60 o                         
  -3   3  14          6.65          0.16        21.47 o                         
  -2   3  14        709.19        740.57        35.23 o                         
  -1   3  14          1.28         15.03        12.20 o                         
   0   3  14        166.38        224.69        22.67 o                         
   1   3  14       1320.74       1228.14        36.58 o                         
   2   3  14        235.90        266.76        23.22 o                         
   3   3  14         58.87         63.01        22.35 o                         
   4   3  14        476.86        483.80        34.64 o                         
   5   3  14        174.39        150.02        24.14 o                         
   6   3  14         12.03         -1.11        16.94 o                         
   7   3  14         92.54         94.19        35.41 o                         
   8   3  14         70.67         54.13        30.56 o                         
   9   3  14        258.81        313.95        43.79 o                         
  10   3  14          5.97        -21.53        23.38 o                         
  11   3  14          9.23         -5.91        25.87 o                         
  12   3  14          5.94          7.49        30.12 o                         
  13   3  14        399.32        447.35        63.17 o                         
  14   3  14          0.10         60.22        36.10 o                         
 -15   4  14         12.38         42.03        26.74 o                         
 -14   4  14        109.96        106.30        50.70 o                         
 -13   4  14         47.62         53.37        46.66 o                         
 -12   4  14        836.70        826.16        59.68 o                         
 -11   4  14          0.33         50.93        24.71 o                         
 -10   4  14        207.07        215.40        37.72 o                         
  -9   4  14        297.29        342.24        43.82 o                         
  -8   4  14       1090.67       1026.12        58.16 o                         
  -7   4  14       1049.14       1127.57        59.53 o                         
  -6   4  14        171.47        257.34        40.14 o                         
  -5   4  14       1488.79       1292.90        58.01 o                         
  -4   4  14         78.31        102.02        18.70 o                         
  -3   4  14        943.53        870.05        38.30 o                         
  -2   4  14        898.30        880.75        37.98 o                         
  -1   4  14        325.20        364.44        31.33 o                         
   0   4  14          0.52         15.27        20.00 o                         
   1   4  14         54.26         68.59        16.54 o                         
   2   4  14         30.25         69.43        18.78 o                         
   3   4  14          3.66         -2.60        14.28 o                         
   4   4  14        510.44        425.41        31.15 o                         
   5   4  14        128.51        140.75        29.29 o                         
   6   4  14         63.00        116.21        31.11 o                         
   7   4  14        115.83        166.54        38.86 o                         
   8   4  14          5.70         15.37        27.82 o                         
   9   4  14          0.40         21.21        26.38 o                         
  10   4  14          5.54          9.91        23.76 o                         
  11   4  14         72.12         73.00        30.51 o                         
  12   4  14          0.37         -3.61        29.75 o                         
  13   4  14         88.05         74.00        33.13 o                         
 -13   5  14         17.93         26.66        31.92 o                         
 -12   5  14        266.58        336.33        54.13 o                         
 -11   5  14        139.47        180.40        35.96 o                         
 -10   5  14         16.79        -23.17        38.89 o                         
  -9   5  14         37.18         27.16        43.21 o                         
  -8   5  14         24.64         95.06        25.07 o                         
  -7   5  14        651.30        603.23        71.95 o                         
  -6   5  14        126.74        123.49        34.92 o                         
  -5   5  14         80.85        125.25        34.32 o                         
  -4   5  14        130.63        138.08        34.44 o                         
  -3   5  14         14.40         41.19        37.80 o                         
  -2   5  14        300.64        333.15        39.55 o                         
  -1   5  14        482.52        492.57        25.12 o                         
   0   5  14        375.95        426.86        27.37 o                         
   1   5  14        152.07        169.13        19.63 o                         
   2   5  14         69.24         35.53        28.94 o                         
   3   5  14          4.02        -15.42        15.42 o                         
   4   5  14        692.72        616.66        45.33 o                         
   5   5  14          3.50         33.30        41.85 o                         
   6   5  14          0.25        -20.70        20.70 o                         
   7   5  14        100.86         86.06        33.07 o                         
   8   5  14        676.07        671.70        54.52 o                         
   9   5  14        127.20        141.26        39.59 o                         
  10   5  14         69.60         74.09        42.05 o                         
  11   5  14        215.28        206.19        40.36 o                         
 -10   6  14        142.84        139.24        54.53 o                         
  -9   6  14         46.12        105.13        29.12 o                         
  -8   6  14          0.16         -3.67        25.41 o                         
  -7   6  14         13.34         12.32        26.86 o                         
  -6   6  14        291.89        257.75        36.19 o                         
  -5   6  14        118.14        206.52        46.08 o                         
  -4   6  14         94.16        108.80        29.72 o                         
  -3   6  14        326.33        318.84        32.61 o                         
  -2   6  14         53.80         12.21        21.88 o                         
  -1   6  14         15.84        -43.35        43.35 o                         
   0   6  14        177.78        160.76        48.48 o                         
   1   6  14        105.91        121.98        56.06 o                         
   2   6  14        401.02        255.81        30.72 o                         
   3   6  14          2.74          8.52        40.99 o                         
   4   6  14          5.18         19.56        25.98 o                         
   5   6  14         60.25         43.36        34.49 o                         
   6   6  14         45.35         60.19        33.42 o                         
   7   6  14          4.37         38.03        26.41 o                         
   8   6  14         80.39        145.39        29.03 o                         
  -4   7  14        553.14        453.59        96.11 o                         
  -3   7  14        118.91         18.52        61.86 o                         
  -2   7  14          0.05        -86.70       113.08 o                         
  -1   7  14          7.10          1.40        75.32 o                         
   0   7  14         47.19         82.47        69.52 o                         
   1   7  14         43.25         58.52        67.32 o                         
   2   7  14         51.75         92.28        68.78 o                         
 -17   1  15          6.70        -10.72        26.50 o                         
 -16   1  15        374.76        399.94        41.71 o                         
 -15   1  15          8.84        -46.07        46.07 o                         
 -14   1  15          4.58        -17.08        17.08 o                         
 -13   1  15          7.96         37.47        29.49 o                         
 -12   1  15        247.66        389.01        56.13 o                         
 -11   1  15        128.15        128.40        42.50 o                         
 -10   1  15        173.11        230.86        36.29 o                         
  -9   1  15        355.24        476.04        31.01 o                         
  -8   1  15        538.17        546.91        42.56 o                         
  -7   1  15        611.05        653.01        34.98 o                         
  -6   1  15          2.63         10.09        13.92 o                         
  -5   1  15       2044.01       2045.91        54.38 o                         
  -4   1  15         89.30        141.47        23.80 o                         
  -3   1  15       1201.07       1260.68        43.57 o                         
  -2   1  15         15.04          2.04        14.54 o                         
  -1   1  15        157.44        190.72        21.29 o                         
   0   1  15         51.69         54.94        18.03 o                         
   1   1  15       2106.05       2122.33        44.39 o                         
   2   1  15          5.20          8.83        16.48 o                         
   3   1  15        231.03        273.42        23.89 o                         
   4   1  15         80.87         90.56        18.01 o                         
   5   1  15        168.01        170.75        26.82 o                         
   6   1  15         25.54         24.90        20.27 o                         
   7   1  15        131.58        164.31        31.63 o                         
   8   1  15         28.61         53.21        22.99 o                         
   9   1  15       1744.77       1589.19        77.95 o                         
  10   1  15        133.75        166.88        30.50 o                         
  11   1  15          5.42         49.69        22.93 o                         
  12   1  15          4.51         31.03        56.79 o                         
  13   1  15        221.24        201.82        27.40 o                         
  14   1  15          0.67         14.74        17.40 o                         
  15   1  15         62.35         19.71        28.16 o                         
 -17   2  15        344.36        360.25        68.29 o                         
 -16   2  15         17.09        113.21        26.07 o                         
 -15   2  15         26.29         77.52        53.61 o                         
 -14   2  15        513.93        515.84        60.20 o                         
 -13   2  15        345.78        424.82        58.48 o                         
 -12   2  15         69.83         69.75        29.01 o                         
 -11   2  15        598.01        689.59        53.24 o                         
 -10   2  15        480.22        580.10        55.91 o                         
  -9   2  15         15.17         33.95        12.01 o                         
  -8   2  15          0.10         26.21        17.32 o                         
  -7   2  15          0.06         15.17        18.17 o                         
  -6   2  15         52.50         83.26        15.23 o                         
  -5   2  15         46.12         76.68        19.13 o                         
  -4   2  15         36.66         56.73        18.48 o                         
  -3   2  15       1624.31       1665.65        48.94 o                         
  -2   2  15        107.18        147.64        22.62 o                         
  -1   2  15        154.40        154.33        20.18 o                         
   0   2  15       1682.33       1535.21        46.26 o                         
   1   2  15          0.12        -14.57        14.57 o                         
   2   2  15        982.89        900.57        39.87 o                         
   3   2  15        959.73        889.06        29.80 o                         
   4   2  15         14.87         23.40        17.81 o                         
   5   2  15       2791.33       2654.20        74.21 o                         
   6   2  15         20.79         33.57        20.19 o                         
   7   2  15        200.91        198.87        28.55 o                         
   8   2  15         34.82         61.24        21.37 o                         
   9   2  15        123.67        170.91        24.92 o                         
  10   2  15         41.21         54.54        25.09 o                         
  11   2  15        735.74        764.68        66.02 o                         
  12   2  15          8.32         31.00        29.30 o                         
  13   2  15        109.01        187.44        51.71 o                         
  14   2  15          0.31        -11.80        33.54 o                         
  15   2  15        962.13        855.66        67.86 o                         
 -16   3  15          0.87         25.48        49.87 o                         
 -15   3  15         30.73         24.51        34.18 o                         
 -14   3  15        106.41         91.63        30.49 o                         
 -13   3  15         53.19        101.92        30.24 o                         
 -12   3  15        176.39        245.23        74.64 o                         
 -11   3  15        518.55        627.21        56.12 o                         
 -10   3  15          0.53        -35.28        40.12 o                         
  -9   3  15          2.60          4.44        27.87 o                         
  -8   3  15        155.42        140.71        36.11 o                         
  -7   3  15         21.95         37.80        25.82 o                         
  -6   3  15        275.19        321.85        29.15 o                         
  -5   3  15        870.98        836.11        39.03 o                         
  -4   3  15         47.40         61.78        15.47 o                         
  -3   3  15        846.14        900.01        40.14 o                         
  -2   3  15        145.76        181.15        24.16 o                         
  -1   3  15         23.03         20.84        16.39 o                         
   0   3  15         13.93         45.48        16.25 o                         
   1   3  15        829.23        843.01        33.70 o                         
   2   3  15         20.51         31.01        20.07 o                         
   3   3  15         43.59         62.54        22.63 o                         
   4   3  15        401.96        449.62        42.49 o                         
   5   3  15         27.43         56.01        16.84 o                         
   6   3  15         16.98         46.58        24.86 o                         
   7   3  15       1092.87       1043.71        46.89 o                         
   8   3  15        592.33        575.25        36.68 o                         
   9   3  15        209.78        216.71        40.46 o                         
  10   3  15        236.20        254.79        54.96 o                         
  11   3  15         25.69         71.33        36.11 o                         
  12   3  15        261.78        195.10        40.54 o                         
  13   3  15          6.33        -11.66        27.86 o                         
  14   3  15          8.10         -1.63        44.51 o                         
 -15   4  15        160.67        173.45        61.85 o                         
 -14   4  15          4.74         -0.54        29.16 o                         
 -13   4  15        220.63        160.68        54.84 o                         
 -12   4  15         43.91        123.04        44.27 o                         
 -11   4  15        146.77        144.95        34.76 o                         
 -10   4  15         93.68        126.95        36.74 o                         
  -9   4  15          1.44         31.26        29.01 o                         
  -8   4  15         89.25        103.35        42.19 o                         
  -7   4  15        158.99        195.17        37.89 o                         
  -6   4  15          0.69          0.51        28.73 o                         
  -5   4  15          1.07         -0.70        37.82 o                         
  -4   4  15          1.05          1.08        23.54 o                         
  -3   4  15          7.57        -25.18        25.18 o                         
  -2   4  15          1.05         -9.48        27.44 o                         
  -1   4  15        123.70        155.73        25.99 o                         
   0   4  15         27.58         47.65        24.21 o                         
   1   4  15         20.17         45.04        16.55 o                         
   2   4  15          5.23         49.13        19.50 o                         
   3   4  15       2218.41       2138.35        61.77 o                         
   4   4  15       1108.80       1087.38        47.94 o                         
   5   4  15        838.90        811.30        42.10 o                         
   6   4  15        114.12        101.93        32.31 o                         
   7   4  15         29.83          9.75        29.61 o                         
   8   4  15        650.01        574.82        53.14 o                         
   9   4  15        152.57        169.33        45.75 o                         
  10   4  15         44.89         71.27        32.28 o                         
  11   4  15        290.65        297.35        46.50 o                         
  12   4  15          2.40         -4.78        25.83 o                         
  13   4  15         89.01         91.37        67.24 o                         
 -13   5  15        150.15        186.45        83.39 o                         
 -12   5  15        172.46        234.21        40.47 o                         
 -11   5  15         16.53         82.24        31.14 o                         
 -10   5  15         14.11         15.41        26.90 o                         
  -9   5  15        133.42        162.34        45.27 o                         
  -8   5  15         14.28         60.52        36.41 o                         
  -7   5  15         24.73         28.70        24.22 o                         
  -6   5  15          0.17         16.36        43.07 o                         
  -5   5  15          5.77          5.86        28.84 o                         
  -4   5  15        125.76        149.94        32.69 o                         
  -3   5  15         79.67        154.46        31.90 o                         
  -2   5  15        139.92        151.15        36.34 o                         
  -1   5  15         66.17         61.13        15.52 o                         
   0   5  15        208.02        287.32        30.53 o                         
   1   5  15          0.75         72.61        32.37 o                         
   2   5  15        153.19        118.56        27.65 o                         
   3   5  15         59.51        100.09        32.68 o                         
   4   5  15         12.09         19.64        48.26 o                         
   5   5  15          4.60        -24.57        29.70 o                         
   6   5  15          3.37         16.51        29.00 o                         
   7   5  15         37.60         77.13        46.62 o                         
   8   5  15       1047.59        951.24        62.49 o                         
   9   5  15        554.50        543.57        54.07 o                         
  10   5  15        162.11        139.45        32.55 o                         
  11   5  15          0.41        -10.42        29.35 o                         
  -9   6  15         88.35        177.38        30.24 o                         
  -8   6  15        117.89        102.52        30.52 o                         
  -7   6  15         20.35         45.19        25.22 o                         
  -6   6  15          0.05          5.62        24.54 o                         
  -5   6  15         60.41        116.60        25.78 o                         
  -4   6  15         34.60         36.21        25.03 o                         
  -3   6  15        395.35        321.99        36.72 o                         
  -2   6  15          5.46          8.90        23.26 o                         
  -1   6  15         20.69         38.75        24.28 o                         
   0   6  15         56.02        124.90        33.80 o                         
   1   6  15         21.38        138.77        63.78 o                         
   2   6  15         85.65          8.24        50.94 o                         
   3   6  15        143.70         83.34        27.24 o                         
   4   6  15        604.21        551.04        48.13 o                         
   5   6  15         47.32         56.81        40.51 o                         
   6   6  15         36.43         42.56        28.91 o                         
   7   6  15         60.35          3.50        28.38 o                         
   8   6  15        127.97        170.61        31.84 o                         
  -3   7  15         25.96         29.33        71.37 o                         
  -2   7  15         32.67         47.13        71.30 o                         
  -1   7  15         27.39         -1.09        64.24 o                         
   0   7  15        192.53        222.48        81.24 o                         
   1   7  15        220.58        283.62        83.30 o                         
 -17   0  16         89.43        207.37       102.82 o                         
 -16   0  16         46.29         69.24        76.14 o                         
 -15   0  16          2.54         21.60        76.14 o                         
 -14   0  16          0.74         28.31        71.60 o                         
 -13   0  16        166.51        141.90        35.43 o                         
 -12   0  16        564.00        668.01        55.27 o                         
 -11   0  16        160.80        285.04        95.74 o                         
 -10   0  16        421.42        427.18        45.22 o                         
  -9   0  16        114.15        156.54        29.40 o                         
  -8   0  16        817.61        826.07        47.56 o                         
  -7   0  16        372.23        442.94        41.12 o                         
  -6   0  16       1357.92       1248.61        50.58 o                         
  -5   0  16        453.64        459.27        38.82 o                         
  -4   0  16          1.24        -10.21        21.71 o                         
  -3   0  16        249.16        251.75        33.56 o                         
  -2   0  16        147.69        181.94        32.21 o                         
  -1   0  16          0.00         12.38        24.88 o                         
   0   0  16         82.73        125.16        28.85 o                         
   1   0  16         12.29         29.72        25.58 o                         
   2   0  16        142.93        140.47        29.87 o                         
   3   0  16       1699.68       1874.53        73.87 o                         
   4   0  16        450.43        477.36        42.71 o                         
   5   0  16       1457.42       1404.77        58.93 o                         
   6   0  16         28.74         31.00        36.84 o                         
   7   0  16        206.67        111.45       121.43 o                         
   8   0  16         54.15         70.02        44.24 o                         
   9   0  16         37.67         28.30        30.07 o                         
  10   0  16          0.04         29.21        63.62 o                         
  11   0  16       1137.43       1110.43        89.61 o                         
  12   0  16        993.13       1026.27        85.80 o                         
  13   0  16        181.39        211.05        81.13 o                         
  14   0  16        231.48        162.34        29.28 o                         
  15   0  16        238.88        257.37        47.78 o                         
 -17   1  16         15.49         15.33        26.21 o                         
 -16   1  16        375.77        378.53        52.04 o                         
 -15   1  16       1269.54       1042.52       151.06 o                         
 -14   1  16         99.36        109.59        42.49 o                         
 -13   1  16        437.00        536.20        40.73 o                         
 -12   1  16         20.82         49.50        21.52 o                         
 -11   1  16         38.22         65.21        29.55 o                         
 -10   1  16          9.87         31.58        12.54 o                         
  -9   1  16         14.82         35.46        27.69 o                         
  -8   1  16         31.76         67.59        19.65 o                         
  -7   1  16        603.56        687.19        36.58 o                         
  -6   1  16        648.45        751.85        37.78 o                         
  -5   1  16        580.20        627.26        35.74 o                         
  -4   1  16         28.71         39.35        21.30 o                         
  -3   1  16        179.61        241.31        28.21 o                         
  -2   1  16        827.86        867.39        31.32 o                         
  -1   1  16          1.03         -9.76        15.45 o                         
   0   1  16         14.89         41.23        17.52 o                         
   1   1  16       2704.63       2506.14        48.73 o                         
   2   1  16         97.28        157.77        21.78 o                         
   3   1  16         20.31         35.26        18.19 o                         
   4   1  16        144.35        123.00        21.46 o                         
   5   1  16        291.43        337.23        32.64 o                         
   6   1  16          0.45        -11.21        22.63 o                         
   7   1  16        563.62        603.78        41.14 o                         
   8   1  16        723.37        694.78        42.91 o                         
   9   1  16         42.23         24.15        33.67 o                         
  10   1  16        279.82        292.67        40.88 o                         
  11   1  16        201.06        142.01        34.75 o                         
  12   1  16         31.31         91.06        19.33 o                         
  13   1  16          3.57         85.74        18.86 o                         
  14   1  16        121.25        217.38        29.97 o                         
  15   1  16         90.22        130.12        42.44 o                         
 -17   2  16        162.80         99.72        37.70 o                         
 -16   2  16          3.92         63.93        53.37 o                         
 -15   2  16          0.10         39.59        22.25 o                         
 -14   2  16        166.91        187.26        65.25 o                         
 -13   2  16         79.57         99.10        67.85 o                         
 -12   2  16        146.81        180.74        43.21 o                         
 -11   2  16          0.67         95.86        27.73 o                         
 -10   2  16        829.77        858.27        61.56 o                         
  -9   2  16        577.53        616.46        39.11 o                         
  -8   2  16        493.32        460.62        31.65 o                         
  -7   2  16          4.50         25.63        13.72 o                         
  -6   2  16       1195.54       1237.67        46.99 o                         
  -5   2  16        245.29        292.69        26.05 o                         
  -4   2  16        109.00         98.76        19.72 o                         
  -3   2  16        254.88        261.22        29.32 o                         
  -2   2  16          3.63         18.76        18.38 o                         
  -1   2  16       2302.47       2307.67        53.40 o                         
   0   2  16          0.46         13.52        16.27 o                         
   1   2  16         19.22         35.42        20.59 o                         
   2   2  16         22.48         18.99        17.04 o                         
   3   2  16        644.18        684.54        38.03 o                         
   4   2  16       1314.21       1190.37        46.91 o                         
   5   2  16        256.79        278.82        31.48 o                         
   6   2  16        547.99        592.61        46.28 o                         
   7   2  16        639.29        702.13        40.74 o                         
   8   2  16        642.18        700.32        43.19 o                         
   9   2  16        781.62        831.03        46.26 o                         
  10   2  16       1183.40       1068.12        58.51 o                         
  11   2  16        118.42        230.77        43.04 o                         
  12   2  16         15.05         17.58        39.29 o                         
  13   2  16         16.04         25.78        30.35 o                         
  14   2  16         27.28         37.65        52.05 o                         
  15   2  16         53.57        106.65        36.84 o                         
 -16   3  16        210.08        225.43        48.26 o                         
 -15   3  16        242.26        142.71        37.85 o                         
 -14   3  16          0.35          5.64        24.47 o                         
 -13   3  16         67.20         88.43        29.41 o                         
 -12   3  16        246.81        263.94        39.76 o                         
 -11   3  16        343.85        357.09        45.94 o                         
 -10   3  16        135.97        152.42        64.38 o                         
  -9   3  16        398.83        452.86        47.42 o                         
  -8   3  16        456.52        504.66        62.57 o                         
  -7   3  16        501.98        474.87        46.63 o                         
  -6   3  16         14.43         36.68        12.42 o                         
  -5   3  16        584.26        617.52        35.26 o                         
  -4   3  16        225.92        294.76        27.82 o                         
  -3   3  16       1511.26       1385.50        47.74 o                         
  -2   3  16         79.67         78.32        19.96 o                         
  -1   3  16         45.02         68.64        18.06 o                         
   0   3  16        158.43        189.15        25.68 o                         
   1   3  16        418.77        486.78        29.34 o                         
   2   3  16         76.40         77.20        23.22 o                         
   3   3  16        178.42        150.49        39.36 o                         
   4   3  16        336.66        340.21        35.39 o                         
   5   3  16         32.02         26.77        18.26 o                         
   6   3  16         46.02         32.46        17.65 o                         
   7   3  16          0.06         54.06        17.17 o                         
   8   3  16         52.01         51.56        25.74 o                         
   9   3  16         16.85          4.42        36.80 o                         
  10   3  16         80.48         96.91        34.12 o                         
  11   3  16        271.22        307.19        49.21 o                         
  12   3  16         78.26         55.45        36.90 o                         
  13   3  16        120.66        129.55        49.62 o                         
  14   3  16        178.25        125.80        41.90 o                         
 -14   4  16         31.08        108.50        42.09 o                         
 -13   4  16        104.18         84.52        50.88 o                         
 -12   4  16          1.28         64.48        41.13 o                         
 -11   4  16          2.35         19.22        42.41 o                         
 -10   4  16         48.37        126.92        30.96 o                         
  -9   4  16        108.98         80.46        34.06 o                         
  -8   4  16        225.65        289.13        50.13 o                         
  -7   4  16          0.14          1.41        22.39 o                         
  -6   4  16         81.62        116.02        33.72 o                         
  -5   4  16          0.93         10.51        26.36 o                         
  -4   4  16          6.08         47.69        25.37 o                         
  -3   4  16          7.18         62.51        14.81 o                         
  -2   4  16         11.21         63.45        16.83 o                         
  -1   4  16        454.67        403.15        35.10 o                         
   0   4  16        149.20        115.92        25.57 o                         
   1   4  16          0.24         35.24        33.17 o                         
   2   4  16          3.63         -2.66        24.42 o                         
   3   4  16        181.61        150.15        26.07 o                         
   4   4  16        334.21        338.82        30.67 o                         
   5   4  16        122.97        149.39        29.30 o                         
   6   4  16         28.82         43.87        61.49 o                         
   7   4  16        182.05        219.53        40.25 o                         
   8   4  16        105.14        122.25        34.88 o                         
   9   4  16        292.31        368.46        54.36 o                         
  10   4  16        300.68        345.15        43.91 o                         
  11   4  16        147.81        170.00        36.02 o                         
  12   4  16        441.64        393.25        55.11 o                         
 -12   5  16          0.25         41.47        28.90 o                         
 -11   5  16        114.01        135.66        35.65 o                         
 -10   5  16          6.58         64.30        48.10 o                         
  -9   5  16         29.42         57.41        25.92 o                         
  -8   5  16          9.74         13.08        24.86 o                         
  -7   5  16        175.06        253.38        55.67 o                         
  -6   5  16        474.12        504.01        42.11 o                         
  -5   5  16        112.89        127.65        49.16 o                         
  -4   5  16        100.08         81.67        30.61 o                         
  -3   5  16         22.72         21.84        33.62 o                         
  -2   5  16         75.58         68.69        46.23 o                         
  -1   5  16        119.87        126.86        19.40 o                         
   0   5  16         82.57         39.85        15.51 o                         
   1   5  16        489.90        396.25        32.88 o                         
   2   5  16         95.98        124.07        16.83 o                         
   3   5  16         86.23         44.11        19.32 o                         
   4   5  16         58.87         67.21        26.60 o                         
   5   5  16        364.49        351.46        49.91 o                         
   6   5  16         36.02        109.47        45.67 o                         
   7   5  16        103.11        122.77        31.95 o                         
   8   5  16        127.88        204.13        44.08 o                         
   9   5  16          1.56        -10.20        27.30 o                         
  10   5  16         36.83         -3.62        26.90 o                         
  -9   6  16        141.55         45.99        58.32 o                         
  -8   6  16         61.92        127.41        40.34 o                         
  -7   6  16         19.42         29.49        27.78 o                         
  -6   6  16        179.57        255.13        33.10 o                         
  -5   6  16        122.50        121.93        26.72 o                         
  -4   6  16          3.38         56.06        23.70 o                         
  -3   6  16          0.96         19.74        25.38 o                         
  -2   6  16        248.18        113.44        62.75 o                         
  -1   6  16         86.61        109.96        23.39 o                         
   0   6  16          1.04         -8.05        28.08 o                         
   1   6  16         68.74        120.74        71.56 o                         
   2   6  16         25.02         28.02        26.64 o                         
   3   6  16         36.79         42.25        47.54 o                         
   4   6  16         12.17         14.32        28.52 o                         
   5   6  16         57.83         25.50        33.86 o                         
   6   6  16          7.85         44.19        28.92 o                         
   7   6  16         49.53         56.02        30.29 o                         
 -17   1  17        224.97        166.18        58.07 o                         
 -16   1  17         21.88         13.86        25.90 o                         
 -15   1  17        732.29        677.11        52.94 o                         
 -14   1  17        402.48        425.49        59.84 o                         
 -13   1  17          1.66         52.83        21.95 o                         
 -12   1  17        349.79        416.33        38.70 o                         
 -11   1  17         90.28        108.35        21.75 o                         
 -10   1  17        809.90        879.16        41.66 o                         
  -9   1  17        429.52        494.34        57.88 o                         
  -8   1  17        125.03         86.24        21.82 o                         
  -7   1  17        165.52        196.94        28.47 o                         
  -6   1  17        622.87        620.84        36.99 o                         
  -5   1  17        163.50        156.07        27.43 o                         
  -4   1  17        138.79        140.16        27.19 o                         
  -3   1  17          0.63          0.78        16.66 o                         
  -2   1  17          2.21        -15.89        15.89 o                         
  -1   1  17        118.63        118.83        21.08 o                         
   0   1  17         34.36         56.95        19.54 o                         
   1   1  17        114.30        165.27        22.42 o                         
   2   1  17          5.52         27.16        19.45 o                         
   3   1  17         35.04         21.55        19.24 o                         
   4   1  17         34.20         61.50        24.39 o                         
   5   1  17        638.64        668.51        40.43 o                         
   6   1  17          7.19         33.79        22.85 o                         
   7   1  17        887.60        853.31        46.93 o                         
   8   1  17        791.56        817.86        55.77 o                         
   9   1  17        778.80        822.94        56.54 o                         
  10   1  17        153.16        213.72        39.37 o                         
  11   1  17         63.51        105.50        26.75 o                         
  12   1  17        559.74        549.86        82.88 o                         
  13   1  17        129.46        203.67        26.83 o                         
  14   1  17        490.63        441.72        26.33 o                         
  15   1  17         66.92         71.61        29.93 o                         
 -16   2  17          3.23         43.88        58.77 o                         
 -15   2  17        945.03        992.61        81.74 o                         
 -14   2  17        109.79        194.41        35.04 o                         
 -13   2  17         85.41         86.72        27.71 o                         
 -12   2  17        369.39        410.02        53.82 o                         
 -11   2  17        117.20        112.80        36.08 o                         
 -10   2  17        605.15        650.49        66.60 o                         
  -9   2  17          6.64          0.48        13.00 o                         
  -8   2  17        338.13        428.22        38.83 o                         
  -7   2  17       1259.96       1206.66        47.14 o                         
  -6   2  17         96.97        197.27        29.55 o                         
  -5   2  17        324.88        325.73        33.66 o                         
  -4   2  17        550.95        621.82        36.64 o                         
  -3   2  17       1654.45       1634.57        51.41 o                         
  -2   2  17        119.02        118.94        24.24 o                         
  -1   2  17        932.74        908.12        33.99 o                         
   0   2  17         53.20         52.65        19.73 o                         
   1   2  17        161.30        198.61        23.92 o                         
   2   2  17          7.60         15.23        20.73 o                         
   3   2  17        119.70        121.85        31.86 o                         
   4   2  17        434.32        475.39        37.86 o                         
   5   2  17       1536.76       1514.95        53.86 o                         
   6   2  17          3.28         20.04        19.04 o                         
   7   2  17       1857.08       1738.60        68.24 o                         
   8   2  17          1.93         10.69        17.31 o                         
   9   2  17        205.35        222.92        31.41 o                         
  10   2  17          8.35         -0.79        26.50 o                         
  11   2  17        725.89        865.59        57.54 o                         
  12   2  17        180.94        214.96        42.68 o                         
  13   2  17         75.64        110.11        46.38 o                         
  14   2  17          2.11          3.57        30.81 o                         
 -15   3  17          3.22         27.56        46.54 o                         
 -14   3  17        272.85        344.59        64.47 o                         
 -13   3  17         43.17         34.02        44.41 o                         
 -12   3  17        104.55        174.09        37.55 o                         
 -11   3  17        419.75        505.78        51.73 o                         
 -10   3  17        251.30        273.66        44.50 o                         
  -9   3  17         51.88         76.90        31.91 o                         
  -8   3  17          8.08         20.65        28.14 o                         
  -7   3  17       1056.28       1115.31        58.64 o                         
  -6   3  17        344.20        341.04        25.80 o                         
  -5   3  17        416.90        446.37        29.77 o                         
  -4   3  17        162.69        205.25        26.32 o                         
  -3   3  17        211.22        252.89        28.84 o                         
  -2   3  17        901.50        942.39        41.87 o                         
  -1   3  17        386.60        438.23        33.75 o                         
   0   3  17       1681.47       1676.79        51.65 o                         
   1   3  17       3398.05       3139.96        67.87 o                         
   2   3  17       1734.13       1641.33        54.72 o                         
   3   3  17        887.95        907.53        45.07 o                         
   4   3  17       1789.77       1767.78        57.52 o                         
   5   3  17       2461.13       2255.78        74.16 o                         
   6   3  17         13.43         62.31        20.99 o                         
   7   3  17        226.67        220.29        29.22 o                         
   8   3  17        305.95        345.63        27.22 o                         
   9   3  17         11.67         44.03        29.27 o                         
  10   3  17        121.19        122.12        35.30 o                         
  11   3  17          3.49         36.32        26.03 o                         
  12   3  17        627.79        647.33        82.63 o                         
  13   3  17        102.76        122.91        34.92 o                         
 -14   4  17         30.50         -2.10        48.77 o                         
 -13   4  17         36.91        112.16        37.28 o                         
 -12   4  17         80.65         86.53        27.96 o                         
 -11   4  17         80.71        101.65        31.85 o                         
 -10   4  17         34.13         38.60        33.58 o                         
  -9   4  17          1.46         71.16        28.72 o                         
  -8   4  17         95.24        103.73        43.24 o                         
  -7   4  17        283.77        299.00        42.71 o                         
  -6   4  17         60.57         76.24        41.88 o                         
  -5   4  17        339.96        321.57        42.72 o                         
  -4   4  17        509.04        387.98        82.81 o                         
  -3   4  17       2055.56       1778.14        55.98 o                         
  -2   4  17       1992.75       1877.90        61.23 o                         
  -1   4  17       1998.07       1911.95        57.93 o                         
   0   4  17        408.58        452.03        38.81 o                         
   1   4  17         88.52        107.86        30.42 o                         
   2   4  17        365.00        410.22        46.14 o                         
   3   4  17        139.14        198.27        33.91 o                         
   4   4  17       1924.55       1826.23        61.45 o                         
   5   4  17       1528.10       1559.31        63.91 o                         
   6   4  17          7.86         38.35        22.02 o                         
   7   4  17        899.14        897.06        60.91 o                         
   8   4  17        223.32        224.55        41.52 o                         
   9   4  17        143.90        147.81        39.57 o                         
  10   4  17          0.19         14.95        27.81 o                         
  11   4  17         90.11        105.77        28.25 o                         
  12   4  17        192.42        151.14        41.82 o                         
 -12   5  17         14.56         58.67        31.45 o                         
 -11   5  17         29.43         79.70        51.92 o                         
 -10   5  17          0.02         65.50        27.19 o                         
  -9   5  17        666.16        665.03        64.13 o                         
  -8   5  17        106.56        162.44        30.26 o                         
  -7   5  17        217.37        322.20        65.23 o                         
  -6   5  17        688.18        640.76        66.08 o                         
  -5   5  17        509.51        504.16        43.75 o                         
  -4   5  17        153.15        191.31        38.20 o                         
  -3   5  17         30.18         30.44        23.35 o                         
  -2   5  17          2.39         38.40        26.08 o                         
  -1   5  17        527.93        467.35        44.04 o                         
   0   5  17        205.00        170.91        30.40 o                         
   1   5  17       1084.99       1006.08        50.82 o                         
   2   5  17        229.53        148.64        23.32 o                         
   3   5  17         11.41         31.90        17.11 o                         
   4   5  17         38.66        116.66        48.87 o                         
   5   5  17         96.43        158.84        40.22 o                         
   6   5  17          0.65         24.93        28.03 o                         
   7   5  17         55.95        112.58        35.17 o                         
   8   5  17        230.94        228.96        39.61 o                         
   9   5  17          8.25          4.57        27.35 o                         
  10   5  17         70.06         72.64        31.87 o                         
  -8   6  17         16.68         73.63        30.06 o                         
  -7   6  17          1.08        -12.02        29.35 o                         
  -6   6  17          0.42         46.38        27.13 o                         
  -5   6  17          8.00        -25.75        25.75 o                         
  -4   6  17        100.55         77.74        32.40 o                         
  -3   6  17         56.48         94.98        26.75 o                         
  -2   6  17          0.82         12.56        43.84 o                         
  -1   6  17         48.01         -9.15        24.41 o                         
   0   6  17         81.46         88.27        24.60 o                         
   1   6  17         45.29        -54.13        54.13 o                         
   2   6  17          0.09         18.07        34.80 o                         
   3   6  17         26.76         49.44        28.59 o                         
   4   6  17          0.92         94.44        33.15 o                         
   5   6  17        286.92        132.71        60.35 o                         
   6   6  17          8.78          3.31        29.82 o                         
 -17   0  18         70.20         79.50        95.83 o                         
 -16   0  18          0.01        -62.53        70.42 o                         
 -15   0  18        907.42        960.43        78.86 o                         
 -14   0  18        837.41        884.13        71.19 o                         
 -13   0  18         58.78         86.58        26.05 o                         
 -12   0  18         98.23        112.61        29.45 o                         
 -11   0  18        680.38        637.78        62.12 o                         
 -10   0  18       3216.38       3121.02       202.69 o                         
  -9   0  18         50.11         48.25        38.84 o                         
  -8   0  18         27.44         65.66        57.63 o                         
  -7   0  18        221.78        217.33        50.83 o                         
  -6   0  18        923.93        894.58        48.60 o                         
  -5   0  18        699.35        760.64        70.64 o                         
  -4   0  18         43.58         16.68        26.57 o                         
  -3   0  18       2178.74       2005.78        79.89 o                         
  -2   0  18       1113.83       1111.48        54.83 o                         
  -1   0  18       3670.56       3658.40        84.93 o                         
   0   0  18          0.39         10.02        26.74 o                         
   1   0  18         56.66         76.95        28.42 o                         
   2   0  18        163.23        150.76        31.34 o                         
   3   0  18       1232.35       1169.54        56.42 o                         
   4   0  18        767.65        865.84        54.99 o                         
   5   0  18        821.14        871.58        56.55 o                         
   6   0  18        253.58        343.46        64.19 o                         
   7   0  18         42.09         90.09        44.29 o                         
   8   0  18         28.27         68.22        76.46 o                         
   9   0  18        132.17        212.18        84.40 o                         
  10   0  18        102.09        149.06        40.24 o                         
  11   0  18          0.46        118.27        37.18 o                         
  12   0  18        247.62        369.49        65.78 o                         
  13   0  18       1502.61       1442.79        98.14 o                         
  14   0  18       1141.84        925.46       133.68 o                         
 -17   1  18         20.52         55.38        28.22 o                         
 -16   1  18         17.00         53.16        25.94 o                         
 -15   1  18        196.69        277.03        53.21 o                         
 -14   1  18        799.60        768.65        59.74 o                         
 -13   1  18         17.90         20.38        30.64 o                         
 -12   1  18          8.58          5.17        21.50 o                         
 -11   1  18         72.89        182.04        32.86 o                         
 -10   1  18          4.73         53.62        22.29 o                         
  -9   1  18       1341.29       1328.62        50.12 o                         
  -8   1  18          7.15         23.73        16.05 o                         
  -7   1  18         41.74         43.84        23.34 o                         
  -6   1  18       1374.67       1343.88        62.27 o                         
  -5   1  18       1012.56       1022.92        44.92 o                         
  -4   1  18          4.79         -5.79        18.97 o                         
  -3   1  18        419.76        458.92        27.01 o                         
  -2   1  18         24.67         30.12        17.75 o                         
  -1   1  18         26.89         29.45        19.18 o                         
   0   1  18        834.99        917.36        36.15 o                         
   1   1  18        519.00        612.27        33.07 o                         
   2   1  18        735.65        785.36        35.22 o                         
   3   1  18         22.91         38.67        20.02 o                         
   4   1  18        663.46        706.20        41.91 o                         
   5   1  18        563.10        648.06        43.44 o                         
   6   1  18         57.81         76.78        27.73 o                         
   7   1  18         56.87         80.97        25.65 o                         
   8   1  18        289.68        359.46        45.47 o                         
   9   1  18        755.71        768.75        57.02 o                         
  10   1  18        590.43        667.52        53.53 o                         
  11   1  18         69.04        124.30        47.30 o                         
  12   1  18         18.54         74.24        22.50 o                         
  13   1  18        189.82        178.89        28.66 o                         
  14   1  18         28.18        -13.77        21.41 o                         
 -16   2  18        354.57        322.53        41.38 o                         
 -15   2  18         45.40         10.76        26.24 o                         
 -14   2  18         86.38        105.72        29.03 o                         
 -13   2  18       1024.52        931.17        59.55 o                         
 -12   2  18        319.83        379.45        46.70 o                         
 -11   2  18         43.01         37.47        33.05 o                         
 -10   2  18         50.22         36.33        29.10 o                         
  -9   2  18        485.10        405.64        39.85 o                         
  -8   2  18          0.95         19.84        16.58 o                         
  -7   2  18        150.98        203.80        29.12 o                         
  -6   2  18        901.20        893.01        43.77 o                         
  -5   2  18       1160.36       1201.22        47.69 o                         
  -4   2  18         77.31        125.75        26.73 o                         
  -3   2  18          0.60         -3.86        17.91 o                         
  -2   2  18       2259.27       2166.49        59.42 o                         
  -1   2  18         34.13         59.92        23.29 o                         
   0   2  18        474.16        541.58        32.25 o                         
   1   2  18          1.19        -16.63        16.63 o                         
   2   2  18        726.96        826.17        44.38 o                         
   3   2  18        132.39        179.22        37.48 o                         
   4   2  18       1633.09       1560.40        64.15 o                         
   5   2  18        183.66        263.31        44.98 o                         
   6   2  18        918.28        949.87        48.94 o                         
   7   2  18        640.81        651.32        42.57 o                         
   8   2  18        281.78        264.46        36.04 o                         
   9   2  18        620.11        644.02        53.36 o                         
  10   2  18          5.23         55.57        48.70 o                         
  11   2  18         11.14         21.28        18.27 o                         
  12   2  18         40.84        104.95        50.28 o                         
  13   2  18        264.02        342.71       101.23 o                         
  14   2  18        397.04        349.60        67.02 o                         
 -15   3  18         18.11         82.00        27.27 o                         
 -14   3  18          3.08         36.13        42.85 o                         
 -13   3  18         25.35         47.11        25.75 o                         
 -12   3  18         19.95         23.06        26.14 o                         
 -11   3  18       1047.57       1074.09        63.39 o                         
 -10   3  18        240.73        322.44        44.72 o                         
  -9   3  18        328.37        378.09        63.86 o                         
  -8   3  18          0.05         78.35        31.78 o                         
  -7   3  18        652.61        747.73        53.75 o                         
  -6   3  18        196.98        216.42        22.95 o                         
  -5   3  18         10.41         51.66        18.42 o                         
  -4   3  18          2.53         16.40        17.40 o                         
  -3   3  18         10.10         63.67        17.04 o                         
  -2   3  18          8.21         71.12        19.00 o                         
  -1   3  18        103.04        114.36        23.95 o                         
   0   3  18          1.46         48.33        31.22 o                         
   1   3  18        157.97        174.87        36.06 o                         
   2   3  18        306.20        257.78        32.48 o                         
   3   3  18         15.06         57.64        30.07 o                         
   4   3  18          0.94        -17.90        29.16 o                         
   5   3  18         63.31         73.71        18.46 o                         
   6   3  18        246.80        263.61        33.60 o                         
   7   3  18         28.69         54.74        18.52 o                         
   8   3  18         18.37         40.37        20.14 o                         
   9   3  18        124.06        103.33        34.65 o                         
  10   3  18          1.38         18.60        28.38 o                         
  11   3  18         12.40         79.94        37.56 o                         
  12   3  18        123.13        123.43        37.92 o                         
  13   3  18        258.00        210.07        45.50 o                         
 -14   4  18        105.02        101.53        39.14 o                         
 -13   4  18          7.08         48.82        26.20 o                         
 -12   4  18         26.28         55.22        25.55 o                         
 -11   4  18          0.45         50.42        39.38 o                         
 -10   4  18         87.74        116.19        26.23 o                         
  -9   4  18         65.68         75.77        31.44 o                         
  -8   4  18          3.62         24.18        26.01 o                         
  -7   4  18         23.39          3.81        24.38 o                         
  -6   4  18        111.57        128.05        34.61 o                         
  -5   4  18        458.24        378.93        45.93 o                         
  -4   4  18          1.78          9.80        22.29 o                         
  -3   4  18          1.18         47.00        17.81 o                         
  -2   4  18        239.70        301.23        44.25 o                         
  -1   4  18        323.94        348.14        32.92 o                         
   0   4  18        673.31        679.66        42.72 o                         
   1   4  18        122.92        126.07        33.01 o                         
   2   4  18        576.92        594.59        52.22 o                         
   3   4  18        139.27        146.70        28.19 o                         
   4   4  18        393.51        353.67        42.88 o                         
   5   4  18         45.25         81.10        18.11 o                         
   6   4  18        502.10        507.30        33.59 o                         
   7   4  18          0.26         37.88        34.97 o                         
   8   4  18         25.22         74.67        26.50 o                         
   9   4  18          0.01        -27.11        27.11 o                         
  10   4  18        206.28        143.82        38.65 o                         
  11   4  18        233.91        284.03        63.75 o                         
 -11   5  18        165.95        215.35        41.56 o                         
 -10   5  18        377.02        421.86        86.66 o                         
  -9   5  18         85.04        109.48        50.29 o                         
  -8   5  18          0.00         30.94        48.33 o                         
  -7   5  18        238.36        232.29        38.52 o                         
  -6   5  18        962.31        961.05        58.26 o                         
  -5   5  18          0.24         24.58        26.24 o                         
  -4   5  18         23.01         70.29        26.53 o                         
  -3   5  18        252.72        198.65        36.00 o                         
  -2   5  18         44.80         60.94        26.96 o                         
  -1   5  18         14.45         24.66        20.51 o                         
   0   5  18         42.51         61.90        17.40 o                         
   1   5  18        461.13        480.44        35.35 o                         
   2   5  18         28.47         -7.78        21.38 o                         
   3   5  18         56.16         62.99        18.75 o                         
   4   5  18         13.00         26.33        59.23 o                         
   5   5  18         32.34         57.06        26.63 o                         
   6   5  18         39.34         33.10        35.72 o                         
   7   5  18        126.34         46.78        27.06 o                         
   8   5  18          0.13        -35.87        35.87 o                         
   9   5  18        332.58        282.21        42.12 o                         
  -8   6  18         53.57         54.79        41.26 o                         
  -7   6  18         62.80         66.57        29.45 o                         
  -6   6  18         56.66        131.39        39.02 o                         
  -5   6  18         12.31        103.95        33.48 o                         
  -4   6  18         70.75        149.37        28.52 o                         
  -3   6  18        103.73         96.59        33.25 o                         
  -2   6  18        205.23        185.07        33.30 o                         
  -1   6  18         42.48         77.33        25.52 o                         
   0   6  18          0.23          4.70        27.23 o                         
   1   6  18         29.24         21.59        57.48 o                         
   2   6  18          7.56         19.52        66.59 o                         
   3   6  18         29.40         44.39        28.57 o                         
   4   6  18         13.50         34.13        61.78 o                         
   5   6  18        274.87        258.65        53.80 o                         
 -16   1  19         58.39         89.84        27.22 o                         
 -15   1  19         62.20        101.66        24.45 o                         
 -14   1  19        172.97        134.99        29.10 o                         
 -13   1  19        572.38        652.29        54.96 o                         
 -12   1  19         71.70        116.91        16.52 o                         
 -11   1  19       1562.99       1438.96        63.53 o                         
 -10   1  19         21.84          4.73        14.50 o                         
  -9   1  19          2.91          6.03        14.67 o                         
  -8   1  19         72.39        128.66        23.99 o                         
  -7   1  19       1619.56       1501.32        53.84 o                         
  -6   1  19        115.89        142.31        27.97 o                         
  -5   1  19         71.98         71.92        25.87 o                         
  -4   1  19         69.95         89.65        26.13 o                         
  -3   1  19        558.77        590.92        39.69 o                         
  -2   1  19        133.18        127.28        22.90 o                         
  -1   1  19        852.45        850.73        35.94 o                         
   0   1  19          1.92         30.71        18.25 o                         
   1   1  19        143.93        131.06        24.28 o                         
   2   1  19          6.71         33.86        21.34 o                         
   3   1  19        912.02        970.67        46.88 o                         
   4   1  19        208.49        239.00        32.71 o                         
   5   1  19       1214.10       1253.00        52.17 o                         
   6   1  19        370.90        375.49        39.00 o                         
   7   1  19        262.13        286.72        42.38 o                         
   8   1  19         55.11        107.13        30.01 o                         
   9   1  19        798.51        806.89        57.32 o                         
  10   1  19        985.05        982.88        59.11 o                         
  11   1  19        298.65        366.65        41.82 o                         
  12   1  19        176.69        247.38        29.18 o                         
  13   1  19        280.85        349.25        28.72 o                         
  14   1  19        127.26        144.28        25.12 o                         
 -16   2  19         42.11        130.47        34.84 o                         
 -15   2  19          8.52         -2.27        78.86 o                         
 -14   2  19        295.83        265.08        54.57 o                         
 -13   2  19        121.67        164.49        70.53 o                         
 -12   2  19        295.71        314.95        45.33 o                         
 -11   2  19          0.92          1.28        31.20 o                         
 -10   2  19        245.53        218.39        42.35 o                         
  -9   2  19         74.34         93.98        17.66 o                         
  -8   2  19         68.64         77.89        15.91 o                         
  -7   2  19        115.86        127.93        23.94 o                         
  -6   2  19         25.16         43.18        23.81 o                         
  -5   2  19        280.43        311.11        35.78 o                         
  -4   2  19         61.44         66.93        20.65 o                         
  -3   2  19       2087.21       1984.03        59.45 o                         
  -2   2  19        141.83        151.06        30.48 o                         
  -1   2  19          8.94         30.27        23.91 o                         
   0   2  19         32.09         39.96        21.57 o                         
   1   2  19          0.00         19.46        22.01 o                         
   2   2  19        615.31        662.93        52.46 o                         
   3   2  19        116.98        154.02        32.28 o                         
   4   2  19        273.45        362.16        43.97 o                         
   5   2  19       2573.92       2329.35        85.25 o                         
   6   2  19       1125.28        991.15        57.07 o                         
   7   2  19          0.05         66.76        22.27 o                         
   8   2  19        983.81        917.62        59.05 o                         
   9   2  19        707.73        588.16        51.83 o                         
  10   2  19         83.84        131.42        30.59 o                         
  11   2  19        327.85        310.08        33.34 o                         
  12   2  19        381.88        462.09        89.21 o                         
  13   2  19         61.24         90.99        38.49 o                         
 -15   3  19          0.77         -4.71        28.96 o                         
 -14   3  19        319.40        234.55        44.14 o                         
 -13   3  19         54.77         78.34        46.84 o                         
 -12   3  19          7.74         31.22        24.70 o                         
 -11   3  19        335.32        331.78        47.20 o                         
 -10   3  19        521.97        529.79        51.58 o                         
  -9   3  19         33.61         52.42        35.99 o                         
  -8   3  19        542.73        626.54        64.51 o                         
  -7   3  19        584.57        633.93        64.76 o                         
  -6   3  19        158.41        178.18        30.42 o                         
  -5   3  19        377.87        386.76        50.95 o                         
  -4   3  19        413.50        454.77        57.67 o                         
  -3   3  19       3900.15       3603.36        77.02 o                         
  -2   3  19        987.82        934.34        43.38 o                         
  -1   3  19          7.61         20.94        37.72 o                         
   0   3  19       1156.99       1092.86        51.91 o                         
   1   3  19      15162.87      13567.84       207.69 o                         
   2   3  19         32.90         66.60        38.58 o                         
   3   3  19        759.83        781.70        45.00 o                         
   4   3  19          1.01         17.61        19.42 o                         
   5   3  19        965.42        936.68        54.81 o                         
   6   3  19        413.98        433.66        36.95 o                         
   7   3  19        372.45        371.72        41.11 o                         
   8   3  19        395.84        429.15        35.97 o                         
   9   3  19        397.14        418.93        46.07 o                         
  10   3  19        201.92        202.38        44.38 o                         
  11   3  19         62.12         76.79        31.23 o                         
  12   3  19        185.15        161.98        48.37 o                         
 -13   4  19          3.75         -5.62        28.93 o                         
 -12   4  19        300.88        232.35        50.90 o                         
 -11   4  19        362.50        416.72        50.75 o                         
 -10   4  19         43.79         95.70        34.10 o                         
  -9   4  19          9.41         34.61        27.73 o                         
  -8   4  19        101.66        119.02        34.59 o                         
  -7   4  19        355.39        333.47        45.97 o                         
  -6   4  19       2184.74       2139.93        77.19 o                         
  -5   4  19         67.79         55.48        30.26 o                         
  -4   4  19          3.23        -23.44        41.14 o                         
  -3   4  19       2026.39       1922.67        59.35 o                         
  -2   4  19       1020.53       1046.50        46.85 o                         
  -1   4  19          0.96          4.42        24.52 o                         
   0   4  19        204.58        231.37        30.00 o                         
   1   4  19         85.27         94.21        29.66 o                         
   2   4  19        841.97        767.82        59.03 o                         
   3   4  19          1.36         16.85        29.62 o                         
   4   4  19         13.56         37.72        31.83 o                         
   5   4  19        894.76        844.41        50.38 o                         
   6   4  19        993.30        927.42        42.75 o                         
   7   4  19          2.10          7.74        25.79 o                         
   8   4  19         60.13         77.40        30.57 o                         
   9   4  19          0.39        -15.82        26.52 o                         
  10   4  19        188.89        187.92        35.14 o                         
  11   4  19          0.92        -28.00        28.00 o                         
 -11   5  19        365.52        395.87        50.11 o                         
 -10   5  19        304.40        325.36        46.42 o                         
  -9   5  19          3.83         23.74        29.05 o                         
  -8   5  19        114.22        229.52        72.57 o                         
  -7   5  19        238.81        262.79        42.83 o                         
  -6   5  19        320.43        429.57        40.81 o                         
  -5   5  19         10.85         40.14        28.75 o                         
  -4   5  19         97.07        103.32        31.90 o                         
  -3   5  19        263.61        293.50        50.27 o                         
  -2   5  19        225.78        202.56        37.69 o                         
  -1   5  19          2.14         62.84        38.85 o                         
   0   5  19         11.90         18.00        20.26 o                         
   1   5  19        798.42        692.26        41.10 o                         
   2   5  19          9.39         52.19        44.03 o                         
   3   5  19        301.55        194.19        48.56 o                         
   4   5  19         55.02         53.18        39.19 o                         
   5   5  19          0.53         46.92        38.65 o                         
   6   5  19        102.78        101.78        37.85 o                         
   7   5  19          1.13         69.14        30.73 o                         
   8   5  19        146.62        147.49        40.47 o                         
  -7   6  19        167.71        164.48        36.86 o                         
  -6   6  19         63.82         95.65        32.25 o                         
  -5   6  19        293.28        291.15        67.70 o                         
  -4   6  19        120.14        271.30        74.06 o                         
  -3   6  19        143.45        156.67        35.90 o                         
  -2   6  19         37.28        123.09        36.42 o                         
  -1   6  19         19.26          7.22        26.86 o                         
   0   6  19         44.66         26.37        36.33 o                         
   1   6  19         75.79         94.71        62.94 o                         
   2   6  19         13.33        -31.49        55.82 o                         
   3   6  19        119.45        138.11        34.99 o                         
   4   6  19          0.68         83.09        36.01 o                         
 -16   0  20        108.32        119.16        95.83 o                         
 -15   0  20       2035.86       1745.69       177.96 o                         
 -14   0  20        458.51        486.23        43.02 o                         
 -13   0  20        455.49        499.37        51.40 o                         
 -12   0  20        158.10        126.30        27.62 o                         
 -11   0  20        506.69        477.45        69.01 o                         
 -10   0  20       1567.36       1433.25        88.72 o                         
  -9   0  20       1319.90       1332.55        88.09 o                         
  -8   0  20        114.37        128.56        47.86 o                         
  -7   0  20        416.74        471.71        67.25 o                         
  -6   0  20        312.27        343.45        61.60 o                         
  -5   0  20         79.00         93.00        45.94 o                         
  -4   0  20        348.29        354.78        40.81 o                         
  -3   0  20        683.65        597.94        49.65 o                         
  -2   0  20        293.69        286.38        40.03 o                         
  -1   0  20        995.64        911.32        55.32 o                         
   0   0  20       3012.26       2752.76        80.28 o                         
   1   0  20         56.62         59.38        30.27 o                         
   2   0  20       2495.78       2371.66       114.37 o                         
   3   0  20       5050.17       4525.56       102.32 o                         
   4   0  20        144.11        221.17        42.20 o                         
   5   0  20         62.81        160.61        47.99 o                         
   6   0  20         47.74         12.31        49.46 o                         
   7   0  20        506.45        504.02        77.00 o                         
   8   0  20        535.66        634.51        78.99 o                         
   9   0  20        248.72        399.49        74.50 o                         
  10   0  20        171.65        148.04        62.35 o                         
  11   0  20         59.62        113.64        51.77 o                         
  12   0  20        383.80        414.05        66.75 o                         
  13   0  20        731.40        835.25       117.98 o                         
  14   0  20        765.73        564.42        49.40 o                         
 -16   1  20          0.56         47.40        26.61 o                         
 -15   1  20         74.04        158.12        37.79 o                         
 -14   1  20        137.43        189.79        36.03 o                         
 -13   1  20        150.37        176.69        38.03 o                         
 -12   1  20        492.81        472.59        45.14 o                         
 -11   1  20        221.20        261.77        35.78 o                         
 -10   1  20        242.42        345.69        44.87 o                         
  -9   1  20        400.36        451.21        39.52 o                         
  -8   1  20        391.70        468.69        39.95 o                         
  -7   1  20        138.50        174.16        28.31 o                         
  -6   1  20        539.26        570.73        42.68 o                         
  -5   1  20        143.04        186.53        30.79 o                         
  -4   1  20         76.63         84.69        26.48 o                         
  -3   1  20        175.21        265.92        32.26 o                         
  -2   1  20       1203.08       1162.32        48.28 o                         
  -1   1  20         13.61         27.27        21.11 o                         
   0   1  20       1506.15       1367.43        45.07 o                         
   1   1  20        303.71        317.48        29.50 o                         
   2   1  20        698.40        669.78        37.68 o                         
   3   1  20         30.68         42.00        26.71 o                         
   4   1  20          5.33         37.99        24.65 o                         
   5   1  20        150.72        178.05        30.75 o                         
   6   1  20         33.70         31.60        22.68 o                         
   7   1  20        132.38        148.13        32.63 o                         
   8   1  20        694.97        857.33        65.50 o                         
   9   1  20          7.44         -8.06        27.49 o                         
  10   1  20        292.76        410.25        61.62 o                         
  11   1  20         67.10         64.70        22.40 o                         
  12   1  20        112.26        176.79        26.67 o                         
  13   1  20          6.75         -7.81        26.53 o                         
 -15   2  20         37.53         -8.90        28.17 o                         
 -14   2  20         20.87         62.35        28.05 o                         
 -13   2  20          2.11         26.47        24.04 o                         
 -12   2  20         18.95         11.31        30.33 o                         
 -11   2  20        242.69        310.89        43.89 o                         
 -10   2  20         59.13         73.34        32.86 o                         
  -9   2  20        715.39        779.65        42.01 o                         
  -8   2  20        347.21        360.48        38.40 o                         
  -7   2  20        612.15        667.95        41.75 o                         
  -6   2  20        911.49        917.57        47.68 o                         
  -5   2  20        884.96        905.34        45.55 o                         
  -4   2  20        442.17        431.42        37.84 o                         
  -3   2  20        286.63        328.39        34.84 o                         
  -2   2  20       1492.09       1313.77        51.74 o                         
  -1   2  20        140.18        159.17        29.06 o                         
   0   2  20        436.94        412.16        37.96 o                         
   1   2  20          0.03         13.91        29.57 o                         
   2   2  20        513.93        586.69        43.18 o                         
   3   2  20        286.11        292.43        34.69 o                         
   4   2  20        544.87        560.31        43.52 o                         
   5   2  20        841.09        921.15        48.32 o                         
   6   2  20         81.87         97.14        24.67 o                         
   7   2  20         83.34         90.08        29.13 o                         
   8   2  20         68.86         63.66        21.79 o                         
   9   2  20        601.36        546.21        72.33 o                         
  10   2  20         27.41         82.74        21.51 o                         
  11   2  20         15.18         42.01        21.98 o                         
  12   2  20        353.82        233.25        47.33 o                         
  13   2  20         36.92        120.38        68.48 o                         
 -14   3  20         91.53         90.81        43.30 o                         
 -13   3  20          1.57        -21.61        26.80 o                         
 -12   3  20         91.39        133.97        41.63 o                         
 -11   3  20         77.77         51.78        29.78 o                         
 -10   3  20         85.17        116.81        39.53 o                         
  -9   3  20          1.53         -3.87        26.96 o                         
  -8   3  20         74.65         52.54        51.72 o                         
  -7   3  20         37.80         55.41        38.77 o                         
  -6   3  20         19.98         27.09        16.49 o                         
  -5   3  20         96.43        202.02        43.45 o                         
  -4   3  20        197.42        177.41        37.54 o                         
  -3   3  20         72.40         61.32        23.82 o                         
  -2   3  20         32.42         47.99        18.44 o                         
  -1   3  20          0.19         25.55        22.04 o                         
   0   3  20        118.50        167.96        31.90 o                         
   1   3  20          0.32         93.57        24.00 o                         
   2   3  20         65.74         98.90        30.70 o                         
   3   3  20         15.89         38.40        32.52 o                         
   4   3  20         16.51         29.02        19.63 o                         
   5   3  20        190.34        110.27        24.40 o                         
   6   3  20        320.36        352.53        35.35 o                         
   7   3  20          9.02         30.04        19.92 o                         
   8   3  20          1.14        -11.25        29.86 o                         
   9   3  20         16.91         27.42        39.71 o                         
  10   3  20        302.56        282.72        52.71 o                         
  11   3  20         28.05         44.49        37.00 o                         
  12   3  20        148.51        189.50        45.91 o                         
 -13   4  20         51.73         78.00        29.84 o                         
 -12   4  20          5.95        113.16        33.71 o                         
 -11   4  20        172.13        286.96        60.03 o                         
 -10   4  20         72.38         12.73        31.92 o                         
  -9   4  20        103.44        205.50        37.60 o                         
  -8   4  20        134.11        208.83        41.23 o                         
  -7   4  20        100.19        103.84        41.44 o                         
  -6   4  20        187.90        191.78        44.06 o                         
  -5   4  20         11.12         55.28        27.94 o                         
  -4   4  20        192.87        279.71        42.26 o                         
  -3   4  20        225.85        230.84        23.57 o                         
  -2   4  20        506.65        468.68        38.06 o                         
  -1   4  20          6.99          5.61        28.97 o                         
   0   4  20         56.43         88.89        26.06 o                         
   1   4  20         10.97         18.62        20.81 o                         
   2   4  20        143.84        203.49        28.70 o                         
   3   4  20         26.68         93.47        40.16 o                         
   4   4  20         16.81         23.97        42.15 o                         
   5   4  20        400.87        394.04        42.26 o                         
   6   4  20         21.59         37.33        20.91 o                         
   7   4  20         61.46         92.15        39.97 o                         
   8   4  20          2.04         16.41        30.56 o                         
   9   4  20         33.48          1.13        29.75 o                         
  10   4  20          0.00        -20.39        28.14 o                         
 -10   5  20          0.12         -0.29        34.56 o                         
  -9   5  20         23.81         27.04        37.45 o                         
  -8   5  20         63.17         42.75        49.78 o                         
  -7   5  20        118.95        157.17        35.63 o                         
  -6   5  20          1.25         26.39        27.24 o                         
  -5   5  20         64.11         53.94        29.26 o                         
  -4   5  20         46.46         80.96        26.19 o                         
  -3   5  20         98.98        127.88        32.79 o                         
  -2   5  20          0.77          9.10        54.20 o                         
  -1   5  20          1.54         -5.18        22.86 o                         
   0   5  20         23.53         62.92        17.81 o                         
   1   5  20          0.46         16.22        16.38 o                         
   2   5  20          0.32        -17.32        17.32 o                         
   3   5  20         56.99         54.29        19.07 o                         
   4   5  20          9.87         80.27        32.20 o                         
   5   5  20        272.41        281.27        38.94 o                         
   6   5  20         16.89         33.48        34.24 o                         
   7   5  20         46.50         24.16        47.87 o                         
   8   5  20         52.07        117.68        41.77 o                         
  -6   6  20          0.32         15.31        32.08 o                         
  -5   6  20         56.08         31.76        31.08 o                         
  -4   6  20          4.85          7.00        32.87 o                         
  -3   6  20        282.88        225.32        47.72 o                         
  -2   6  20         15.21         55.86        28.35 o                         
  -1   6  20          0.04        -27.86        27.86 o                         
   0   6  20          0.06        -17.08        60.73 o                         
   1   6  20          0.00        -50.84        70.29 o                         
   2   6  20          0.26         13.00        64.47 o                         
   3   6  20         48.41         83.69        31.60 o                         
 -16   1  21         82.94         51.26        28.92 o                         
 -15   1  21        357.51        367.31        39.40 o                         
 -14   1  21         13.48          1.55        32.66 o                         
 -13   1  21         12.05         48.28        21.99 o                         
 -12   1  21        105.92        104.13        18.73 o                         
 -11   1  21        240.13        267.13        32.53 o                         
 -10   1  21        128.52        133.61        38.19 o                         
  -9   1  21        142.25        138.44        34.76 o                         
  -8   1  21         32.31         68.60        27.99 o                         
  -7   1  21        959.39        902.66        45.69 o                         
  -6   1  21        720.85        735.96        44.26 o                         
  -5   1  21       2638.34       2452.71        80.03 o                         
  -4   1  21        840.24        788.44        46.67 o                         
  -3   1  21       1047.40       1112.16        50.82 o                         
  -2   1  21         17.31         58.20        24.95 o                         
  -1   1  21        328.76        335.03        36.14 o                         
   0   1  21          0.04         42.62        22.42 o                         
   1   1  21          9.87         41.49        22.84 o                         
   2   1  21         31.23         24.47        21.57 o                         
   3   1  21          0.19         -3.63        24.61 o                         
   4   1  21        870.47        882.18        49.59 o                         
   5   1  21         14.33         20.19        23.25 o                         
   6   1  21        348.96        430.54        49.41 o                         
   7   1  21       1137.93       1077.19        63.13 o                         
   8   1  21        698.61        623.53        65.52 o                         
   9   1  21        251.21        219.62        32.94 o                         
  10   1  21        133.25        216.74        45.46 o                         
  11   1  21        100.14        108.77        26.75 o                         
  12   1  21        149.09        190.06        73.28 o                         
  13   1  21        200.09         96.04        76.44 o                         
 -15   2  21         63.19         58.56        33.78 o                         
 -14   2  21        210.92        204.24        38.10 o                         
 -13   2  21        412.16        447.23        71.23 o                         
 -12   2  21         18.50         27.12        25.83 o                         
 -11   2  21         57.74         82.13        39.02 o                         
 -10   2  21         32.32         75.90        33.66 o                         
  -9   2  21       2116.10       2018.77        64.68 o                         
  -8   2  21         93.80        114.33        22.20 o                         
  -7   2  21       1219.94       1140.76        50.88 o                         
  -6   2  21         95.74        111.18        24.92 o                         
  -5   2  21        645.90        754.35        44.44 o                         
  -4   2  21       1007.69       1028.19        50.97 o                         
  -3   2  21       3074.93       2855.85        71.47 o                         
  -2   2  21        262.90        287.34        36.13 o                         
  -1   2  21       2096.70       1876.14        70.68 o                         
   0   2  21        247.62        300.37        39.71 o                         
   1   2  21        100.39        196.46        36.08 o                         
   2   2  21          0.31          2.60        22.30 o                         
   3   2  21       1087.69       1055.49        51.73 o                         
   4   2  21       1432.44       1418.04        56.43 o                         
   5   2  21        197.79        205.86        34.99 o                         
   6   2  21          1.27         80.25        23.13 o                         
   7   2  21         21.51         65.28        45.84 o                         
   8   2  21        578.49        628.48        49.09 o                         
   9   2  21        209.86        284.49        37.95 o                         
  10   2  21        209.11        368.51        33.91 o                         
  11   2  21         13.75         44.00        23.24 o                         
  12   2  21          8.58         54.91        67.57 o                         
 -14   3  21        423.91        331.84        51.82 o                         
 -13   3  21        147.54        225.84        74.06 o                         
 -12   3  21        490.52        544.75        56.90 o                         
 -11   3  21         56.40         84.20        32.34 o                         
 -10   3  21         39.83         44.53        32.76 o                         
  -9   3  21         13.43        -27.64        27.64 o                         
  -8   3  21          2.99         23.97        29.93 o                         
  -7   3  21         33.06         45.34        36.83 o                         
  -6   3  21        502.26        486.16        43.47 o                         
  -5   3  21        315.82        407.71        38.02 o                         
  -4   3  21        428.89        464.38        45.65 o                         
  -3   3  21       2150.29       1860.66        69.95 o                         
  -2   3  21          0.43         32.07        20.66 o                         
  -1   3  21        417.59        429.68        64.31 o                         
   0   3  21        197.13        228.17        39.19 o                         
   1   3  21        727.07        823.23        57.24 o                         
   2   3  21        221.45        263.24        57.30 o                         
   3   3  21         73.59        180.99        34.89 o                         
   4   3  21        346.65        406.36        45.62 o                         
   5   3  21        260.11        272.70        35.16 o                         
   6   3  21        372.36        375.82        53.31 o                         
   7   3  21          2.13         38.44        46.33 o                         
   8   3  21          2.24         19.38        18.90 o                         
   9   3  21         46.74         44.55        58.24 o                         
  10   3  21          0.91         22.48        33.48 o                         
  11   3  21        165.07        145.94        41.48 o                         
 -12   4  21         28.63         72.02        45.74 o                         
 -11   4  21         44.40         24.53        26.62 o                         
 -10   4  21        115.14        110.61        32.83 o                         
  -9   4  21        464.73        499.05        55.02 o                         
  -8   4  21        101.48        119.36        38.63 o                         
  -7   4  21        468.63        463.23        53.78 o                         
  -6   4  21         71.59         95.56        32.47 o                         
  -5   4  21        288.64        342.33        43.66 o                         
  -4   4  21        584.35        607.03        48.38 o                         
  -3   4  21        778.08        762.16        40.70 o                         
  -2   4  21       1201.75       1047.40        54.70 o                         
  -1   4  21        425.89        470.79        50.99 o                         
   0   4  21        640.44        595.60        45.68 o                         
   1   4  21          8.89         41.22        31.04 o                         
   2   4  21        900.64        806.30        74.41 o                         
   3   4  21        347.10        298.42        35.92 o                         
   4   4  21         22.50          8.14        83.54 o                         
   5   4  21        115.28        130.09        35.88 o                         
   6   4  21        309.23        241.91        33.00 o                         
   7   4  21        129.23        167.80        47.02 o                         
   8   4  21         61.76         68.61        34.49 o                         
   9   4  21         26.62         69.87        48.33 o                         
  10   4  21         68.13        112.74        32.57 o                         
 -10   5  21        397.90        434.06        54.65 o                         
  -9   5  21        251.31        211.63        40.54 o                         
  -8   5  21        109.68        102.48        38.63 o                         
  -7   5  21         85.64        145.46        51.29 o                         
  -6   5  21         46.14        120.84        32.50 o                         
  -5   5  21          0.35         70.83        36.17 o                         
  -4   5  21        124.59        168.50        44.12 o                         
  -3   5  21          8.49         45.63        25.02 o                         
  -2   5  21         33.36         35.67        23.92 o                         
  -1   5  21         86.15        112.64        42.34 o                         
   0   5  21        107.40        160.36        19.03 o                         
   1   5  21         18.55         13.55        17.93 o                         
   2   5  21         22.48         29.00        22.40 o                         
   3   5  21          0.04        -18.89        18.89 o                         
   4   5  21        220.48        185.19        63.91 o                         
   5   5  21        183.79        225.06        47.53 o                         
   6   5  21         41.24         22.52        44.28 o                         
   7   5  21         17.53        -24.91        31.23 o                         
  -4   6  21         16.56         17.72        31.63 o                         
  -3   6  21        137.18        171.28        36.78 o                         
  -2   6  21         27.65         35.14        30.33 o                         
  -1   6  21        129.97        161.52        35.75 o                         
   0   6  21         12.85         35.69        70.12 o                         
   1   6  21          3.13         69.40        71.75 o                         
   2   6  21         21.26        196.44        84.83 o                         
 -15   0  22         34.64         -2.00        86.49 o                         
 -14   0  22        932.93        701.82       141.25 o                         
 -13   0  22       1313.67       1008.58        95.02 o                         
 -12   0  22         51.30         85.70        22.93 o                         
 -11   0  22        156.75        141.38        39.61 o                         
 -10   0  22       1224.31       1015.79       129.18 o                         
  -9   0  22        222.14        235.40        56.00 o                         
  -8   0  22          0.32         64.53        37.94 o                         
  -7   0  22        274.16        405.49        66.57 o                         
  -6   0  22         33.64         48.56        37.63 o                         
  -5   0  22        763.79        855.95        76.65 o                         
  -4   0  22        421.77        413.77        68.91 o                         
  -3   0  22          7.89         23.25        43.15 o                         
  -2   0  22         78.83         62.00        34.04 o                         
  -1   0  22       3630.75       3552.60        94.86 o                         
   0   0  22          6.85         16.16        30.53 o                         
   1   0  22         36.20         66.50        34.74 o                         
   2   0  22        436.99        417.33        48.42 o                         
   3   0  22         84.90         67.82        38.10 o                         
   4   0  22        349.72        407.37        79.36 o                         
   5   0  22          0.08        -19.02        53.23 o                         
   6   0  22       2304.50       2018.06       111.71 o                         
   7   0  22        845.87        752.19        78.82 o                         
   8   0  22        119.34        157.77        49.82 o                         
   9   0  22        118.93        119.41        59.17 o                         
  10   0  22         64.23        164.37        50.87 o                         
  11   0  22          5.47         38.50        31.97 o                         
  12   0  22        154.97        241.32        37.75 o                         
  13   0  22          3.86         66.22        92.20 o                         
 -15   1  22         38.88         45.11        27.14 o                         
 -14   1  22        112.23        183.90        39.74 o                         
 -13   1  22          7.81         -4.33        22.22 o                         
 -12   1  22        587.84        499.72        41.30 o                         
 -11   1  22          5.07         76.92        16.94 o                         
 -10   1  22        317.74        364.62        57.20 o                         
  -9   1  22        182.32        260.02        38.63 o                         
  -8   1  22        389.30        471.37        48.60 o                         
  -7   1  22        661.15        647.75        51.35 o                         
  -6   1  22       1083.87       1029.07        50.60 o                         
  -5   1  22        126.85        159.48        32.25 o                         
  -4   1  22         65.81         85.38        27.66 o                         
  -3   1  22        248.71        323.54        36.43 o                         
  -2   1  22        366.79        391.79        38.66 o                         
  -1   1  22         21.06         22.60        25.81 o                         
   0   1  22        913.34        886.05        41.30 o                         
   1   1  22       1774.92       1694.12        51.16 o                         
   2   1  22       1040.97       1016.40        47.73 o                         
   3   1  22          6.96         30.98        26.45 o                         
   4   1  22       2202.17       2036.54        65.85 o                         
   5   1  22        738.48        644.39        48.62 o                         
   6   1  22         29.48         90.74        29.52 o                         
   7   1  22         17.40        103.69        30.79 o                         
   8   1  22         94.42        145.39        53.17 o                         
   9   1  22        108.42         66.50        26.61 o                         
  10   1  22        363.55        352.10        44.68 o                         
  11   1  22         49.33        138.61        24.95 o                         
  12   1  22        164.16        302.80        50.52 o                         
 -15   2  22          0.28        -18.64        49.87 o                         
 -14   2  22          7.10        -27.31        27.31 o                         
 -13   2  22         77.98         92.94        47.64 o                         
 -12   2  22         64.23         91.97        30.14 o                         
 -11   2  22         36.55         47.21        29.87 o                         
 -10   2  22          0.58         63.18        46.81 o                         
  -9   2  22         19.10         42.83        15.73 o                         
  -8   2  22        578.67        557.43        49.66 o                         
  -7   2  22        942.09        946.91        48.19 o                         
  -6   2  22        573.82        537.52        59.78 o                         
  -5   2  22        156.04        187.73        30.00 o                         
  -4   2  22        548.36        541.40        43.75 o                         
  -3   2  22       1187.41       1203.94        52.26 o                         
  -2   2  22       1217.19       1255.26        53.44 o                         
  -1   2  22          4.13         39.19        22.81 o                         
   0   2  22         48.55         51.20        30.36 o                         
   1   2  22          4.95         23.01        31.99 o                         
   2   2  22         87.31        193.52        37.89 o                         
   3   2  22         83.71        121.05        30.13 o                         
   4   2  22         35.77         -0.42        24.23 o                         
   5   2  22          0.29         49.08        23.45 o                         
   6   2  22        126.95        148.64        28.48 o                         
   7   2  22         51.15         65.37        24.84 o                         
   8   2  22        220.59        182.65        33.99 o                         
   9   2  22          1.93         61.19        22.72 o                         
  10   2  22          9.97         16.87        30.15 o                         
  11   2  22        138.87        186.61        27.95 o                         
  12   2  22          9.64         48.19        47.51 o                         
 -13   3  22          3.41         64.87        61.15 o                         
 -12   3  22          0.00         40.56        35.03 o                         
 -11   3  22          5.65        -29.66        29.66 o                         
 -10   3  22        562.40        459.62        63.67 o                         
  -9   3  22         18.97         -7.34        27.69 o                         
  -8   3  22         39.78         38.18        40.91 o                         
  -7   3  22          0.36        -27.12        28.32 o                         
  -6   3  22         74.38         93.82        43.88 o                         
  -5   3  22         36.00         46.50        39.01 o                         
  -4   3  22          9.41         11.28        53.25 o                         
  -3   3  22        233.60        196.01        32.49 o                         
  -2   3  22        158.84        176.99        40.78 o                         
  -1   3  22          6.86         55.11        25.00 o                         
   0   3  22        280.78        329.32        41.16 o                         
   1   3  22       1026.67        902.90        62.06 o                         
   2   3  22        487.82        448.02        47.89 o                         
   3   3  22        123.55        172.07        36.30 o                         
   4   3  22        155.88        231.62        35.90 o                         
   5   3  22         24.55         30.52        19.97 o                         
   6   3  22        173.11        175.84        47.16 o                         
   7   3  22         19.77        114.52        28.32 o                         
   8   3  22         93.12        114.93        33.07 o                         
   9   3  22         14.89        -34.80        34.80 o                         
  10   3  22        113.39        214.10        87.85 o                         
  11   3  22         19.65        122.74        62.98 o                         
 -12   4  22        369.20        381.68        94.40 o                         
 -11   4  22         74.83         39.91        29.56 o                         
 -10   4  22         38.19         33.75        27.17 o                         
  -9   4  22          1.21         55.50        33.77 o                         
  -8   4  22        229.48        283.72        53.64 o                         
  -7   4  22         82.05         88.41        37.86 o                         
  -6   4  22          0.10         54.07        28.46 o                         
  -5   4  22         39.54         82.54        40.11 o                         
  -4   4  22         46.00         76.16        33.00 o                         
  -3   4  22        240.44        287.31        31.39 o                         
  -2   4  22          2.24         47.43        20.64 o                         
  -1   4  22        100.82        117.15        22.93 o                         
   0   4  22        203.60        151.08        34.67 o                         
   1   4  22        111.60        107.56        21.68 o                         
   2   4  22         19.35         41.07        18.98 o                         
   3   4  22          9.69         43.42        19.68 o                         
   4   4  22          0.07         19.48        19.08 o                         
   5   4  22        217.08        187.67        25.48 o                         
   6   4  22         96.15         71.38        38.54 o                         
   7   4  22         13.35         81.36        31.40 o                         
   8   4  22        256.25        142.93        39.05 o                         
   9   4  22         69.66         29.77        45.26 o                         
  -9   5  22         33.28         39.00        31.34 o                         
  -8   5  22        103.29        175.83        36.68 o                         
  -7   5  22        808.74        713.37        83.76 o                         
  -6   5  22         58.20         58.11        28.66 o                         
  -5   5  22         43.06         31.48        28.07 o                         
  -4   5  22        104.37         98.88        37.14 o                         
  -3   5  22        137.13        135.16        36.84 o                         
  -2   5  22         76.19        133.52        32.41 o                         
  -1   5  22          0.54        -24.51        24.51 o                         
   0   5  22          2.35         34.47        18.79 o                         
   1   5  22         15.86         84.03        54.49 o                         
   2   5  22          4.85         -4.31        61.79 o                         
   3   5  22          3.14        -11.72        20.18 o                         
   4   5  22        103.89         92.67        32.51 o                         
   5   5  22        119.87         36.19        66.14 o                         
   6   5  22         53.35         92.71        32.35 o                         
 -15   1  23         19.83          6.93        28.75 o                         
 -14   1  23         42.67         78.18        26.08 o                         
 -13   1  23         77.22         96.47        38.97 o                         
 -12   1  23        311.88        271.06        24.68 o                         
 -11   1  23        183.60        179.81        33.22 o                         
 -10   1  23        214.81        123.28        38.26 o                         
  -9   1  23         69.59         89.24        26.12 o                         
  -8   1  23       1696.67       1569.80        70.12 o                         
  -7   1  23       1383.43       1327.03        63.49 o                         
  -6   1  23         84.60         74.49        26.18 o                         
  -5   1  23        185.97        207.28        40.11 o                         
  -4   1  23        214.42        263.16        35.72 o                         
  -3   1  23          1.65         26.44        37.85 o                         
  -2   1  23        399.10        421.64        41.15 o                         
  -1   1  23        585.64        595.87        43.92 o                         
   0   1  23        717.89        676.56        47.43 o                         
   1   1  23        969.21        927.20        44.04 o                         
   2   1  23         28.94         53.43        26.66 o                         
   3   1  23          7.42         -5.63        23.62 o                         
   4   1  23         44.68         52.16        38.52 o                         
   5   1  23        642.83        643.90        57.94 o                         
   6   1  23        241.68        358.50        49.00 o                         
   7   1  23        162.89        200.92        36.57 o                         
   8   1  23         28.47        101.94        26.71 o                         
   9   1  23        458.68        496.61        43.93 o                         
  10   1  23         54.57        141.56        29.15 o                         
  11   1  23        484.69        655.26        65.03 o                         
  12   1  23          2.46         49.21        29.32 o                         
 -14   2  23         40.04         69.30        28.34 o                         
 -13   2  23        360.08        298.41        64.08 o                         
 -12   2  23          3.42         15.04        30.14 o                         
 -11   2  23        175.32        160.34        29.47 o                         
 -10   2  23          3.38         77.88        31.63 o                         
  -9   2  23         11.56         55.88        38.03 o                         
  -8   2  23        334.82        288.01        32.12 o                         
  -7   2  23        206.70        269.09        45.76 o                         
  -6   2  23       1469.46       1416.27        57.53 o                         
  -5   2  23        997.27        930.84        49.20 o                         
  -4   2  23        844.28        791.66        46.80 o                         
  -3   2  23         17.43         51.45        21.56 o                         
  -2   2  23       1407.16       1356.58        56.01 o                         
  -1   2  23        288.68        316.18        39.14 o                         
   0   2  23         55.35         94.41        31.44 o                         
   1   2  23          0.62         -3.52        28.48 o                         
   2   2  23        578.49        561.64        71.69 o                         
   3   2  23        252.33        258.51        49.10 o                         
   4   2  23         44.45         31.63        39.95 o                         
   5   2  23        321.58        301.33        37.54 o                         
   6   2  23          3.75         18.90        42.98 o                         
   7   2  23         25.73         30.71        40.80 o                         
   8   2  23        775.22        754.69        66.91 o                         
   9   2  23          0.14         53.92        24.59 o                         
  10   2  23        213.35        312.96        31.98 o                         
  11   2  23          9.43         57.95        25.60 o                         
 -13   3  23        154.61         78.93        33.74 o                         
 -12   3  23        244.09        253.84        42.46 o                         
 -11   3  23          0.47          4.43        40.16 o                         
 -10   3  23        435.39        360.01        56.81 o                         
  -9   3  23        156.56        138.45        39.36 o                         
  -8   3  23       1280.10       1170.16        75.07 o                         
  -7   3  23         37.60        108.94        34.78 o                         
  -6   3  23         70.72         74.46        18.21 o                         
  -5   3  23        551.05        507.62        39.00 o                         
  -4   3  23         35.52         54.91        21.13 o                         
  -3   3  23         14.39         17.16        21.54 o                         
  -2   3  23        128.44        159.77        32.81 o                         
  -1   3  23         51.31         73.70        29.66 o                         
   0   3  23        817.87        783.85        51.91 o                         
   1   3  23         22.61         52.81        46.54 o                         
   2   3  23        577.61        563.12        56.36 o                         
   3   3  23        116.02        151.56        62.95 o                         
   4   3  23         39.27         31.35        25.79 o                         
   5   3  23         94.35         87.67        21.77 o                         
   6   3  23        213.16        243.33        31.36 o                         
   7   3  23          8.05         49.91        20.23 o                         
   8   3  23         34.41         28.04        34.54 o                         
   9   3  23         55.17         67.21        32.99 o                         
  10   3  23         27.32         47.69        49.55 o                         
 -11   4  23         10.66         17.71        32.71 o                         
 -10   4  23        215.92        177.76        41.08 o                         
  -9   4  23          4.80         84.62        51.36 o                         
  -8   4  23         77.80         96.05        37.45 o                         
  -7   4  23         13.49         45.31        30.53 o                         
  -6   4  23        105.81         74.94        29.64 o                         
  -5   4  23          4.44         27.24        25.96 o                         
  -4   4  23        725.12        731.94        68.91 o                         
  -3   4  23        235.56        292.41        33.32 o                         
  -2   4  23         42.34         96.32        19.63 o                         
  -1   4  23          5.27         38.13        28.43 o                         
   0   4  23         30.46         80.73        20.56 o                         
   1   4  23         12.74         42.72        23.11 o                         
   2   4  23        228.02        217.09        47.12 o                         
   3   4  23        321.14        297.11        35.73 o                         
   4   4  23          9.85         32.16        28.12 o                         
   5   4  23        134.83        175.36        20.97 o                         
   6   4  23        100.91         50.20        21.91 o                         
   7   4  23        319.08        325.51        51.42 o                         
   8   4  23         16.88         18.34        32.36 o                         
  -8   5  23         51.48         86.02        40.25 o                         
  -7   5  23        500.82        480.04        51.31 o                         
  -6   5  23        194.64        192.47        34.88 o                         
  -5   5  23         88.17        172.54        40.37 o                         
  -4   5  23         54.62         17.63        32.21 o                         
  -3   5  23        116.47        138.40        53.84 o                         
  -2   5  23        114.01        141.75        48.68 o                         
  -1   5  23         37.69         34.09        25.21 o                         
   0   5  23         60.42        139.05        28.01 o                         
   1   5  23         22.29         35.74        28.59 o                         
   2   5  23         54.08         96.78        25.14 o                         
   3   5  23         85.31        187.31        32.89 o                         
   4   5  23         48.43         48.86        30.54 o                         
   5   5  23          1.06         91.00        31.20 o                         
 -14   0  24        177.18        147.91        41.29 o                         
 -13   0  24         31.12         51.48        50.19 o                         
 -12   0  24       1125.81       1015.52        77.87 o                         
 -11   0  24       1931.94       1896.74       105.63 o                         
 -10   0  24       1391.16       1294.90        90.62 o                         
  -9   0  24        434.91        497.09        88.21 o                         
  -8   0  24          8.26         60.41        55.59 o                         
  -7   0  24        205.80        277.14        57.06 o                         
  -6   0  24        456.24        426.14        72.17 o                         
  -5   0  24        107.64        168.29        59.29 o                         
  -4   0  24       1744.66       1672.54       101.00 o                         
  -3   0  24        569.20        629.94        78.69 o                         
  -2   0  24       1129.55       1287.65        91.09 o                         
  -1   0  24       6340.03       5353.51       209.00 o                         
   0   0  24       2159.98       1891.25        79.78 o                         
   1   0  24        685.93        619.10        81.30 o                         
   2   0  24       3887.90       3359.07       100.78 o                         
   3   0  24       6790.30       5618.28       171.35 o                         
   4   0  24         86.79        102.18        47.98 o                         
   5   0  24        149.64        188.02        53.75 o                         
   6   0  24       1254.68       1112.64        87.78 o                         
   7   0  24         40.31         56.15        34.44 o                         
   8   0  24        146.88        207.97       107.45 o                         
   9   0  24          3.21         92.18        34.22 o                         
  10   0  24         27.77        121.87        33.04 o                         
  11   0  24         18.31         -5.10        54.95 o                         
 -14   1  24         31.61         64.87        36.70 o                         
 -13   1  24        101.58        102.32        31.75 o                         
 -12   1  24        122.43        116.67        18.78 o                         
 -11   1  24        269.11        175.91        36.21 o                         
 -10   1  24        264.96        275.42        40.68 o                         
  -9   1  24         57.19         70.25        24.51 o                         
  -8   1  24         55.94         46.44        21.77 o                         
  -7   1  24         67.95        130.43        28.70 o                         
  -6   1  24       1618.70       1520.34        69.15 o                         
  -5   1  24          5.74         69.35        30.18 o                         
  -4   1  24        533.17        583.67        54.74 o                         
  -3   1  24         71.27        104.78        30.98 o                         
  -2   1  24       1004.59       1003.26        54.58 o                         
  -1   1  24        426.48        367.43        39.83 o                         
   0   1  24        389.85        430.55        42.44 o                         
   1   1  24         43.54         37.71        28.47 o                         
   2   1  24         13.08         49.39        25.74 o                         
   3   1  24        363.82        379.62        43.39 o                         
   4   1  24         45.17         54.04        55.95 o                         
   5   1  24          2.40         65.52        39.72 o                         
   6   1  24        926.89        862.89        55.98 o                         
   7   1  24        455.89        536.99        83.09 o                         
   8   1  24        400.70        501.62        46.96 o                         
   9   1  24         52.72        120.30        24.69 o                         
  10   1  24        329.08        387.27        36.23 o                         
  11   1  24         11.34        101.73        30.85 o                         
 -14   2  24         21.23         74.65        29.89 o                         
 -13   2  24        262.82        172.21        41.31 o                         
 -12   2  24          2.27         17.56        32.65 o                         
 -11   2  24        179.34         95.36        45.44 o                         
 -10   2  24        132.56        124.61        40.55 o                         
  -9   2  24        241.33        223.27        22.52 o                         
  -8   2  24        273.07        373.35        35.14 o                         
  -7   2  24        397.61        436.77        54.10 o                         
  -6   2  24          0.52         -1.47        18.38 o                         
  -5   2  24          0.72         11.60        22.52 o                         
  -4   2  24        169.65        187.25        32.39 o                         
  -3   2  24         25.97         45.98        31.72 o                         
  -2   2  24         15.92         21.18        29.82 o                         
  -1   2  24         97.88        130.16        31.42 o                         
   0   2  24          5.81         54.21        27.98 o                         
   1   2  24          5.93         45.60        27.08 o                         
   2   2  24          2.47         39.64        30.73 o                         
   3   2  24         35.62        147.20        50.26 o                         
   4   2  24         10.24         13.89        24.69 o                         
   5   2  24         79.35         83.67        25.66 o                         
   6   2  24          2.20        -17.06        20.95 o                         
   7   2  24         12.22         -5.91        26.67 o                         
   8   2  24          4.45         62.05        31.21 o                         
   9   2  24         15.81         75.91        30.28 o                         
  10   2  24        417.58        433.32        60.01 o                         
 -12   3  24          0.12         41.99        29.10 o                         
 -11   3  24        266.26        270.18        70.74 o                         
 -10   3  24        106.43        161.45        52.97 o                         
  -9   3  24         33.24         49.63        44.21 o                         
  -8   3  24         75.33        110.90        77.45 o                         
  -7   3  24        328.34        230.66        48.13 o                         
  -6   3  24        518.39        524.96        36.20 o                         
  -5   3  24          0.45         65.03        35.81 o                         
  -4   3  24        138.06        106.49        36.43 o                         
  -3   3  24        221.71        234.08        32.30 o                         
  -2   3  24          0.11         15.39        21.25 o                         
  -1   3  24        107.69        116.67        24.81 o                         
   0   3  24        156.34        217.63        35.81 o                         
   1   3  24          1.25         72.44        30.02 o                         
   2   3  24         11.52         54.01        40.93 o                         
   3   3  24         51.80        122.83        29.09 o                         
   4   3  24          0.61        -19.24        19.24 o                         
   5   3  24         56.31         80.98        29.18 o                         
   6   3  24         13.46         51.54        33.02 o                         
   7   3  24         14.45        112.56        44.60 o                         
   8   3  24         24.43         85.45        53.70 o                         
   9   3  24          0.29         13.29        44.16 o                         
 -10   4  24         14.31         46.31        29.02 o                         
  -9   4  24          5.63         35.76        30.95 o                         
  -8   4  24         48.14         86.06        29.96 o                         
  -7   4  24          7.17         21.00        43.80 o                         
  -6   4  24          6.62         41.68        26.50 o                         
  -5   4  24         23.82         29.89        28.23 o                         
  -4   4  24        310.67        298.56        48.00 o                         
  -3   4  24          0.36         24.30        22.49 o                         
  -2   4  24         20.29         47.21        25.24 o                         
  -1   4  24          1.86         10.18        20.09 o                         
   0   4  24         15.69         57.37        19.52 o                         
   1   4  24         14.99         16.06        38.12 o                         
   2   4  24          0.00        -18.88        18.88 o                         
   3   4  24         66.74         76.87        28.19 o                         
   4   4  24        326.22        348.82        33.27 o                         
   5   4  24         57.11        116.26        32.78 o                         
   6   4  24          6.67        -16.29        26.35 o                         
   7   4  24          4.94         72.21        34.08 o                         
  -7   5  24        215.49        242.39        54.61 o                         
  -6   5  24        145.52        149.95        54.00 o                         
  -5   5  24          2.34         47.30        30.82 o                         
  -4   5  24          1.26         71.77        31.15 o                         
  -3   5  24         88.47         15.80        62.93 o                         
  -2   5  24         15.57         52.36        38.20 o                         
  -1   5  24         50.51        147.38        28.01 o                         
   0   5  24        113.60        136.39        30.66 o                         
   1   5  24          5.54        -15.79        27.92 o                         
   2   5  24          5.74         22.15        21.73 o                         
   3   5  24         35.28        107.65        34.44 o                         
   4   5  24         79.27         60.37        49.71 o                         
 -14   1  25        164.76        167.26        31.61 o                         
 -13   1  25          6.78        -25.43        25.54 o                         
 -12   1  25        233.43        214.00        37.43 o                         
 -11   1  25        767.51        647.78        66.74 o                         
 -10   1  25        318.52        283.66        38.97 o                         
  -9   1  25        424.90        386.56        45.23 o                         
  -8   1  25          2.99         24.79        19.09 o                         
  -7   1  25         18.49         62.85        22.65 o                         
  -6   1  25        221.31        252.80        39.91 o                         
  -5   1  25        634.21        574.01        53.00 o                         
  -4   1  25        529.08        538.69        54.49 o                         
  -3   1  25        763.17        861.19        58.17 o                         
  -2   1  25        123.82        181.45        33.96 o                         
  -1   1  25          3.52         23.23        26.85 o                         
   0   1  25         11.20         32.90        27.78 o                         
   1   1  25         40.69         40.26        32.62 o                         
   2   1  25         54.90         55.10        43.44 o                         
   3   1  25        180.18        187.90        33.60 o                         
   4   1  25         89.90        114.88        51.02 o                         
   5   1  25          0.58          5.68        26.12 o                         
   6   1  25        249.62        212.25        41.73 o                         
   7   1  25        412.46        474.09        49.66 o                         
   8   1  25        151.80        216.57        33.07 o                         
   9   1  25         36.56         91.19        24.21 o                         
  10   1  25          2.31         34.17        60.27 o                         
 -13   2  25        232.85        233.29        76.63 o                         
 -12   2  25         60.12         59.85        32.68 o                         
 -11   2  25         58.95         84.33        51.33 o                         
 -10   2  25        193.88        184.45        61.53 o                         
  -9   2  25        565.33        407.76        78.23 o                         
  -8   2  25         39.27         22.46        27.25 o                         
  -7   2  25         68.27         77.14        52.17 o                         
  -6   2  25          1.05         27.29        21.00 o                         
  -5   2  25         23.76         71.70        25.66 o                         
  -4   2  25        102.54         90.21        26.66 o                         
  -3   2  25         10.09         57.06        29.97 o                         
  -2   2  25        231.97        224.12        35.09 o                         
  -1   2  25        170.26        245.29        41.64 o                         
   0   2  25         69.52         86.25        41.00 o                         
   1   2  25          0.10         21.75        29.22 o                         
   2   2  25          0.08         34.96        26.25 o                         
   3   2  25         61.37         90.72        29.92 o                         
   4   2  25        130.92        146.43        30.76 o                         
   5   2  25         27.38         17.91        53.55 o                         
   6   2  25        357.41        409.11        47.17 o                         
   7   2  25         29.57        147.06        45.28 o                         
   8   2  25         13.60         11.34        23.59 o                         
   9   2  25         87.79        150.37        54.73 o                         
  10   2  25        363.47        298.15        64.20 o                         
 -12   3  25         18.60         42.33        30.96 o                         
 -11   3  25         41.36         67.39        49.10 o                         
 -10   3  25        125.47         41.37        39.58 o                         
  -9   3  25         65.45         38.93        40.61 o                         
  -8   3  25         24.73         64.80        51.70 o                         
  -7   3  25          3.41         58.12        40.74 o                         
  -6   3  25         74.37         75.76        30.67 o                         
  -5   3  25        143.39        185.35        41.17 o                         
  -4   3  25        195.50        201.13        28.02 o                         
  -3   3  25         74.94        100.26        32.90 o                         
  -2   3  25        369.55        329.47        40.98 o                         
  -1   3  25        197.02        204.45        29.57 o                         
   0   3  25        314.46        319.83        40.90 o                         
   1   3  25          0.17         13.41        36.24 o                         
   2   3  25         71.33         82.97        25.46 o                         
   3   3  25          0.22          7.69        21.55 o                         
   4   3  25        299.66        367.07        45.17 o                         
   5   3  25         76.25        105.60        33.24 o                         
   6   3  25         35.84        107.88        24.61 o                         
   7   3  25          0.19         83.85        24.58 o                         
   8   3  25        164.76        243.87        29.17 o                         
  -9   4  25         12.23         28.00        41.64 o                         
  -8   4  25        406.47        395.37        52.67 o                         
  -7   4  25         41.29         67.96        31.29 o                         
  -6   4  25         17.04         70.54        33.73 o                         
  -5   4  25        191.59        187.62        84.88 o                         
  -4   4  25        146.76         64.06        37.49 o                         
  -3   4  25         65.29        113.82        38.88 o                         
  -2   4  25         27.48         39.77        19.92 o                         
  -1   4  25         70.84         61.74        25.18 o                         
   0   4  25         93.19         93.67        34.34 o                         
   1   4  25          6.68        -20.30        20.30 o                         
   2   4  25         47.78        104.97        23.94 o                         
   3   4  25         24.90         96.11        27.40 o                         
   4   4  25         10.97         34.98        21.71 o                         
   5   4  25         23.94         42.92        39.27 o                         
   6   4  25         48.36        138.75        35.19 o                         
  -5   5  25         47.07         32.45        62.84 o                         
  -4   5  25         54.84         77.39        52.02 o                         
  -3   5  25          3.40         36.01        70.33 o                         
  -2   5  25         61.38         86.43        39.03 o                         
  -1   5  25         40.21         56.19        28.78 o                         
   0   5  25         40.28        106.23        22.56 o                         
   1   5  25        135.10        171.57        70.22 o                         
   2   5  25          0.75         -3.60        22.98 o                         
 -13   0  26        320.92        320.64        42.65 o                         
 -12   0  26        849.60        544.00       102.46 o                         
 -11   0  26        574.82        575.66        77.85 o                         
 -10   0  26        763.19        666.52        71.69 o                         
  -9   0  26         44.33         22.34        28.69 o                         
  -8   0  26        148.27        164.31        39.09 o                         
  -7   0  26        376.56        321.34        64.43 o                         
  -6   0  26        118.64         92.18        67.47 o                         
  -5   0  26        164.79        205.82        56.69 o                         
  -4   0  26        570.89        625.98        80.13 o                         
  -3   0  26          1.65        -37.28        40.46 o                         
  -2   0  26        972.96        972.40        93.98 o                         
  -1   0  26        928.56        792.22        82.59 o                         
   0   0  26          7.58        -12.09        43.93 o                         
   1   0  26          3.18         60.72        47.12 o                         
   2   0  26        174.55        149.99        46.17 o                         
   3   0  26        507.62        516.33        71.57 o                         
   4   0  26         61.47        159.03        46.76 o                         
   5   0  26        128.67        123.85        41.55 o                         
   6   0  26          2.02         58.83        36.63 o                         
   7   0  26        609.67        517.21        81.43 o                         
   8   0  26         49.88         86.38        36.20 o                         
   9   0  26          6.84         37.67        37.71 o                         
  10   0  26         51.35        114.78        52.59 o                         
 -13   1  26         12.42         57.34        28.08 o                         
 -12   1  26         51.01         37.97        26.10 o                         
 -11   1  26          5.55         -3.08        18.56 o                         
 -10   1  26         67.88         69.87        19.15 o                         
  -9   1  26         17.63        -12.63        17.41 o                         
  -8   1  26        619.18        564.93        48.45 o                         
  -7   1  26          1.24        -13.05        23.71 o                         
  -6   1  26         57.85         23.91        59.74 o                         
  -5   1  26        917.19        826.51        56.74 o                         
  -4   1  26       1147.09       1180.43        64.48 o                         
  -3   1  26        225.88        284.70        44.15 o                         
  -2   1  26         12.25         49.24        31.67 o                         
  -1   1  26        234.22        157.51        34.89 o                         
   0   1  26        671.49        756.77        75.04 o                         
   1   1  26        606.00        639.61        56.04 o                         
   2   1  26        142.24        180.43        34.10 o                         
   3   1  26        563.48        479.16        57.42 o                         
   4   1  26         71.63        131.59        32.71 o                         
   5   1  26          8.63         60.18        25.28 o                         
   6   1  26         54.33        108.90        29.40 o                         
   7   1  26          8.10          5.03        34.78 o                         
   8   1  26         76.05        135.68        45.11 o                         
   9   1  26         11.75        102.31        40.96 o                         
  10   1  26         70.99        190.40        58.08 o                         
 -12   2  26         48.44         98.69        44.97 o                         
 -11   2  26         34.25         -1.19        27.32 o
[truncated: 31,348 more chars]
